# Supplementary material for: Genome sequence and analysis of the Japanese morning glory Ipomoea nil
Source: Nat Commun. 2016 Nov 8;7:13295. doi: 10.1038/ncomms13295 (PMC5105172; doi:10.1038/ncomms13295)
Supplement: Supplementary Data 1 — List of scaffolds anchored to the pseudo-chromosomes [file ncomms13295-s2.xlsx]

## Sheet: Sheet1
Supplementary Data S1. List of scaffolds anchored to the pseudo-chromosomes
Pseudo-chromosome	Start	End	Scaffold	Orientation
chr1	1	6893269	BDFN01003030	U
chr1	6893271	9144699	BDFN01000019	U
chr1	9144701	12478763	BDFN01002165	U
chr1	12478765	14983719	BDFN01000179	+
chr1	14983721	17784955	BDFN01000191	U
chr1	17784957	18667630	BDFN01001830	U
chr1	18667632	22077191	BDFN01001259	-
chr1	22077193	24225678	BDFN01001596	-
chr1	24225680	25365637	BDFN01003401	U
chr1	25365639	26330094	BDFN01001303	+
chr1	26330096	27256809	BDFN01001101	-
chr1	27256811	28103943	BDFN01000579	-
chr1	28103945	28402732	BDFN01000429	U
chr1	28402734	31908618	BDFN01000415	-
chr1	31908620	37848828	BDFN01001576	+
chr1	37848830	42879674	BDFN01002159	-
chr2	1	3910466	BDFN01001026	+
chr2	3910468	7165665	BDFN01003169	+
chr2	7165667	9861402	BDFN01003199	+
chr2	9861404	10771050	BDFN01003231	+
chr2	10771052	12109464	BDFN01002297	-
chr2	12109466	14276413	BDFN01003192	U
chr2	14276415	15187922	BDFN01002854	U
chr2	15187924	15831896	BDFN01001353	U
chr2	15831898	18254948	BDFN01000848	U
chr2	18254950	18928110	BDFN01000542	U
chr2	18928112	19579350	BDFN01000261	U
chr2	19579352	20198135	BDFN01002783	U
chr2	20198137	20987558	BDFN01001694	U
chr2	20987560	21782824	BDFN01000925	U
chr2	21782826	22203195	BDFN01000758	U
chr2	22203197	22617512	BDFN01002846	U
chr2	22617514	24868551	BDFN01000876	+
chr2	24868553	26606548	BDFN01001868	-
chr2	26606550	27651697	BDFN01000681	U
chr2	27651699	27926351	BDFN01002151	U
chr2	27926353	28465052	BDFN01002191	-
chr2	28465054	30025719	BDFN01001125	-
chr2	30025721	33364218	BDFN01000465	-
chr2	33364220	33535447	BDFN01002950	+
chr2	33535449	33762549	BDFN01001075	U
chr2	33762551	34263588	BDFN01000256	U
chr2	34263590	35369807	BDFN01001720	+
chr2	35369809	36573501	BDFN01000869	-
chr2	36573503	43083826	BDFN01001407	+
chr3	1	2880368	BDFN01000202	-
chr3	2880370	6249025	BDFN01000114	U
chr3	6249027	6488770	BDFN01001590	U
chr3	6488772	6913792	BDFN01000497	U
chr3	6913794	7548439	BDFN01000794	U
chr3	7548441	9134183	BDFN01002700	U
chr3	9134185	10520188	BDFN01001952	U
chr3	10520190	12730358	BDFN01002735	U
chr3	12730360	13045642	BDFN01002426	U
chr3	13045644	14683841	BDFN01001096	+
chr3	14683843	14948102	BDFN01003265	U
chr3	14948104	15773810	BDFN01001572	+
chr3	15773812	17207669	BDFN01002219	-
chr3	17207671	19503961	BDFN01003065	-
chr3	19503963	22635877	BDFN01001250	-
chr3	22635879	24777067	BDFN01001895	+
chr3	24777069	26254973	BDFN01001721	-
chr3	26254975	28141677	BDFN01001617	-
chr3	28141679	28441702	BDFN01000802	-
chr3	28441704	29312560	BDFN01000987	+
chr3	29312562	38439976	BDFN01001421	+
chr3	38439978	38816978	BDFN01003340	+
chr4	1	1727344	BDFN01002922	+
chr4	1727346	3585048	BDFN01003147	+
chr4	3585050	9537335	BDFN01002826	+
chr4	9537337	16456853	BDFN01000268	-
chr4	16456855	17528816	BDFN01003047	+
chr4	17528818	18789283	BDFN01003054	-
chr4	18789285	19673828	BDFN01001447	+
chr4	19673830	21407547	BDFN01000322	+
chr4	21407549	22575394	BDFN01002149	-
chr4	22575396	25242235	BDFN01002791	+
chr4	25242237	26112334	BDFN01003210	+
chr4	26112336	28828217	BDFN01001034	+
chr4	28828219	29550358	BDFN01000545	U
chr4	29550360	30611188	BDFN01001612	U
chr4	30611190	32795965	BDFN01002537	U
chr4	32795967	35233242	BDFN01002610	U
chr4	35233244	37320730	BDFN01003162	U
chr4	37320732	37606933	BDFN01002054	U
chr4	37606935	40544610	BDFN01002848	-
chr4	40544612	41238396	BDFN01000800	U
chr4	41238398	41702601	BDFN01000728	-
chr4	41702603	43344559	BDFN01003251	-
chr4	43344561	45036381	BDFN01000666	+
chr4	45036383	46747122	BDFN01001971	U
chr4	46747124	49585415	BDFN01001562	-
chr5	1	539293	BDFN01001719	-
chr5	539295	4427085	BDFN01000805	+
chr5	4427087	4998842	BDFN01000380	+
chr5	4998844	5982627	BDFN01002516	-
chr5	5982629	10480967	BDFN01002805	-
chr5	10480969	13882355	BDFN01002792	+
chr5	13882357	15930782	BDFN01000878	U
chr5	15930784	17088229	BDFN01001568	-
chr5	17088231	17384895	BDFN01000818	U
chr5	17384897	19350710	BDFN01002580	U
chr5	19350712	20227208	BDFN01001792	U
chr5	20227210	21572918	BDFN01000982	U
chr5	21572920	27194507	BDFN01000276	U
chr5	27194509	28506248	BDFN01001833	U
chr5	28506250	29105119	BDFN01001420	U
chr5	29105121	29321926	BDFN01001403	U
chr5	29321928	29439357	BDFN01001873	U
chr5	29439359	30563157	BDFN01000222	+
chr5	30563159	34946600	BDFN01001932	+
chr5	34946602	42378807	BDFN01002036	+
chr6	1	10854949	BDFN01003069	-
chr6	10854951	11432300	BDFN01003316	+
chr6	11432302	12870463	BDFN01002565	-
chr6	12870465	15395307	BDFN01002942	+
chr6	15395309	16395475	BDFN01002823	U
chr6	16395477	18475444	BDFN01001310	U
chr6	18475446	22264892	BDFN01000480	+
chr6	22264894	23153434	BDFN01000099	U
chr6	23153436	26646694	BDFN01003100	U
chr6	26646696	26778989	BDFN01002589	U
chr6	26778991	27949804	BDFN01003050	U
chr6	27949806	28567152	BDFN01001277	U
chr6	28567154	31577804	BDFN01001149	U
chr6	31577806	32366647	BDFN01001031	U
chr6	32366649	35620968	BDFN01000519	+
chr6	35620970	39706058	BDFN01001993	-
chr6	39706060	42969588	BDFN01003056	U
chr6	42969590	45257216	BDFN01002701	+
chr6	45257218	46471133	BDFN01003025	+
chr6	46471135	48507214	BDFN01001262	-
chr6	48507216	49227523	BDFN01001622	-
chr7	1	1282102	BDFN01001619	-
chr7	1282104	6486182	BDFN01000482	+
chr7	6486184	6721734	BDFN01000861	U
chr7	6721736	11079454	BDFN01000146	+
chr7	11079456	11995746	BDFN01001110	U
chr7	11995748	12749361	BDFN01000510	U
chr7	12749363	12996818	BDFN01002578	U
chr7	12996820	13275060	BDFN01000977	U
chr7	13275062	14927082	BDFN01000755	U
chr7	14927084	16688235	BDFN01002821	U
chr7	16688237	26461268	BDFN01002845	+
chr7	26461270	31094790	BDFN01002921	+
chr7	31094792	31603883	BDFN01003109	+
chr8	1	437453	BDFN01003267	+
chr8	437455	799163	BDFN01001708	-
chr8	799165	2924429	BDFN01002403	+
chr8	2924431	5620178	BDFN01000382	-
chr8	5620180	8312919	BDFN01002759	-
chr8	8312921	13100868	BDFN01001074	+
chr8	13100870	16805369	BDFN01002705	-
chr8	16805371	19378417	BDFN01003016	-
chr8	19378419	21009655	BDFN01001474	U
chr8	21009657	21433055	BDFN01001102	U
chr8	21433057	24303237	BDFN01003377	U
chr8	24303239	25528460	BDFN01002510	U
chr8	25528462	25658958	BDFN01002322	U
chr8	25658960	26421258	BDFN01003399	U
chr8	26421260	27493791	BDFN01000100	U
chr8	27493793	30358513	BDFN01002928	U
chr8	30358515	32587558	BDFN01001978	U
chr8	32587560	34460918	BDFN01000143	+
chr8	34460920	37553935	BDFN01001936	+
chr8	37553937	41561592	BDFN01003087	+
chr9	1	3870086	BDFN01002704	+
chr9	3870088	7794980	BDFN01001770	+
chr9	7794982	8219514	BDFN01000943	-
chr9	8219516	11175875	BDFN01002975	-
chr9	11175877	15390974	BDFN01002957	-
chr9	15390976	17408665	BDFN01002690	-
chr9	17408667	18657908	BDFN01001436	U
chr9	18657910	18860915	BDFN01000898	U
chr9	18860917	19876704	BDFN01000103	U
chr9	19876706	22537960	BDFN01002833	U
chr9	22537962	23324351	BDFN01003226	U
chr9	23324353	25739145	BDFN01001900	U
chr9	25739147	27807813	BDFN01003142	U
chr9	27807815	32652034	BDFN01002779	-
chr9	32652036	33436472	BDFN01000455	U
chr9	33436474	34204009	BDFN01002965	U
chr9	34204011	35103678	BDFN01000782	-
chr9	35103680	36066475	BDFN01002868	U
chr9	36066477	36226091	BDFN01003338	U
chr9	36226093	36573862	BDFN01001703	U
chr9	36573864	42322229	BDFN01002280	+
chr10	1	14449934	BDFN01001043	+
chr10	14449936	16749645	BDFN01001334	+
chr10	16749647	17168262	BDFN01001431	U
chr10	17168264	19181812	BDFN01000873	+
chr10	19181814	26584536	BDFN01003314	+
chr10	26584538	28342748	BDFN01000205	U
chr10	28342750	31488062	BDFN01002818	U
chr10	31488064	35779003	BDFN01000980	+
chr10	35779005	37342149	BDFN01000865	-
chr10	37342151	37516834	BDFN01000753	U
chr10	37516836	38381628	BDFN01000436	+
chr10	38381630	39115019	BDFN01002616	U
chr10	39115021	40008358	BDFN01003256	-
chr10	40008360	42201667	BDFN01003384	+
chr10	42201669	42497031	BDFN01002025	-
chr10	42497033	42978849	BDFN01000785	U
chr10	42978851	43519499	BDFN01001652	U
chr10	43519501	44122951	BDFN01003197	-
chr11	1	2089867	BDFN01000813	-
chr11	2089869	4604908	BDFN01000418	-
chr11	4604910	8332861	BDFN01001509	-
chr11	8332863	13136618	BDFN01002283	+
chr11	13136620	15948416	BDFN01001286	+
chr11	15948418	17420563	BDFN01003394	U
chr11	17420565	19274392	BDFN01003238	-
chr11	19274394	22164397	BDFN01000761	-
chr11	22164399	25683785	BDFN01001416	+
chr11	25683787	27462351	BDFN01003150	U
chr11	27462353	28113611	BDFN01002545	U
chr11	28113613	28733791	BDFN01002754	U
chr11	28733793	29561695	BDFN01002484	U
chr11	29561697	31042251	BDFN01001339	U
chr11	31042253	32447225	BDFN01001564	U
chr11	32447227	32543311	BDFN01000877	U
chr11	32543313	35100585	BDFN01002662	+
chr11	35100587	37606106	BDFN01000900	+
chr11	37606108	38452001	BDFN01001848	+
chr11	38452003	39091044	BDFN01001875	U
chr12	1	4900474	BDFN01000188	-
chr12	4900476	7035015	BDFN01001361	-
chr12	7035017	10101820	BDFN01000706	+
chr12	10101822	10930812	BDFN01000679	U
chr12	10930814	12843749	BDFN01000875	+
chr12	12843751	15699159	BDFN01000684	+
chr12	15699161	19482927	BDFN01003170	+
chr12	19482929	20449607	BDFN01002742	U
chr12	20449609	21878868	BDFN01003017	+
chr12	21878870	23775650	BDFN01000298	-
chr12	23775652	24182588	BDFN01002752	U
chr12	24182590	25651766	BDFN01001940	U
chr12	25651768	26446587	BDFN01000209	U
chr12	26446589	27258313	BDFN01000216	U
chr12	27258315	28047917	BDFN01000470	U
chr12	28047919	28505914	BDFN01000711	U
chr12	28505916	29304709	BDFN01000927	U
chr12	29304711	31663290	BDFN01001179	U
chr12	31663292	32315304	BDFN01002115	U
chr12	32315306	33050202	BDFN01003415	U
chr12	33050204	38281590	BDFN01003195	+
chr12	38281592	39308130	BDFN01000444	+
chr12	39308132	40710553	BDFN01003084	U
chr12	40710555	40836620	BDFN01002562	U
chr12	40836622	43984514	BDFN01000117	+
chr12	43984516	51115143	BDFN01002144	-
chr12	51115145	55903924	BDFN01002647	+
chr12	55903926	56162760	BDFN01001280	U
chr12	56162762	56298111	BDFN01000190	U
chr12	56298113	61630577	BDFN01001834	+
chr12	61630579	66199789	BDFN01000302	-
chr13	1	8729492	BDFN01000688	-
chr13	8729494	11965693	BDFN01000804	-
chr13	11965695	18024023	BDFN01001317	-
chr13	18024025	18752485	BDFN01003245	-
chr13	18752487	20409210	BDFN01002360	+
chr13	20409212	20853341	BDFN01002951	U
chr13	20853343	22337196	BDFN01003130	U
chr13	22337198	22851403	BDFN01001376	U
chr13	22851405	26184109	BDFN01003172	+
chr13	26184111	28071766	BDFN01000193	-
chr13	28071768	30506467	BDFN01000656	U
chr13	30506469	31554006	BDFN01000715	U
chr13	31554008	32738131	BDFN01001956	U
chr13	32738133	35848846	BDFN01003104	-
chr13	35848848	37634818	BDFN01002338	U
chr13	37634820	38594633	BDFN01000926	U
chr13	38594635	39403474	BDFN01002963	+
chr13	39403476	42187017	BDFN01001237	+
chr13	42187019	43071429	BDFN01001768	U
chr13	43071431	43457014	BDFN01000600	U
chr13	43457016	44278177	BDFN01002167	+
chr13	44278179	46867605	BDFN01000176	+
chr13	46867607	48215622	BDFN01002387	-
chr13	48215624	48821856	BDFN01002555	-
chr14	1	7866670	BDFN01000317	+
chr14	7866672	8586294	BDFN01000211	-
chr14	8586296	9312731	BDFN01001266	-
chr14	9312733	9648706	BDFN01002879	U
chr14	9648708	11077173	BDFN01001735	-
chr14	11077175	11615544	BDFN01002541	+
chr14	11615546	13550783	BDFN01000164	+
chr14	13550785	14307042	BDFN01003213	U
chr14	14307044	15036219	BDFN01002216	U
chr14	15036221	16932513	BDFN01000672	U
chr14	16932515	18063411	BDFN01000663	U
chr14	18063413	19905908	BDFN01000327	U
chr14	19905910	21368515	BDFN01000457	U
chr14	21368517	25446945	BDFN01002694	U
chr14	25446947	27714655	BDFN01001558	U
chr14	27714657	29758714	BDFN01002494	+
chr14	29758716	30943696	BDFN01000207	U
chr14	30943698	32298166	BDFN01001769	-
chr14	32298168	32681225	BDFN01001734	U
chr14	32681227	32850217	BDFN01000529	U
chr14	32850219	34987462	BDFN01003043	+
chr14	34987464	42023324	BDFN01000642	+
chr14	42023326	43885847	BDFN01002827	+
chr14	43885849	47487384	BDFN01002279	+
chr14	47487386	52799653	BDFN01002926	+
chr14	52799655	59968529	BDFN01003321	-
chr15	1	6774461	BDFN01002480	+
chr15	6774463	10191431	BDFN01002761	-
chr15	10191433	11699606	BDFN01001129	+
chr15	11699608	13993441	BDFN01000937	-
chr15	13993443	15800761	BDFN01002422	-
chr15	15800763	16639355	BDFN01002781	U
chr15	16639357	17653743	BDFN01000233	U
chr15	17653745	17826380	BDFN01000178	U
chr15	17826382	19335609	BDFN01001977	U
chr15	19335611	20848743	BDFN01002014	U
chr15	20848745	22198037	BDFN01002939	U
chr15	22198039	25248322	BDFN01003105	U
chr15	25248324	30147516	BDFN01002653	U
chr15	30147518	30406604	BDFN01002971	-
chr15	30406606	32058904	BDFN01000319	U
