# Supplementary material for: Genome sequence and analysis of the Japanese morning glory Ipomoea nil
Source: Nat Commun. 2016 Nov 8;7:13295. doi: 10.1038/ncomms13295 (PMC5105172; doi:10.1038/ncomms13295)
Supplement: Supplementary Data 2 — Predicted Tpn1 transposons [file ncomms13295-s3.xlsx]

## Sheet: SupplementaryDataS2
Supplementary Data S2. Predicted Tpn1 transposons
Scaffold	Start	End	Strand	TSD	Length	L1_SSR_start	L1_SSR_end	R1_SSR_start	R1_SSR_end
BDFN01000019	9842	18705	-	AAA	8864	8594	8709	375	476
BDFN01000019	313765	318355	-	TCA	4591	4317	4436	786	885
BDFN01000100	165149	175551	+	GCC	10403	155	272	9615	9716
BDFN01000114	1942057	1948036	+	GGG	5980	142	263	5192	5294
BDFN01000117	1348922	1356011	+	AAT	7090	156	275	6302	6403
BDFN01000117	2796379	2810812	-	AAT	14434	14152	14279	478	577
BDFN01000117	2924325	2931414	+	AGC	7090	156	275	6302	6403
BDFN01000119	10225	15104	-	TTA	4880	4605	4725	687	769
BDFN01000140	133983	144610	-	CAT	10628	10353	10473	790	893
BDFN01000140	213183	219734	+	AAA	6552	156	275	5869	5971
BDFN01000146	1198768	1205326	-	TGA	6559	6277	6404	62	163
BDFN01000146	4167271	4171345	+	ACT	4075	155	276	3391	3493
BDFN01000176	74335	85827	-	TTA	11493	11252	11339	788	887
BDFN01000176	1125309	1127987	+	TAG	2679	156	275	1995	2097
BDFN01000176	2112159	2119823	+	CAC	7665	156	274	6857	6959
BDFN01000179	1962585	1969191	+	CAC	6607	158	276	5923	6025
BDFN01000179	2075145	2079713	+	Mismatch_in_TSD_TAG	4569	156	276	3796	3898
BDFN01000179	2207151	2210887	+	AGG	3737	155	274	3053	3153
BDFN01000190	46216	55377	+	GAT	9162	156	275	8585	8685
BDFN01000191	1182446	1188863	-	CCC	6418			1254	1353
BDFN01000202	768106	772113	-	ATT	4008			235	334
BDFN01000202	1428662	1434319	+	TAT	5658	156	277	4974	5076
BDFN01000202	1748135	1752440	-	AGT	4306	4045	4151
BDFN01000202	2358388	2365049	-	ATT	6662	6385	6507	480	580
BDFN01000207	995417	998872	+	Mismatch_in_TSD_AGA	3456			2995	3096
BDFN01000208	78636	78890	U	TAT	255
BDFN01000233	684937	688017	U	GAA	3081
BDFN01000261	241404	244942	-	AAG	3539	3266	3384	685	786
BDFN01000268	706439	714069	-	GTA	7631	7357	7476	687	789
BDFN01000268	1760440	1768077	-	CGA	7638	7363	7483	375	475
BDFN01000268	3454504	3458473	+	Mismatch_in_TSD_CGA	3970	156	267	2017	2119
BDFN01000268	5963465	5976891	-	Mismatch_in_TSD_CAA	13427	13151	13272	167	269
BDFN01000268	6191535	6197048	-	Mismatch_in_TSD_TAT	5514	5278	5360	570	674
BDFN01000268	6792974	6800127	+	TTA	7154	156	276	6469	6572
BDFN01000276	1860138	1864537	+	TTT	4400	157	278	3722	3818
BDFN01000276	3322945	3329326	-	TTT	6382	6105	6227	755	858
BDFN01000276	4831156	4838243	+	CTG	7088	156	275	6215	6316
BDFN01000292	67118	71101	-	TTA	3984	3710	3829	583	665
BDFN01000302	260065	263371	-	CTT	3307	3032	3153	686	788
BDFN01000302	1574888	1582725	-	CAC	7838	7566	7684	583	683
BDFN01000317	585007	591326	+	TGA	6320	156	275	5636	5737
BDFN01000317	1396039	1396973	-	GTA	935	659	780
BDFN01000317	2762853	2771786	+	AAT	8934	156	275	8050	8147
BDFN01000317	5030071	5041621	-	GTC	11551	11276	11396	790	893
BDFN01000317	6280496	6287980	-	TAA	7485	7210	7330	360	459
BDFN01000317	7278310	7285664	-	CAATT	7355	7078	7200	375	475
BDFN01000319	954789	957613	+	ACT	2825			2557	2660
BDFN01000322	143172	149745	+	TCA	6574	156	282	6412	6513
BDFN01000382	2241510	2248682	+	ATG	7173	155	276	6385	6486
BDFN01000418	590680	597936	+	TTC	7257	156	275	6469	6571
BDFN01000418	1992703	1999123	+	CAC	6421	155	277	5737	5839
BDFN01000436	323457	325895	+	AGT	2439	156	274	1757	1857
BDFN01000436	418127	424496	+	TCA	6370	169	251	5828	5929
BDFN01000457	643319	649520	-	GTG	6202	5928	6047	788	889
BDFN01000465	75708	81277	+	CTA	5570	156	276	4787	4886
BDFN01000465	726698	727418	+	TGG	721	156	276	560	660
BDFN01000465	1182147	1188516	-	ATA	6370	6093	6215	374	474
BDFN01000480	614367	619107	+	AAT	4741	156	274	4060	4162
BDFN01000482	4377916	4396069	-	TTC	18154	17877	17999	547	648
BDFN01000542	480468	487323	+	TGC	6856	155	273	6005	6104
BDFN01000594	1238	6522	-	CAT	5285	5008	5130	271	353
BDFN01000642	4427319	4435146	-	TAC	7828	7553	7673	790	893
BDFN01000656	2104134	2111720	-	CTT	7587	7069	7155	687	789
BDFN01000666	1294481	1300891	-	ACA	6411	6136	6257	583	685
BDFN01000679	230081	237804	+	TGA	7724	155	276	6935	7036
BDFN01000681	994651	1014617	+	Mismatch_in_TSD_GTT	19967	2770	2865	19284	19385
BDFN01000684	564240	571930	+	TTT	7691	151	272	7321	7421
BDFN01000684	1396725	1397333	U	AGT	609
BDFN01000684	2323417	2325957	+	TTT	2541	156	273	2037	2136
BDFN01000684	2401119	2407157	+	AAT	6039	156	276	5361	5460
BDFN01000688	4809652	4821202	-	TAT	11551	11276	11396	790	893
BDFN01000706	552794	559730	-	Mismatch_in_TSD_TAT	6937	6664	6783	583	685
BDFN01000706	567928	574970	-	ACT	7043	6770	6888	479	582
BDFN01000706	2724715	2732193	-	AAT	7479	7203	7324	684	785
BDFN01000711	443475	450936	-	ATA	7462	7187	7307	375	475
BDFN01000715	936223	943481	+	AGT	7259	155	274	6471	6572
BDFN01000752	8164	15504	+	CGC	7341	136	257	6764	6864
BDFN01000761	851063	857613	-	ATT	6551	6276	6396	583	683
BDFN01000761	1642180	1645470	-	CGA	3291	3016	3136	685	784
BDFN01000782	811066	817335	+	GTA	6270	156	282	5483	5584
BDFN01000804	633085	640255	+	TTC	7171	156	275	6450	6553
BDFN01000813	998831	1003004	+	TGA	4174	156	275	3386	3488
BDFN01000841	363384	370536	+	CTT	7153	155	275	6469	6571
BDFN01000848	1757248	1765894	-	TTT	8647	8370	8492	787	886
BDFN01000848	2366929	2373340	+	AAA	6412	155	276	5728	5830
BDFN01000865	156332	163801	+	TAA	7470	156	276	6994	7097
BDFN01000875	517815	525293	-	AAA	7479	7203	7324	684	785
BDFN01000875	942879	949968	-	AAA	7090	6816	6935	688	789
BDFN01000875	1016046	1021616	+	AAA	5571	156	276	4788	4887
BDFN01000876	1365362	1372237	-	ATT	6876	6603	6721	689	786
BDFN01000900	89223	95490	-	AAG	6268	5988	6113	687	788
BDFN01000900	843002	844175	-	CAC	1174			478	565
BDFN01000900	998911	1003851	+	TTA	4941	156	273	4779	4880
BDFN01000900	1209019	1215456	-	ATT	6438	6162	6284	688	793
BDFN01000926	426827	434367	+	AAT	7541	156	273	6788	6890
BDFN01000937	74940	82226	+	AAT	7287	156	274	6500	6601
BDFN01000937	131163	136753	+	TAA	5591	155	274	5115	5217
BDFN01000937	1630286	1637435	+	AAT	7150	156	276	6465	6568
BDFN01000937	1922758	1925475	-	TTG	2718	2439	2558	687	789
BDFN01000939	18358	23227	+	TTA	4870	157	275	4110	4192
BDFN01000957	289	6291	-	TAT	6003	5726	5849	372	458
BDFN01000980	114707	115315	U	AAT	609
BDFN01000980	2710336	2715861	+	TTA	5526	156	277	4847	4946
BDFN01001026	394615	401604	+	CTG	6990	156	277	6201	6304
BDFN01001026	581352	587956	-	AGC	6605	6333	6450	687	789
BDFN01001034	1570611	1578182	+	ACT	7572	156	276	6785	6887
BDFN01001043	972956	980589	-	ATA	7634	7360	7479	687	789
BDFN01001074	3432916	3439614	+	GTT	6699	156	277	5911	6013
BDFN01001074	4279704	4285964	+	CTC	6261	156	281	5474	5575
BDFN01001098	26918	33966	+	CAA	7049	156	274	6260	6363
BDFN01001101	797807	802517	+	TTC	4711	155	274	4031	4133
BDFN01001149	1751520	1757085	+	AAT	5566	156	274	4777	4879
BDFN01001149	1999544	2005901	-	CTT	6358	6083	6203	374	474
BDFN01001149	2211938	2227500	+	Mismatch_in_TSD_AAC	15563			14796	14898
BDFN01001179	202247	209336	+	CAT	7090	156	275	6302	6403
BDFN01001179	847062	872016	+	AAT	24955	156	275	24724	24826
BDFN01001179	2105495	2112352	-	Mismatch_in_TSD_GCT	6858	6583	6703	583	665
BDFN01001179	2120722	2127810	-	AAA	7089	6815	6934	688	789
BDFN01001237	979250	985750	-	ATC	6501	6227	6346	688	789
BDFN01001250	2180832	2184169	-	TAC	3338	3064	3183	478	578
BDFN01001250	2274281	2275939	-	ACA	1659	1420	1504	514	616
BDFN01001250	2376699	2381077	-	TTC	4379	4107	4224	687	789
BDFN01001250	2519779	2525348	-	ACT	5570	5295	5415	685	784
BDFN01001259	1414264	1418305	+	AAC	4042	158	276	3392	3498
BDFN01001274	148387	154700	+	CTC	6314	156	274	5841	5941
BDFN01001286	756330	758628	+	TTA	2299	155	277
BDFN01001286	1678586	1686223	+	ATA	7638	156	276	7268	7368
BDFN01001298	691776	692549	-	GCT	774	497	619
BDFN01001310	135892	142096	+	TTT	6205	156	276	5732	5832
BDFN01001310	1238719	1244199	+	TGT	5481	156	273	4797	4899
BDFN01001310	1663686	1667705	+	AGG	4020	155	284	3166	3268
BDFN01001334	1873080	1877875	-	AAT	4796	4524	4641	686	788
BDFN01001353	381038	390196	-	AAA	9159	8885	9004	478	578
BDFN01001401	675435	679099	+	GAT	3665	156	277	3087	3187
BDFN01001416	235609	242217	-	CCG	6609	6334	6454	583	685
BDFN01001416	507831	513784	-	CGT	5954	5681	5799	684	783
BDFN01001416	2315374	2323516	-	ATT	8143			62	162
BDFN01001416	3384402	3403136	-	ATT	18735	18498	18580
BDFN01001421	1620139	1626689	-	TGT	6551	6276	6396	583	683
BDFN01001421	3916201	3922804	+	ATT	6604	156	273	5816	5918
BDFN01001442	3247	7227	+	TTA	3981	435	523	3317	3399
BDFN01001447	44764	51367	-	TTT	6604	6332	6449	687	789
BDFN01001474	343776	378167	+	CTT	34392	156	275	34020	34123
BDFN01001509	98343	105805	-	AAT	7463	7187	7308	375	475
BDFN01001525	345307	348545	-	Mismatch_in_TSD_AGT	3239	2965	3084	582	684
BDFN01001558	1357456	1359119	+	GTG	1664	156	278	1051	1151
BDFN01001562	1279892	1286442	-	ATT	6551	6276	6396	583	683
BDFN01001566	175717	188666	+	GCC	12950	156	280	12162	12264
BDFN01001566	276226	278408	-	AAT	2183	1906	2028	687	788
BDFN01001576	1712825	1719782	-	GGG	6958	6681	6803	582	683
BDFN01001596	902658	908476	+	CTT	5819	156	276	5037	5133
BDFN01001612	162654	169909	+	TAT	7256	156	274	6467	6569
BDFN01001612	286033	292485	-	GGC	6453	6179	6298	895	997
BDFN01001617	199236	205657	-	AGA	6422	6146	6268	583	685
BDFN01001617	859475	866587	+	ATG	7113	156	266	6603	6703
BDFN01001619	739498	745576	-	TGA	6079	5801	5924	376	477
BDFN01001673	43177	49215	-	AAA	6039	5764	5884	580	679
BDFN01001719	52262	59351	+	TAT	7090	156	275	6302	6403
BDFN01001721	616967	623240	-	AGT	6274	5994	6119	687	788
BDFN01001721	786183	792458	+	TAA	6276	156	281	5489	5590
BDFN01001734	65404	70287	+	TTA	4884	433	521	4116	4198
BDFN01001735	7087	13506	+	GCA	6420	155	277	5736	5838
BDFN01001769	74292	88735	+	AAG	14444	156	276	13761	13862
BDFN01001769	215658	224597	-	Mismatch_in_TSD_CCG	8940			686	787
BDFN01001770	798945	804369	-	GCA	5425	5154	5270	479	579
BDFN01001770	1751384	1759021	+	TTA	7638	156	276	7164	7264
BDFN01001770	2021109	2027358	-	ACA	6250	5974	6095	270	370
BDFN01001792	377356	389152	+	ATA	11797	156	280	11010	11111
BDFN01001833	285358	290762	-	TCT	5405	5131	5250	684	785
BDFN01001834	2337056	2343467	-	CTA	6412	6137	6258	583	685
BDFN01001834	3450305	3457142	+	TTA	6838	156	275	6157	6258
BDFN01001834	4131137	4138308	+	ATT	7172	155	276	6384	6485
BDFN01001834	5102907	5109996	-	GGA	7090	6816	6935	688	789
BDFN01001868	838534	845678	-	AGC	7145	6869	6990	583	686
BDFN01001895	1111871	1118246	+	GTT	6376	156	279	5799	5899
BDFN01001900	974258	981829	+	ATC	7572	156	276	6785	6887
BDFN01001900	1392783	1401138	+	TGG	8356	156	275	7472	7571
BDFN01001932	1732912	1733072	U	TCT	161
BDFN01001936	3058613	3064133	-	AAG	5521	5251	5366	776	876
BDFN01001940	1164961	1172051	+	AGG	7091	156	276	6303	6404
BDFN01001956	1154229	1160837	-	GTT	6609	6334	6454	583	685
BDFN01002036	1172690	1178534	+	TGT	5845	156	274	5202	5301
BDFN01002115	509931	515129	+	CAT	5199	156	275	4411	4513
BDFN01002144	416006	423059	-	ATG	7054	6780	6899	787	888
BDFN01002144	4324580	4334450	-	Mismatch_in_TSD_ATA	9871	9598	9717	651	754
BDFN01002144	5390390	5393423	+	AGT	3034	156	284	2385	2488
BDFN01002165	2877896	2892130	+	CTG	14235	156	275	13463	13565
BDFN01002167	463104	468636	-	GTT	5533	5261	5378	583	685
BDFN01002181	60059	64040	-	TTA	3982	3710	3828	584	666
BDFN01002219	238485	244054	-	CTT	5570	5295	5415	685	784
BDFN01002219	1051860	1055278	-	GCC	3419	3180	3302	64	163
BDFN01002279	766119	769183	+	ACA	3065	156	263	2376	2478
BDFN01002279	2228008	2231745	+	TAC	3738	156	279	2950	3052
BDFN01002280	3121990	3129564	-	GGG	7575	7296	7421	677	770
BDFN01002280	4905542	4911979	-	GCT	6438	6159	6279	686	788
BDFN01002283	2054911	2061486	-	TAG	6576	6293	6421	62	163
BDFN01002283	2560424	2567973	-	TAC	7550	7276	7395	360	459
BDFN01002338	1471525	1473961	U	TTA	2437
BDFN01002382	11595	17616	+	TAT	6022	155	277	5561	5647
BDFN01002387	1026555	1030496	-	GTT	3942	3680	3801	711	813
BDFN01002403	1403792	1411332	-	ATA	7541	7267	7386	360	459
BDFN01002403	1469281	1474850	+	AGA	5570	156	276	4787	4886
BDFN01002403	1911852	1921008	+	GAG	9157	156	275	8580	8680
BDFN01002422	566388	569002	-	TAA	2615	2340	2456	790	889
BDFN01002480	5862976	5869306	-	ACA	6331	6056	6176	688	789
BDFN01002484	550294	561845	+	AAT	11552			10656	10758
BDFN01002484	638056	645534	+	TAT	7479	156	277	6695	6796
BDFN01002494	182596	188978	+	AGA	6383	156	275	5699	5800
BDFN01002494	317035	328798	-	TGT	11764	11489	11609	687	788
BDFN01002510	792116	798067	+	CAC	5952	156	274	5391	5473
BDFN01002537	1368429	1369187	-	ATA	759			375	475
BDFN01002562	94150	99348	+	TTT	5199	156	275	4411	4513
BDFN01002580	1725865	1730814	+	TTC	4950	155	276	4269	4371
BDFN01002610	385034	392497	-	GGG	7464	7188	7309	375	475
BDFN01002610	1303080	1310542	+	TGC	7463	156	277	6989	7089
BDFN01002610	2245821	2254390	+	AAC	8570	156	275	7893	7992
BDFN01002647	542018	548621	-	AAC	6604	6332	6449	687	789
BDFN01002647	1004889	1010458	-	AAT	5570	5295	5415	685	784
BDFN01002647	1405780	1406694	-	GCA	915	644	760
BDFN01002647	1965368	1972124	+	TAG	6757	155	278	5975	6074
BDFN01002647	4773119	4779304	+	ACA	6186	156	277	5402	5503
BDFN01002653	2117625	2124193	-	AAA	6569	6293	6414	684	783
BDFN01002653	2207114	2222242	-	AAT	15129	14852	14974	583	684
BDFN01002662	1696331	1704543	-	ATT	8213	7939	8059	789	888
BDFN01002690	349810	357381	+	AGA	7572	156	276	6785	6887
BDFN01002690	738681	742240	-	ACT	3560			568	670
BDFN01002694	302097	307792	+	ACC	5696	155	274	5012	5112
BDFN01002694	1105082	1126085	+	AGT	21004	155	274	20216	20318
BDFN01002694	1155408	1161186	+	AAA	5779	156	281	5014	5115
BDFN01002694	3009576	3016814	+	ACA	7239	156	277	6451	6553
BDFN01002704	2901803	2908407	-	AAC	6605	6333	6450	687	789
BDFN01002733	17303	24053	+	TTT	6751	156	276	5963	6065
BDFN01002735	408309	416284	+	CTA	7976	156	276	7296	7394
BDFN01002735	1232687	1239006	-	TGG	6320	6044	6165	374	474
BDFN01002735	1301680	1308089	+	CAT	6410	156	275	5414	5516
BDFN01002742	938158	944760	+	TTT	6603	156	273	5815	5917
BDFN01002752	21736	28137	+	ATG	6402	155	274	5615	5717
BDFN01002759	96271	104027	+	TGT	7757	156	275	6969	7071
BDFN01002776	14733	18370	+	TTA	3638	156	276	3060	3160
BDFN01002779	2073583	2082169	+	ATA	8587			8231	8327
BDFN01002779	2450638	2454935	-	AAT	4298	4021	4144	790	891
BDFN01002780	120968	123565	-	TTA	2598	2322	2441	374	475
BDFN01002791	1966633	1971840	+	CTC	5208	156	271	4524	4626
BDFN01002791	2525665	2525840	U	AGT	176
BDFN01002792	403045	410682	-	AAG	7638	7365	7483	687	789
BDFN01002792	2440449	2443947	-	TGC	3499	3226	3344	652	751
BDFN01002805	1178909	1186232	+	AAA	7324	155	275	6536	6637
BDFN01002805	1452379	1457969	-	GTG	5591	5318	5436	271	371
BDFN01002818	437319	444951	-	Mismatch_in_TSD_AGA	7633	7358	7478	687	789
BDFN01002818	1265875	1282478	-	GTT	16604	16374	16489	786	888
BDFN01002818	1298664	1299654	U	CAA	991			515	597
BDFN01002818	2786071	2826689	+	GGT	40619	158	277	40256	40356
BDFN01002821	1054717	1066583	-	TGA	11867	11585	11711	554	656
BDFN01002823	587891	593953	+	ATA	6063	153	273	5308	5410
BDFN01002826	4475411	4482889	+	AGA	7479	156	277	6695	6796
BDFN01002827	1534088	1542393	-	ATA	8306	8031	8151
BDFN01002833	431402	437481	+	CAC	6080	156	270	5204	5303
BDFN01002833	2030717	2036978	-	ATT	6262	5982	6107	687	788
BDFN01002845	233299	234537	+	Mismatch_in_TSD_TTT	1239	142	267	1002	1102
BDFN01002845	8482824	8495031	+	GAT	12208	156	278	11524	11626
BDFN01002847	414256	421345	-	AGC	7090	6816	6935	688	789
BDFN01002848	120045	125565	+	TTA	5521	156	277	4842	4941
BDFN01002848	668181	674731	+	GAT	6551	156	276	5869	5969
BDFN01002848	1333863	1335506	+	GAA	1644	156	278	960	1062
BDFN01002848	1877585	1885222	-	GTT	7638	7363	7483	375	475
BDFN01002854	379518	387185	+	TAC	7668	155	274	6880	6982
BDFN01002925	103810	108592	+	TTA	4783	156	238	4204	4305
BDFN01002926	2094095	2099293	+	CTC	5199	156	275	4411	4513
BDFN01002928	1374202	1381805	+	TTT	7604	156	282	6823	6923
BDFN01002928	1385228	1388208	-	TCA	2981	2706	2826	687	789
BDFN01002928	2361670	2369085	+	CCA	7416	156	275	6627	6729
BDFN01002957	110828	117967	+	GCA	7140	156	275	6455	6558
BDFN01002957	552638	559727	+	GAC	7090	156	275	6302	6403
BDFN01002957	1566073	1573162	+	CTA	7090	156	275	6302	6403
BDFN01002963	158095	166005	-	AAA	7911	6075	6187	800	899
BDFN01002963	582916	590244	+	CGC	7329	136	257	6751	6851
BDFN01002964	6551	7402	U	TGT	852
BDFN01002965	594167	600579	+	GTT	6413	155	276	5729	5831
BDFN01002973	235588	244744	-	TCA	9157	8883	9002	478	578
BDFN01002975	2191375	2198464	+	ATT	7090	156	275	6302	6403
BDFN01003016	952548	959263	-	AGT	6716	6441	6561	790	893
BDFN01003016	2180247	2187337	+	AGA	7091	156	276	6303	6404
BDFN01003017	486291	490063	+	CTC	3773	156	275	2985	3087
BDFN01003017	761162	767573	+	TAT	6412	155	276	5728	5830
BDFN01003018	72901	78190	-	CAT	5290	5013	5135	271	353
BDFN01003025	1136034	1136600	U	CAA	567
BDFN01003043	12156	15649	-	TTA	3494	3236	3354	574	675
BDFN01003043	1111709	1143472	-	CAT	31764	31481	31609	686	788
BDFN01003047	597586	604379	+	AAG	6794	156	275	6006	6108
BDFN01003047	625143	631746	+	CTC	6604	156	273	5816	5918
BDFN01003050	586462	593932	+	ATA	7471	156	275	6585	6684
BDFN01003065	1869832	1884492	-	ATA	14661	14388	14506	384	486
BDFN01003069	3066803	3072227	+	CCC	5425	156	272	4847	4947
BDFN01003080	9495	21450	+	TGA	11956	156	279	11302	11404
BDFN01003084	923378	929690	-	ATT	6313	6037	6158	375	475
BDFN01003087	1613847	1618096	-	TTT	4250	3978	4095	706	808
BDFN01003087	3787274	3793824	-	TAT	6551	6276	6396	583	683
BDFN01003100	660386	684038	+	CGT	23653	156	276	11436	11539
BDFN01003100	1751857	1786792	-	CAC	34936			557	659
BDFN01003100	2074934	2081371	+	GAA	6438	155	277	5647	5752
BDFN01003100	3187131	3194054	-	GTT	6924	6649	6769	683	786
BDFN01003104	2096344	2103120	-	TTA	6777	6503	6622	583	685
BDFN01003104	2913686	2924227	-	CGC	10542	10269	10384	587	689
BDFN01003105	2267535	2273957	-	ACT	6423	6149	6269	583	685
BDFN01003124	34832	39210	+	TTA	4379	156	273	3611	3693
BDFN01003124	48090	51548	+	TTA	3459	141	259	2810	2909
BDFN01003130	142887	157142	+	AAA	14256	156	274	13781	13882
BDFN01003130	1260327	1261395	-	TTC	1069	792	914	375	457
BDFN01003142	672292	675740	+	TTT	3449	156	277	2665	2766
BDFN01003150	383236	389839	-	AGG	6604	6332	6449	687	789
BDFN01003169	256615	264059	+	AGT	7445	156	274	6657	6759
BDFN01003169	915098	920287	-	TAT	5190	4910	5029	688	789
BDFN01003169	2665573	2673782	+	TCC	8210	155	275	7323	7422
BDFN01003169	2728389	2741691	-	AAC	13303	13066	13188	685	784
BDFN01003170	872791	879202	+	AAT	6412	155	276	5728	5830
BDFN01003170	2450756	2457359	+	TAA	6604	156	273	5816	5918
BDFN01003170	2821680	2828276	+	ATT	6597	156	273	5809	5911
BDFN01003172	183860	188945	+	TGC	5086	156	273	4408	4504
BDFN01003192	155329	170603	-	ATT	15275	15001	15120	892	991
BDFN01003192	1606008	1614440	-	CAA	8433	8156	8278	687	788
BDFN01003195	1801885	1809362	+	GAT	7478	156	277	6694	6795
BDFN01003195	5055883	5062708	+	AAG	6826	156	277	6141	6244
BDFN01003197	127983	141740	+	GAC	13758	156	276	13185	13281
BDFN01003199	1756125	1778417	-	ATC	22293			534	634
BDFN01003199	2071849	2079103	+	TTT	7255	156	275	6467	6569
BDFN01003210	807323	813925	-	TGA	6603	6331	6448	687	789
BDFN01003251	529943	556010	+	GTA	26068	17488	17571	25281	25382
BDFN01003265	81415	86451	U	TCA	5037
BDFN01003314	1409253	1412187	+	CAA	2935	156	279	1933	2029
BDFN01003314	2310277	2312352	+	ATC	2076	156	272	1498	1598
BDFN01003314	2616426	2623346	+	ATA	6921	156	278	6133	6236
BDFN01003314	3395825	3398787	+	AAA	2963	156	280	2176	2278
BDFN01003314	7143437	7150883	-	CGC	7447	7172	7292	687	789
BDFN01003321	2173705	2182861	+	GCT	9157	156	275	8580	8680
BDFN01003321	5576870	5584444	-	TAA	7575	7296	7421	677	770
BDFN01003415	367669	373552	-	GGA	5884	5609	5729	686	788
BDFN01003415	502138	508930	-	CTA	6793	6519	6638	687	789
BDFN01003415	612443	618326	+	CAT	5884	156	276	5097	5199
BDFN01003415	674156	681763	+	ATT	7608	155	275	6820	6922
