# Supplementary material for: Genome sequence and analysis of the Japanese morning glory Ipomoea nil
Source: Nat Commun. 2016 Nov 8;7:13295. doi: 10.1038/ncomms13295 (PMC5105172; doi:10.1038/ncomms13295)
Supplement: Supplementary Data 3 — Annotation of the gene models using UniProt and Pfam [file ncomms13295-s4.xlsx]

## Sheet: Sheet1
Supplementary Data S3. Annotation of the gene models using UniProt and Pfam
I. nil query gene ID	Subject	% Identity	Alignment length	Mismatches	Gap openings	Query start	Query end	Subject start	Subject end	E-value	Bit score	Description	Organism	NCBI gene ID	Protein ID	GO IDs (from SwissProt/Trembl annotation)	Pfam (From Interproscan)	InterPro ID	GO IDs (from InterProScan hits)
INIL00g00082	sp|F4JIK2|ATCA4_ARATH	45.19	104	56	1	2	105	65	167	1e-29	112	Alpha carbonic anhydrase 4	Arabidopsis thaliana (Mouse-ear cress).	827846	NP_193831.1	GO:0009570; GO:0009535; GO:0004089; GO:0008270; GO:0006730	PF00194	IPR001148
INIL00g00096	sp|I1S2N3|GAOA_GIBZE	29.7	202	123	7	5	203	486	671	3e-15	78.2	Galactose oxidase	Gibberella zeae (strain PH-1 / ATCC MYA-4620 / FGSC 9075 / NRRL 31084)(Wheat head blight fungus) (Fusarium graminearum).	23557903	XP_011325329.1	GO:0005576; GO:0045480; GO:0046872	PF09118	IPR015202
INIL00g00102	sp|Q9M8L2|FBK30_ARATH	44.64	224	116	4	211	429	1	221	1e-57	199	F-box/kelch-repeat protein At1g80440	Arabidopsis thaliana (Mouse-ear cress).	844383	NP_565238.1	GO:0005829; GO:0019005; GO:0080037; GO:2000762	PF01344	IPR006652	GO:0005515
INIL00g00104	sp|Q9M038|SFC1_ARATH	59.68	124	14	2	1	88	186	309	9e-40	139	Mitochondrial succinate-fumarate transporter 1	Arabidopsis thaliana (Mouse-ear cress).	831479	NP_195754.1	GO:0016021; GO:0005743; GO:0015141; GO:0071422; GO:0015744	PF00153	IPR018108
INIL00g00108	tr|M1CFK8|M1CFK8_SOLTU	49.23	130	66	0	6	135	49	178	6e-40	143	Kinesin-like protein {ECO:0000256|RuleBase:RU000394}	Solanum tuberosum (Potato).			GO:0005634; GO:0003677; GO:0006355; GO:0006351	PF02362	IPR003340	GO:0003677
INIL00g00109	sp|P25795|AL7A1_PEA	51.22	41	20	0	110	150	12	52	9e-08	54.3	Aldehyde dehydrogenase family 7 member A1	Pisum sativum (Garden pea).			GO:0004029
INIL00g00313	tr|M1CFK8|M1CFK8_SOLTU	49.23	130	66	0	6	135	49	178	2e-38	139	Kinesin-like protein {ECO:0000256|RuleBase:RU000394}	Solanum tuberosum (Potato).			GO:0005634; GO:0003677; GO:0006355; GO:0006351	PF02362	IPR003340	GO:0003677
INIL00g00315	sp|Q19KC1|NIP21_MAIZE	67.62	244	78	1	35	278	41	283	1e-117	347	Aquaporin NIP2-1	Zea mays (Maize).	542643	NP_001105637.1	GO:0016021; GO:0005215; GO:0015840	PF00230	IPR000425	GO:0005215|GO:0006810|GO:0016020
INIL00g00327	sp|Q7LHG5|YI31B_YEAST	34.78	207	127	4	496	700	1091	1291	3e-28	125	Transposon Ty3-I Gag-Pol polyprotein	Saccharomyces cerevisiae (strain ATCC 204508 / S288c) (Baker's yeast).	854728	NP_012184.1	GO:0005737; GO:0005634; GO:0000943; GO:0004190; GO:0005524; GO:0003677; GO:0003887; GO:0008233; GO:0004540; GO:0003723; GO:0003964; GO:0004523; GO:0008270; GO:0071897; GO:0015074; GO:0006310; GO:0090501; GO:0006278; GO:0032197; GO:0019076	PF00385|PF08284	IPR023780|IPR013242
INIL00g00328	sp|P14381|YTX2_XENLA	35.86	145	91	1	449	593	465	607	8e-20	97.8	Transposon TX1 uncharacterized 149 kDa protein	Xenopus laevis (African clawed frog).				PF00078	IPR000477
INIL00g00329	tr|W1PKP9|W1PKP9_AMBTC	63.1	84	26	1	1	79	16	99	1e-25	102	Pectinesterase {ECO:0000256|RuleBase:RU000589}	Amborella trichopoda.
INIL00g00330	tr|A4QMB2|A4QMB2_PINKO	74.75	99	22	1	3	101	15	110	7e-41	142	Cytochrome c oxidase subunit 1 {ECO:0000256|RuleBase:RU000369}	Pinus koraiensis (Korean pine).	5048628	YP_001152206.1	GO:0009507
INIL00g00331	tr|A2I5E5|A2I5E5_BETVU	41.98	162	76	8	81	235	217	367	1e-23	110	30S ribosomal protein S15, chloroplastic {ECO:0000256|HAMAP-Rule:MF_01343}	Beta vulgaris (Sugar beet).			GO:0003676; GO:0008270; GO:0015074
INIL00g00332	sp|A7Y3J6|YCF2_IPOPU	95.91	733	13	2	1	722	1459	2185	0	1441	Protein Ycf2 {ECO:0000255|HAMAP-Rule:MF_01330}	Ipomoea purpurea (Common morning glory) (Pharbitis purpurea).	5601243; 5601290	YP_001468351.1; YP_001468373.1	GO:0009570; GO:0005524	PF00004	IPR003959	GO:0005524
INIL00g00333	sp|A7Y3J6|YCF2_IPOPU	93.06	519	0	2	1	488	120	633	0	961	Protein Ycf2 {ECO:0000255|HAMAP-Rule:MF_01330}	Ipomoea purpurea (Common morning glory) (Pharbitis purpurea).	5601243; 5601290	YP_001468351.1; YP_001468373.1	GO:0009570; GO:0005524	PF05695	IPR008543	GO:0005524|GO:0009507
INIL00g00334	sp|A7Y3J6|YCF2_IPOPU	96.73	214	1	1	1	214	1459	1666	2e-133	419	Protein Ycf2 {ECO:0000255|HAMAP-Rule:MF_01330}	Ipomoea purpurea (Common morning glory) (Pharbitis purpurea).	5601243; 5601290	YP_001468351.1; YP_001468373.1	GO:0009570; GO:0005524
INIL00g00335	sp|P12173|YCF68_ORYSJ	78.18	55	12	0	96	150	79	133	2e-18	84	Uncharacterized protein ycf68	Oryza sativa subsp. japonica (Rice).	3131482; 3131492	NP_039436.1; NP_039454.1	GO:0009507; GO:0009536
INIL00g00336	tr|G7ZYC4|G7ZYC4_MEDTR	53.46	159	56	3	29	184	364	507	3e-36	144	Cytochrome b-c1 complex subunit Rieske, mitochondrial {ECO:0000256|RuleBase:RU004494}	Medicago truncatula (Barrel medic) (Medicago tribuloides).	11448784	XP_003637074.1	GO:0016787
INIL00g00337	tr|M1BT56|M1BT56_SOLTU	92	150	9	1	371	517	26	175	3e-83	267	HVA22-like protein {ECO:0000256|RuleBase:RU362006}	Solanum tuberosum (Potato).
INIL00g00338	tr|A4QMA9|A4QMA9_PINKO	92.5	40	3	0	1	40	1	40	6e-16	75.1	Photosystem II CP47 reaction center protein {ECO:0000256|RuleBase:RU004535, ECO:0000256|SAAS:SAAS00196204}	Pinus koraiensis (Korean pine).	5048456	YP_001152203.1	GO:0009507
INIL00g00339	sp|Q49KT9|YCF68_EUCGG	93.75	32	2	0	1	32	14	45	4e-13	66.2	Uncharacterized protein ycf68	Eucalyptus globulus subsp. globulus (Tasmanian blue gum).	4108422; 4108450	YP_636345.1; YP_636358.1	GO:0009507
INIL00g00340	tr|M1CPG0|M1CPG0_SOLTU	94.12	68	4	0	1	68	1	68	1e-34	122	Tubby-like F-box protein {ECO:0000256|RuleBase:RU361125}	Solanum tuberosum (Potato).
INIL00g00341	tr|K4D8C9|K4D8C9_SOLLC	88.61	79	9	0	1	79	1	79	3e-42	143	Hexosyltransferase {ECO:0000256|RuleBase:RU362027}	Solanum lycopersicum (Tomato) (Lycopersicon esculentum).
INIL00g00342	tr|M1D939|M1D939_SOLTU	84.85	132	20	0	1	132	1	132	1e-73	227	Non-specific serine/threonine protein kinase {ECO:0000256|SAAS:SAAS00027859}	Solanum tuberosum (Potato).
INIL00g00343	tr|M1CPG0|M1CPG0_SOLTU	94.12	68	4	0	1	68	1	68	1e-34	122	Tubby-like F-box protein {ECO:0000256|RuleBase:RU361125}	Solanum tuberosum (Potato).
INIL00g00344	tr|U5CKY2|U5CKY2_AMBTC	71.76	85	19	2	1	83	1	82	9e-29	108	Ubiquitin carboxyl-terminal hydrolase {ECO:0000256|RuleBase:RU004435}	Amborella trichopoda.
INIL00g00345	tr|K4D8C9|K4D8C9_SOLLC	68.33	60	18	1	1	59	1	60	2e-15	76.3	Hexosyltransferase {ECO:0000256|RuleBase:RU362027}	Solanum lycopersicum (Tomato) (Lycopersicon esculentum).
INIL00g00346	tr|G7ZYC4|G7ZYC4_MEDTR	51.67	180	52	4	1	180	276	420	1e-35	142	Cytochrome b-c1 complex subunit Rieske, mitochondrial {ECO:0000256|RuleBase:RU004494}	Medicago truncatula (Barrel medic) (Medicago tribuloides).	11448784	XP_003637074.1	GO:0016787
INIL00g00348	sp|A7Y3K2|TI214_IPOPU	34.81	836	444	26	2969	3734	304	1108	6e-82	307	Protein TIC 214 {ECO:0000250|UniProtKB:P56785}	Ipomoea purpurea (Common morning glory) (Pharbitis purpurea).	5601217; 5601314	YP_001468355.1; YP_001468369.1	GO:0009706; GO:0016021; GO:0015031
INIL00g00624	sp|C0LGK9|Y2242_ARATH	69.42	121	34	1	3	123	736	853	3e-50	175	Probable LRR receptor-like serine/threonine-protein kinase At2g24230	Arabidopsis thaliana (Mouse-ear cress).	816957	NP_850049.1	GO:0016021; GO:0005524; GO:0004674	PF07714	IPR001245	GO:0004672|GO:0006468
INIL00g00626	sp|C0LGK9|Y2242_ARATH	57.61	92	38	1	1	91	40	131	4e-28	111	Probable LRR receptor-like serine/threonine-protein kinase At2g24230	Arabidopsis thaliana (Mouse-ear cress).	816957	NP_850049.1	GO:0016021; GO:0005524; GO:0004674	PF13855	IPR001611	GO:0005515
INIL00g00627	sp|Q9S7T1|GTE3_ARATH	63.49	63	23	0	39	101	119	181	6e-22	93.2	Transcription factor GTE3, chloroplastic	Arabidopsis thaliana (Mouse-ear cress).	843646	NP_177458.1	GO:0009507; GO:0016568; GO:0006355; GO:0006351	PF00439	IPR001487	GO:0005515
INIL00g00628	tr|A0A068TN14|A0A068TN14_COFCA	60.56	71	28	0	1	71	469	539	5e-11	70.5	tRNA pseudouridine synthase {ECO:0000256|RuleBase:RU003792}	Coffea canephora (Robusta coffee).
INIL00g00629	sp|P37900|HSP7M_PEA	79.14	163	33	1	1	162	513	675	9e-74	239	Heat shock 70 kDa protein, mitochondrial	Pisum sativum (Garden pea).			GO:0005739; GO:0005524; GO:0006457	PF00012	IPR013126
INIL00g00630	sp|Q01899|HSP7M_PHAVU	87.36	269	34	0	4	272	2	270	4e-174	505	Heat shock 70 kDa protein, mitochondrial	Phaseolus vulgaris (Kidney bean) (French bean).			GO:0005739; GO:0005524; GO:0006457	PF00012	IPR013126
INIL00g00631	sp|Q7N3Y5|ZNTB_PHOLL	29.82	171	96	6	13	175	141	295	2e-12	69.3	Zinc transport protein ZntB {ECO:0000255|HAMAP-Rule:MF_01565}	Photorhabdus luminescens subsp. laumondii (strain TT01).	24166084	WP_011146799.1	GO:0016021; GO:0005886; GO:0005385	PF01544	IPR002523	GO:0016020|GO:0030001|GO:0046873|GO:0055085
INIL00g00633	tr|H9GT66|H9GT66_ANOCA	25.76	493	278	26	379	848	17	444	3e-13	82.8	P2X purinoceptor {ECO:0000256|RuleBase:RU000681}	Anolis carolinensis (Green anole) (American chameleon).
INIL00g00714	tr|K4CCW2|K4CCW2_SOLLC	51.91	341	141	8	7	334	120	450	1e-109	345	Non-specific serine/threonine protein kinase {ECO:0000256|SAAS:SAAS00027859}	Solanum lycopersicum (Tomato) (Lycopersicon esculentum).				PF07250	IPR009880
INIL00g00874	sp|Q9SV96|PP358_ARATH	66.96	451	147	2	10	460	17	465	0	629	Pentatricopeptide repeat-containing protein At4g39620, chloroplastic	Arabidopsis thaliana (Mouse-ear cress).	830116	NP_195672.1	GO:0009507; GO:0009793	PF13041|PF13812	IPR002885|IPR002885
INIL00g00875	sp|Q9FDX1|SKIP1_ARATH	56.04	298	128	2	13	309	5	300	2e-113	337	F-box protein SKIP1	Arabidopsis thaliana (Mouse-ear cress).	835901	NP_568870.1	GO:0005634; GO:0019005; GO:0016567
INIL00g00876	sp|Q93ZT6|IF4G1_ARATH	58.34	785	276	11	2	742	3	780	0	848	Eukaryotic translation initiation factor isoform 4G-1	Arabidopsis thaliana (Mouse-ear cress).	835897	NP_200595.2; NP_851207.1	GO:0005737; GO:0005829; GO:0005634; GO:0003743; GO:0006417	PF02847|PF02854	IPR003891|IPR003890	GO:0003723|GO:0005515
INIL00g00878	sp|F4INP9|QWRF4_ARATH	41.92	260	149	2	790	1047	325	584	3e-53	201	QWRF motif-containing protein 4	Arabidopsis thaliana (Mouse-ear cress).	816941	NP_001031406.1; NP_179985.2	GO:0048046	PF04484	IPR007573
INIL00g00879	sp|Q70PR7|VINSY_RAUSE	29.19	442	248	13	14	421	11	421	1e-49	179	Vinorine synthase	Rauvolfia serpentina (Serpentine wood) (Ophioxylon serpentinum).			GO:0050636; GO:0009820	PF02458	IPR003480	GO:0016747
INIL00g00880	tr|A2F5X4|A2F5X4_TRIVA	49.18	61	31	0	4	64	863	923	3e-07	58.2	Serine/threonine-protein phosphatase {ECO:0000256|RuleBase:RU004273}	Trichomonas vaginalis.	4757512	XP_001312629.1
INIL00g00883	sp|Q70PR7|VINSY_RAUSE	29.59	436	258	12	14	425	11	421	6e-51	183	Vinorine synthase	Rauvolfia serpentina (Serpentine wood) (Ophioxylon serpentinum).			GO:0050636; GO:0009820	PF02458	IPR003480	GO:0016747
INIL00g00884	sp|C0LGU0|PRK1_ARATH	46.92	665	303	17	13	652	16	655	0	550	Pollen receptor-like kinase 1 {ECO:0000303|PubMed:23024212}	Arabidopsis thaliana (Mouse-ear cress).	833500	NP_198389.2	GO:0016021; GO:0005886; GO:0005524; GO:0004674	PF00069|PF08263	IPR000719|IPR013210	GO:0004672|GO:0005524|GO:0006468
INIL00g00885	sp|Q9SFD8|NFYB9_ARATH	39.22	153	85	4	1263	1410	38	187	1e-21	101	Nuclear transcription factor Y subunit B-9	Arabidopsis thaliana (Mouse-ear cress).	838800	NP_173616.2	GO:0005634; GO:0043565; GO:0003700; GO:0009738; GO:0009785; GO:0009793; GO:0045723; GO:0045893; GO:0010262; GO:0006351	PF00808	IPR003958
INIL00g00887	sp|Q38910|XTH23_ARATH	67.2	250	78	2	15	263	9	255	1e-115	350	Probable xyloglucan endotransglucosylase/hydrolase protein 23	Arabidopsis thaliana (Mouse-ear cress).	828686	NP_194311.1	GO:0048046; GO:0005618; GO:0005794; GO:0004553; GO:0016762; GO:0042546; GO:0071555; GO:0010411	PF00722	IPR000757	GO:0004553|GO:0005975
INIL00g00888	sp|Q38910|XTH23_ARATH	68.98	274	83	2	18	290	11	283	3e-137	396	Probable xyloglucan endotransglucosylase/hydrolase protein 23	Arabidopsis thaliana (Mouse-ear cress).	828686	NP_194311.1	GO:0048046; GO:0005618; GO:0005794; GO:0004553; GO:0016762; GO:0042546; GO:0071555; GO:0010411	PF00722|PF06955	IPR000757|IPR010713	GO:0004553|GO:0005975|GO:0005618|GO:0006073|GO:0016762|GO:0048046
INIL00g00889	tr|L0AKB9|L0AKB9_NATGS	34.33	67	44	0	377	443	567	633	4e-07	62.4	Phosphate import ATP-binding protein PstB {ECO:0000256|HAMAP-Rule:MF_01702}	Natronobacterium gregoryi (strain ATCC 43098 / CCM 3738 / NCIMB 2189 /SP2).	14210028	WP_015233768.1; YP_007178690.1
INIL00g00892	tr|Q8S8H7|Q8S8H7_ARATH	65	40	14	0	203	242	101	140	2e-06	60.1	Fructose-bisphosphate aldolase {ECO:0000256|SAAS:SAAS00147401}	Arabidopsis thaliana (Mouse-ear cress).			GO:0003676
INIL00g00893	tr|A2Q1A1|A2Q1A1_MEDTR	42.19	64	36	1	11	74	82	144	5e-07	57	Maturase K {ECO:0000256|HAMAP-Rule:MF_01390, ECO:0000256|SAAS:SAAS00299646}	Medicago truncatula (Barrel medic) (Medicago tribuloides).			GO:0008270; GO:0006355	PF03101	IPR004330
INIL00g00894	sp|Q9LK64|AB3C_ARATH	49.67	1381	624	20	111	1438	148	1510	0	1276	ABC transporter C family member 3	Arabidopsis thaliana (Mouse-ear cress).	820496	NP_187915.1; NP_850575.1	GO:0048046; GO:0016021; GO:0000325; GO:0009506; GO:0005774; GO:0005773; GO:0005524; GO:0042626; GO:0010290; GO:0015431; GO:0008559	PF00005|PF00664	IPR003439|IPR011527	GO:0005524|GO:0016887|GO:0005524|GO:0006810|GO:0016021|GO:0042626|GO:0055085
INIL00g00989	sp|F4JIK2|ATCA4_ARATH	50.6	83	41	0	133	215	85	167	1e-26	108	Alpha carbonic anhydrase 4	Arabidopsis thaliana (Mouse-ear cress).	827846	NP_193831.1	GO:0009570; GO:0009535; GO:0004089; GO:0008270; GO:0006730	PF00194	IPR001148
INIL00g00991	sp|Q9FT50|FB202_ARATH	28.3	265	156	9	13	272	27	262	3e-16	83.6	Putative F-box protein At3g52320	Arabidopsis thaliana (Mouse-ear cress).	824397	NP_190800.1		PF00646|PF08268	IPR001810|IPR013187	GO:0005515
INIL00g00992	sp|Q18DN4|HMU_HALWD	27.78	180	113	6	154	318	8369	8546	7e-08	59.3	Halomucin	Haloquadratum walsbyi (strain DSM 16790 / HBSQ001).	4194131	WP_011570378.1; YP_656868.1	GO:0005576; GO:0016020; GO:0005509; GO:0030246; GO:0007156
INIL00g01598	sp|Q9LNT9|ASK4_ARATH	50	126	46	2	2	110	15	140	2e-33	122	SKP1-like protein 4	Arabidopsis thaliana (Mouse-ear cress).	838604	NP_564105.1	GO:0005737; GO:0005730; GO:0005634; GO:0019005; GO:0016567; GO:0006511	PF03931	IPR016073	GO:0006511
INIL00g01973	sp|Q9LUQ6|RL192_ARATH	84.83	211	28	2	1	209	1	209	3e-122	352	60S ribosomal protein L19-2	Arabidopsis thaliana (Mouse-ear cress).	820931	NP_188300.1	GO:0022625; GO:0005886; GO:0003735; GO:0006412	PF01280	IPR000196	GO:0003735|GO:0005622|GO:0005840|GO:0006412
INIL00g01974	sp|Q5YDB5|CPL2_ARATH	65.17	333	91	1	123	430	99	431	2e-143	443	RNA polymerase II C-terminal domain phosphatase-like 2	Arabidopsis thaliana (Mouse-ear cress).	831743	NP_195747.2	GO:0005737; GO:0005634; GO:0046872; GO:0004721; GO:0004647; GO:0003723; GO:0009734; GO:0016311; GO:0007275; GO:0045893; GO:0006351	PF03031	IPR004274
INIL00g01975	sp|Q9LUQ6|RL192_ARATH	84.83	211	28	2	1	209	1	209	3e-122	352	60S ribosomal protein L19-2	Arabidopsis thaliana (Mouse-ear cress).	820931	NP_188300.1	GO:0022625; GO:0005886; GO:0003735; GO:0006412	PF01280	IPR000196	GO:0003735|GO:0005622|GO:0005840|GO:0006412
INIL00g01976	sp|Q84JZ6|MORF3_ARATH	72.02	218	52	2	2	210	6	223	2e-96	288	Multiple organellar RNA editing factor 3, mitochondrial {ECO:0000305}	Arabidopsis thaliana (Mouse-ear cress).	819864	NP_187335.1; NP_974243.1	GO:0005739; GO:0080156
INIL00g02158	tr|K7FL92|K7FL92_PELSI	29.79	772	364	35	1853	2563	26	680	1e-08	71.6	DNA-directed RNA polymerase {ECO:0000256|RuleBase:RU004279}	Pelodiscus sinensis (Chinese softshell turtle) (Trionyx sinensis).
INIL00g02197	sp|P24922|IF5A2_NICPL	97.48	159	4	0	1	159	1	159	1e-111	321	Eukaryotic translation initiation factor 5A-2	Nicotiana plumbaginifolia (Leadwort-leaved tobacco) (Tex-Mex tobacco).			GO:0043022; GO:0003746; GO:0003743; GO:0045901; GO:0045905; GO:0006452	PF01287	IPR020189	GO:0003723|GO:0003746|GO:0006452|GO:0043022|GO:0045901|GO:0045905
INIL00g02198	sp|P26564|IF5A1_MEDSA	63.16	38	13	1	62	99	6	42	2e-06	47	Eukaryotic translation initiation factor 5A-1	Medicago sativa (Alfalfa).			GO:0043022; GO:0003746; GO:0003743; GO:0045901; GO:0045905; GO:0006452
INIL00g02199	sp|Q39008|M3K1_ARATH	61.01	277	99	3	7	276	318	592	6e-107	329	Mitogen-activated protein kinase kinase kinase 1	Arabidopsis thaliana (Mouse-ear cress).	826409	NP_192590.1	GO:0005634; GO:0005524; GO:0003677; GO:0019900; GO:0004709; GO:0004674; GO:0000186; GO:0045087; GO:0000165; GO:0046777; GO:0009409; GO:1902065; GO:0006970; GO:0009651; GO:0009611; GO:0010449; GO:0022622	PF00069	IPR000719	GO:0004672|GO:0005524|GO:0006468
INIL00g02200	tr|M1CCI2|M1CCI2_SOLTU	31.58	152	96	4	35	184	52	197	2e-10	66.2	Ubiquitin-like protein ATG12 {ECO:0000256|RuleBase:RU361201}	Solanum tuberosum (Potato).			GO:0004857; GO:0030599	PF04043	IPR006501	GO:0004857
INIL00g02201	tr|M1CCI2|M1CCI2_SOLTU	31.58	152	96	4	35	184	52	197	2e-10	66.2	Ubiquitin-like protein ATG12 {ECO:0000256|RuleBase:RU361201}	Solanum tuberosum (Potato).			GO:0004857; GO:0030599	PF04043	IPR006501	GO:0004857
INIL00g02927	tr|B2BXI0|B2BXI0_ARALL	45.36	194	70	8	14	181	41	224	3e-31	131	Auxin-responsive protein {ECO:0000256|RuleBase:RU004549}	Arabidopsis lyrata subsp. lyrata (Lyre-leaved rock-cress).			GO:0003676; GO:0008270; GO:0015074
INIL00g04355	tr|Q7G249|Q7G249_ORYSJ	29.48	251	139	7	38	254	555	801	1e-16	90.1	DNA-directed RNA polymerase subunit beta {ECO:0000256|HAMAP-Rule:MF_01321}	Oryza sativa subsp. japonica (Rice).
INIL00g04356	sp|O04469|ECI1_ARATH	54.88	246	102	4	1	243	1	240	8e-88	266	Enoyl-CoA delta isomerase 1, peroxisomal {ECO:0000305}	Arabidopsis thaliana (Mouse-ear cress).	842864	NP_176730.1	GO:0005777; GO:0004165; GO:0006635; GO:0009062	PF00378	IPR001753	GO:0003824|GO:0008152
INIL00g04357	sp|O04469|ECI1_ARATH	50.45	220	107	2	1	219	1	219	3e-73	229	Enoyl-CoA delta isomerase 1, peroxisomal {ECO:0000305}	Arabidopsis thaliana (Mouse-ear cress).	842864	NP_176730.1	GO:0005777; GO:0004165; GO:0006635; GO:0009062	PF00378	IPR001753	GO:0003824|GO:0008152
INIL00g04358	sp|O04469|ECI1_ARATH	58.95	229	94	0	4	232	2	230	3e-94	283	Enoyl-CoA delta isomerase 1, peroxisomal {ECO:0000305}	Arabidopsis thaliana (Mouse-ear cress).	842864	NP_176730.1	GO:0005777; GO:0004165; GO:0006635; GO:0009062	PF00378	IPR001753	GO:0003824|GO:0008152
INIL00g04482	tr|M1BMX6|M1BMX6_SOLTU	23.41	299	186	6	21	282	644	936	6e-10	70.5	Glycerol-3-phosphate dehydrogenase [NAD(+)] {ECO:0000256|RuleBase:RU361243}	Solanum tuberosum (Potato).
INIL00g04483	tr|A6BLN7|A6BLN7_IPOTI	33.96	321	148	7	139	446	246	515	6e-44	171	Maturase K {ECO:0000256|SAAS:SAAS00299646}	Ipomoea tricolor (Grannyvine) (Ipomoea rubro-caerulea).				PF02721|PF08646	IPR003871|IPR013955
INIL00g04830	sp|Q40784|AAPC_CENCI	57.84	306	111	6	13	307	25	323	9e-109	326	Putative glucose-6-phosphate 1-epimerase	Cenchrus ciliaris (Buffelgrass) (Pennisetum ciliare).			GO:0030246; GO:0047938; GO:0005975	PF01263	IPR008183	GO:0005975|GO:0016853
INIL00g04831	sp|Q9SIA5|DTX1_ARATH	39.93	273	142	1	16	266	119	391	2e-53	194	MATE efflux family protein DTX1	Arabidopsis thaliana (Mouse-ear cress).	814938	NP_178491.1	GO:0016021; GO:0005886; GO:0015297; GO:0015238; GO:0015691; GO:0051238	PF01554|PF08071	IPR002528|IPR013843	GO:0006855|GO:0015238|GO:0015297|GO:0016020|GO:0055085
INIL00g04833	sp|Q9FMR3|NAC90_ARATH	61.04	77	28	2	3	77	4	80	5e-24	96.7	NAC domain-containing protein 90	Arabidopsis thaliana (Mouse-ear cress).	832299	NP_197630.1	GO:0005634; GO:0003677; GO:0003700; GO:0006351	PF02365	IPR003441	GO:0003677|GO:0006355
INIL00g04834	sp|Q9FMR5|VA714_ARATH	83.09	136	23	0	1	136	86	221	5e-83	249	Vesicle-associated membrane protein 714	Arabidopsis thaliana (Mouse-ear cress).	832297	NP_197628.1	GO:0005794; GO:0016021; GO:0031201; GO:0005773; GO:0005484; GO:0000149; GO:0006887; GO:0015031; GO:0009651; GO:0006906	PF00957	IPR001388	GO:0016021|GO:0016192
INIL00g04835	sp|Q93YN4|ELM1_ARATH	63.74	422	115	4	1	387	1	419	0	556	Mitochondrial fission protein ELM1	Arabidopsis thaliana (Mouse-ear cress).	832295	NP_568417.1	GO:0005741; GO:0000266	PF06258	IPR009367
INIL00g04836	sp|P0DI62|CASP1_CYNCS	60.61	66	26	0	20	85	64	129	2e-24	96.3	Casparian strip membrane protein 1	Cynara cardunculus var. scolymus (Artichoke) (Cynara scolymus).			GO:0016021; GO:0005886; GO:0071555	PF04535	IPR006702
INIL00g04837	sp|F4JIK2|ATCA4_ARATH	48.18	110	57	0	17	126	101	210	6e-36	130	Alpha carbonic anhydrase 4	Arabidopsis thaliana (Mouse-ear cress).	827846	NP_193831.1	GO:0009570; GO:0009535; GO:0004089; GO:0008270; GO:0006730	PF00194	IPR001148
INIL00g05092	sp|A7Y3J6|YCF2_IPOPU	98.11	317	1	1	1	317	120	431	0	634	Protein Ycf2 {ECO:0000255|HAMAP-Rule:MF_01330}	Ipomoea purpurea (Common morning glory) (Pharbitis purpurea).	5601243; 5601290	YP_001468351.1; YP_001468373.1	GO:0009570; GO:0005524	PF05695	IPR008543	GO:0005524|GO:0009507
INIL00g05093	tr|M5VM32|M5VM32_PRUPE	30.78	562	299	12	2	513	11	532	4e-65	232	Lysine--tRNA ligase {ECO:0000256|RuleBase:RU003748}	Prunus persica (Peach) (Amygdalus persica).	18766733	XP_007200732.1		PF03004	IPR004252
INIL00g05471	sp|Q8GXC7|FBK50_ARATH	39.78	93	47	2	6	96	27	112	2e-09	59.3	F-box/kelch-repeat protein At3g06240	Arabidopsis thaliana (Mouse-ear cress).	819798	NP_566277.2		PF00646	IPR001810	GO:0005515
INIL00g05472	tr|A0A067KID4|A0A067KID4_JATCU	24.82	278	187	8	1	273	1	261	5e-10	70.5	Ubiquitin carboxyl-terminal hydrolase {ECO:0000256|RuleBase:RU004435}	Jatropha curcas (Barbados nut).				PF03078	IPR004312
INIL00g05473	sp|Q18DN4|HMU_HALWD	27.78	180	113	6	415	579	8369	8546	8e-08	60.1	Halomucin	Haloquadratum walsbyi (strain DSM 16790 / HBSQ001).	4194131	WP_011570378.1; YP_656868.1	GO:0005576; GO:0016020; GO:0005509; GO:0030246; GO:0007156
INIL00g05517	sp|Q9SFF9|GL17_ARATH	51.82	110	49	2	1180	1288	50	156	3e-29	123	Germin-like protein subfamily 1 member 7	Arabidopsis thaliana (Mouse-ear cress).	819765	NP_187246.1	GO:0048046; GO:0030145; GO:0045735	PF00190	IPR006045	GO:0045735
INIL00g06298	sp|P54274|TERF1_HUMAN	37.04	81	42	2	387	467	356	427	2e-07	56.6	Telomeric repeat-binding factor 1	Homo sapiens (Human).	7013	NP_003209.2; NP_059523.2	GO:0000781; GO:0005737; GO:0000784; GO:0000783; GO:0005730; GO:0005654; GO:0005634; GO:0005819; GO:0070187; GO:0003677; GO:0008301; GO:0003691; GO:0008017; GO:0046982; GO:0042803; GO:0042162; GO:0051301; GO:0000086; GO:0007067; GO:0007094; GO:0008156; GO:0051974; GO:0032214; GO:0032211; GO:0043065; GO:0031116; GO:0045931; GO:0045840; GO:0051260; GO:0042493; GO:0000723; GO:0007004; GO:0031627	PF00249	IPR001005
INIL00g06299	tr|A0A068U784|A0A068U784_COFCA	49.18	366	123	12	1	313	1	356	2e-99	308	Beta-galactosidase {ECO:0000256|RuleBase:RU000675, ECO:0000256|SAAS:SAAS00108886}	Coffea canephora (Robusta coffee).
INIL00g06300	sp|Q8W4L5|VAL1_ARATH	49.5	798	296	20	1	755	6	739	0	677	B3 domain-containing transcription repressor VAL1	Arabidopsis thaliana (Mouse-ear cress).	817597	NP_850146.1	GO:0005739; GO:0005634; GO:0003677; GO:0003700; GO:0008270; GO:0045892; GO:0009737; GO:0009744; GO:0006351	PF02362|PF07496	IPR003340|IPR011124	GO:0003677|GO:0008270
INIL00g06301	tr|M1D2M1|M1D2M1_SOLTU	71.52	330	85	3	646	973	1	323	9e-160	484	U6 snRNA phosphodiesterase {ECO:0000256|HAMAP-Rule:MF_03040}	Solanum tuberosum (Potato).	102585322	XP_006359116.1	GO:0009941; GO:0016788; GO:0006505; GO:0006886	PF00078|PF14111|PF14392	IPR000477|IPR025558|IPR025836
INIL00g06302	sp|O22056|SIGB_ARATH	56.77	620	207	6	2	612	3	570	0	634	RNA polymerase sigma factor sigB	Arabidopsis thaliana (Mouse-ear cress).	837376	NP_172330.1	GO:0009507; GO:0003677; GO:0001053; GO:0003700; GO:0016987; GO:0071482; GO:0009658; GO:0006352; GO:2001141; GO:0010114; GO:0006399	PF04539|PF04542|PF04545	IPR007624|IPR007627|IPR007630	GO:0003677|GO:0003700|GO:0006352|GO:0006355|GO:0016987|GO:0003677|GO:0003700|GO:0006352|GO:0006355|GO:0016987|GO:0003677|GO:0003700|GO:0006352|GO:0006355|GO:0016987
INIL00g06305	sp|P53683|CDPK2_ORYSJ	65.79	38	9	1	27	64	207	240	9e-07	49.3	Calcium-dependent protein kinase isoform 2	Oryza sativa subsp. japonica (Rice).	4343373	NP_001059775.1	GO:0016020; GO:0005524; GO:0005509; GO:0004674
INIL00g06306	sp|Q9LXT9|CALS3_ARATH	86.73	98	13	0	1	98	1513	1610	2e-48	174	Callose synthase 3	Arabidopsis thaliana (Mouse-ear cress).	831140	NP_196804.6	GO:0000148; GO:0016021; GO:0003843; GO:0006075; GO:0071555; GO:0008360	PF02364	IPR003440	GO:0000148|GO:0003843|GO:0006075|GO:0016020
INIL00g06309	tr|A0A067KID4|A0A067KID4_JATCU	24.82	278	187	8	1	273	1	261	3e-10	70.9	Ubiquitin carboxyl-terminal hydrolase {ECO:0000256|RuleBase:RU004435}	Jatropha curcas (Barbados nut).				PF03078	IPR004312
INIL00g06310	sp|Q9FT50|FB202_ARATH	28.3	265	156	9	13	272	27	262	3e-16	83.6	Putative F-box protein At3g52320	Arabidopsis thaliana (Mouse-ear cress).	824397	NP_190800.1		PF00646|PF08268	IPR001810|IPR013187	GO:0005515
INIL00g06319	sp|Q40784|AAPC_CENCI	57.52	306	112	6	13	307	25	323	6e-108	324	Putative glucose-6-phosphate 1-epimerase	Cenchrus ciliaris (Buffelgrass) (Pennisetum ciliare).			GO:0030246; GO:0047938; GO:0005975	PF01263	IPR008183	GO:0005975|GO:0016853
INIL00g06355	sp|Q2V6K0|UFOG6_FRAAN	28.89	135	91	2	1	130	1	135	5e-11	63.5	UDP-glucose flavonoid 3-O-glucosyltransferase 6 {ECO:0000303|PubMed:18487633}	Fragaria ananassa (Strawberry).			GO:0047893
INIL00g06356	sp|Q2V6K0|UFOG6_FRAAN	51.69	474	203	10	6	467	2	461	2e-160	470	UDP-glucose flavonoid 3-O-glucosyltransferase 6 {ECO:0000303|PubMed:18487633}	Fragaria ananassa (Strawberry).			GO:0047893	PF00201	IPR002213	GO:0008152|GO:0016758
INIL00g06358	sp|Q9SVU0|YUC8_ARATH	81.63	49	9	0	80	128	176	224	4e-19	87.8	Probable indole-3-pyruvate monooxygenase YUCCA8	Arabidopsis thaliana (Mouse-ear cress).	828993	NP_194601.1	GO:0050660; GO:0004497; GO:0004499; GO:0050661; GO:0009851; GO:0009742; GO:0055114	PF00743	IPR020946	GO:0004499|GO:0050660|GO:0050661|GO:0055114
INIL00g06360	sp|P0C8K8|ARI6_ARATH	57	100	34	2	73	164	412	510	2e-26	108	Putative E3 ubiquitin-protein ligase ARI6	Arabidopsis thaliana (Mouse-ear cress).			GO:0016874; GO:0003676; GO:0004842; GO:0008270
INIL00g06361	sp|Q9SZN7|HIP26_ARATH	75.32	77	19	0	1	77	30	106	2e-35	125	Heavy metal-associated isoprenylated plant protein 26	Arabidopsis thaliana (Mouse-ear cress).	830015	NP_195570.1	GO:0031965; GO:0005886; GO:0009506; GO:0046872; GO:0010286; GO:0030001
INIL00g06479	tr|K4C3N7|K4C3N7_SOLLC	39.66	174	91	4	129	297	321	485	4e-16	87.8	Histone H2A {ECO:0000256|RuleBase:RU000527}	Solanum lycopersicum (Tomato) (Lycopersicon esculentum).
INIL00g06480	tr|K4C3N7|K4C3N7_SOLLC	34.75	236	114	11	55	257	157	385	7e-10	68.9	Histone H2A {ECO:0000256|RuleBase:RU000527}	Solanum lycopersicum (Tomato) (Lycopersicon esculentum).
INIL00g06528	tr|A0A068V1A0|A0A068V1A0_COFCA	66.02	103	35	0	1	103	1	103	1e-39	139	Histone-lysine N-methyltransferase {ECO:0000256|SAAS:SAAS00124033}	Coffea canephora (Robusta coffee).
INIL00g06529	sp|Q9LNT9|ASK4_ARATH	58.28	163	57	1	1	152	1	163	2e-61	193	SKP1-like protein 4	Arabidopsis thaliana (Mouse-ear cress).	838604	NP_564105.1	GO:0005737; GO:0005730; GO:0005634; GO:0019005; GO:0016567; GO:0006511	PF01466|PF03931	IPR016072|IPR016073	GO:0006511|GO:0006511
INIL00g06530	sp|Q9NS56|TOPRS_HUMAN	27.3	293	163	9	29	285	96	374	3e-16	82.4	E3 ubiquitin-protein ligase Topors	Homo sapiens (Human).	10210	NP_001182551.1; NP_005793.2	GO:0005814; GO:0036064; GO:0000930; GO:0030496; GO:0016607; GO:0005634; GO:0032391; GO:0016605; GO:0000922; GO:0000151; GO:0003823; GO:0003677; GO:0044547; GO:0016874; GO:0019789; GO:0061630; GO:0004842; GO:0008270; GO:0006974; GO:0008630; GO:0042771; GO:0051457; GO:0043066; GO:0035845; GO:0045893; GO:0051443; GO:0043161; GO:0070936; GO:0034504; GO:0006513; GO:0016925; GO:0042127; GO:0010842; GO:…	PF13639	IPR001841	GO:0005515|GO:0008270
INIL00g06531	sp|Q9LNT9|ASK4_ARATH	59.49	158	53	1	5	151	6	163	9e-61	191	SKP1-like protein 4	Arabidopsis thaliana (Mouse-ear cress).	838604	NP_564105.1	GO:0005737; GO:0005730; GO:0005634; GO:0019005; GO:0016567; GO:0006511	PF01466|PF03931	IPR016072|IPR016073	GO:0006511|GO:0006511
INIL00g06532	sp|O23429|VA724_ARATH	88.39	155	17	1	1	154	1	155	6e-100	293	Vesicle-associated membrane protein 724	Arabidopsis thaliana (Mouse-ear cress).	827258	NP_193313.5	GO:0016021; GO:0015031; GO:0016192	PF13774	IPR010908
INIL00g06533	tr|A6BLN7|A6BLN7_IPOTI	55.56	171	75	1	1	170	1	171	2e-63	214	Maturase K {ECO:0000256|SAAS:SAAS00299646}	Ipomoea tricolor (Grannyvine) (Ipomoea rubro-caerulea).				PF02721	IPR003871
INIL00g06624	sp|P93648|LONM_MAIZE	79.51	405	71	1	1	393	76	480	0	663	Lon protease homolog, mitochondrial {ECO:0000255|HAMAP-Rule:MF_03120}	Zea mays (Maize).	732810	NP_001105895.1	GO:0005759; GO:0005524; GO:0004176; GO:0043565; GO:0004252; GO:0034599; GO:0051131; GO:0006515; GO:0070407; GO:0090296	PF02190	IPR003111	GO:0004176|GO:0006508
INIL00g06627	sp|P11670|PRB1_TOBAC	47.47	99	51	1	4	102	62	159	2e-27	104	Basic form of pathogenesis-related protein 1	Nicotiana tabacum (Common tobacco).			GO:0005576; GO:0006952; GO:0009607	PF00188	IPR014044
INIL00g06628	sp|C0LGQ5|GSO1_ARATH	32.64	812	478	19	220	999	87	861	6e-90	319	LRR receptor-like serine/threonine-protein kinase GSO1	Arabidopsis thaliana (Mouse-ear cress).	827760	NP_193747.2	GO:0016021; GO:0005886; GO:0009506; GO:0005524; GO:0001653; GO:0004675; GO:0031625; GO:0009793; GO:0009755; GO:0090558; GO:0046777; GO:0007178	PF08263|PF13855	IPR013210|IPR001611	GO:0005515
INIL00g06629	sp|C0LGQ5|GSO1_ARATH	29.24	1019	565	27	40	1040	26	906	9e-87	310	LRR receptor-like serine/threonine-protein kinase GSO1	Arabidopsis thaliana (Mouse-ear cress).	827760	NP_193747.2	GO:0016021; GO:0005886; GO:0009506; GO:0005524; GO:0001653; GO:0004675; GO:0031625; GO:0009793; GO:0009755; GO:0090558; GO:0046777; GO:0007178	PF08263|PF13855	IPR013210|IPR001611	GO:0005515
INIL00g06631	sp|Q9SHG6|STIP1_ARATH	57.14	182	59	5	1	164	205	385	6e-55	189	Septin and tuftelin-interacting protein 1 homolog 1	Arabidopsis thaliana (Mouse-ear cress).	838277	NP_173150.1	GO:0031981; GO:0071008; GO:0003677; GO:0000398; GO:0042752; GO:0006355; GO:0000390	PF01585	IPR000467	GO:0003676
INIL00g06632	sp|Q9SLC6|STIP2_ARATH	51.76	369	160	2	1	368	393	744	4e-131	403	Septin and tuftelin-interacting protein 1 homolog 2	Arabidopsis thaliana (Mouse-ear cress).	818834	NP_001078041.1; NP_181762.1	GO:0005681; GO:0003677; GO:0006397; GO:0006355; GO:0008380	PF07842	IPR022783	GO:0003677|GO:0005634|GO:0006355
INIL00g06997	sp|Q8CQD9|PLS_STAES	51.79	56	27	0	9	64	1281	1336	2e-06	49.3	Accumulation-associated protein	Staphylococcus epidermidis (strain ATCC 12228).	1056415	NP_763730.1; WP_011082576.1	GO:0005618; GO:0005576; GO:0016020
INIL00g07433	sp|A2AJL3|FGGY_MOUSE	50	280	120	5	55	332	9	270	3e-81	263	FGGY carbohydrate kinase domain-containing protein	Mus musculus (Mouse).	75578	NP_001106883.1; NP_083623.1; XP_006503524.1; XP_006503539.1	GO:0005737; GO:0016301; GO:0016773; GO:0046835; GO:0070050	PF00370	IPR018484	GO:0005975|GO:0016773
INIL00g08367	sp|P11670|PRB1_TOBAC	40.76	157	92	1	10	166	4	159	5e-39	136	Basic form of pathogenesis-related protein 1	Nicotiana tabacum (Common tobacco).			GO:0005576; GO:0006952; GO:0009607	PF00188	IPR014044
INIL00g08370	tr|K4CCW2|K4CCW2_SOLLC	64.52	389	131	6	22	406	110	495	6e-177	520	Non-specific serine/threonine protein kinase {ECO:0000256|SAAS:SAAS00027859}	Solanum lycopersicum (Tomato) (Lycopersicon esculentum).				PF07250	IPR009880
INIL00g08371	tr|A0A068UAJ5|A0A068UAJ5_COFCA	57.5	40	17	0	213	252	5	44	8e-06	56.6	Peptidyl-prolyl cis-trans isomerase {ECO:0000256|RuleBase:RU004231}	Coffea canephora (Robusta coffee).			GO:0003755; GO:0006457
INIL00g08874	sp|Q8S3N1|SINA5_ARATH	71.54	130	37	0	31	160	20	149	4e-63	202	E3 ubiquitin-protein ligase SINAT5	Arabidopsis thaliana (Mouse-ear cress).	835417	NP_200148.2	GO:0005737; GO:0005634; GO:0016874; GO:0004842; GO:0008270; GO:0007275; GO:0006511	PF03145	IPR018121	GO:0005634|GO:0006511|GO:0007275
INIL00g08881	sp|Q8GXC7|FBK50_ARATH	28.12	224	107	7	617	794	13	228	3e-08	60.5	F-box/kelch-repeat protein At3g06240	Arabidopsis thaliana (Mouse-ear cress).	819798	NP_566277.2
INIL00g08969	tr|M1CFK8|M1CFK8_SOLTU	50	130	65	0	6	135	49	178	1e-40	145	Kinesin-like protein {ECO:0000256|RuleBase:RU000394}	Solanum tuberosum (Potato).			GO:0005634; GO:0003677; GO:0006355; GO:0006351	PF02362	IPR003340	GO:0003677
INIL00g09038	sp|C0LGQ5|GSO1_ARATH	47.29	886	449	7	26	901	24	901	0	721	LRR receptor-like serine/threonine-protein kinase GSO1	Arabidopsis thaliana (Mouse-ear cress).	827760	NP_193747.2	GO:0016021; GO:0005886; GO:0009506; GO:0005524; GO:0001653; GO:0004675; GO:0031625; GO:0009793; GO:0009755; GO:0090558; GO:0046777; GO:0007178	PF08263	IPR013210
INIL00g09040	sp|P15170|ERF3A_HUMAN	57.71	428	177	2	82	509	71	494	3e-177	515	Eukaryotic peptide chain release factor GTP-binding subunit ERF3A	Homo sapiens (Human).	2935	NP_001123478.1; NP_001123479.1	GO:0005622; GO:0005525; GO:0003924; GO:0044822; GO:0003747; GO:0000082; GO:0000184; GO:0006479; GO:0006415	PF00009|PF03143|PF03144	IPR004160|IPR004161	GO:0005525
INIL00g09041	sp|Q84VW5|MED32_ARATH	67.11	152	42	3	1	145	1	151	7e-63	196	Mediator of RNA polymerase II transcription subunit 32	Arabidopsis thaliana (Mouse-ear cress).	837720	NP_172641.2	GO:0016592; GO:0009631; GO:0006355; GO:0006351
INIL00g09042	sp|Q8W453|DIRL1_ARATH	49.18	61	25	3	3	61	40	96	2e-07	47.8	Putative lipid-transfer protein DIR1	Arabidopsis thaliana (Mouse-ear cress).	834904	NP_568699.1	GO:0048046; GO:0005783; GO:0009506; GO:0005504; GO:0043621; GO:0008270; GO:0006869; GO:0009862	PF14368	IPR016140
INIL00g09043	sp|P15170|ERF3A_HUMAN	57.01	428	180	2	117	544	71	494	3e-174	509	Eukaryotic peptide chain release factor GTP-binding subunit ERF3A	Homo sapiens (Human).	2935	NP_001123478.1; NP_001123479.1	GO:0005622; GO:0005525; GO:0003924; GO:0044822; GO:0003747; GO:0000082; GO:0000184; GO:0006479; GO:0006415	PF00009|PF03143|PF03144	IPR004160|IPR004161	GO:0005525
INIL00g09045	sp|P45951|ARP_ARATH	58.97	446	147	6	69	496	107	534	0	526	DNA-(apurinic or apyrimidinic site) lyase, chloroplastic {ECO:0000303|PubMed:7512729}	Arabidopsis thaliana (Mouse-ear cress).	818744	NP_181677.1	GO:0042644; GO:0005634; GO:0003677; GO:0003906; GO:0008311; GO:0046872; GO:0006284; GO:0090305; GO:0045893	PF03372	IPR005135
INIL00g09046	sp|Q14149|MORC3_HUMAN	37.02	389	214	13	75	453	16	383	7e-59	217	MORC family CW-type zinc finger protein 3	Homo sapiens (Human).	23515	NP_056173.1	GO:0045111; GO:0005654; GO:0016605; GO:0008270; GO:0007569; GO:0051457; GO:0048147; GO:0018105; GO:0009791; GO:0006468; GO:0050821	PF13589
INIL00g09047	sp|P59015|VPS18_DANRE	34.44	990	541	28	24	978	57	973	4e-172	535	Vacuolar protein sorting-associated protein 18 homolog	Danio rerio (Zebrafish) (Brachydanio rerio).	100005887	NP_775352.2	GO:0030897; GO:0031902; GO:0005765; GO:0030674; GO:0008270; GO:0045176; GO:0015721; GO:0007032; GO:0008333; GO:0043485; GO:0048069; GO:0006886; GO:0007040; GO:0060036; GO:0007634; GO:0048757; GO:0035542; GO:0006904	PF00637|PF05131	IPR000547|IPR007810	GO:0006886|GO:0016192
INIL00g09049	sp|Q55C80|DPH7_DICDI	31.89	370	197	13	7	333	10	367	2e-51	180	Diphthine methyltransferase homolog	Dictyostelium discoideum (Slime mold).	8617573	XP_646601.1	GO:0061685; GO:0017183
INIL00g09050	tr|K4BKC9|K4BKC9_SOLLC	64.33	1085	365	13	9	1085	9	1079	0	1362	CASP-like protein {ECO:0000256|RuleBase:RU361233}	Solanum lycopersicum (Tomato) (Lycopersicon esculentum).	101255285	XP_004236222.1
INIL00g09051	sp|O49343|PP177_ARATH	52.72	404	190	1	7	409	48	451	1e-151	444	Pentatricopeptide repeat-containing protein At2g30780	Arabidopsis thaliana (Mouse-ear cress).	817629	NP_180636.1		PF13041|PF13812	IPR002885|IPR002885
INIL00g09052	sp|Q2VZE7|APAG_MAGSA	48.76	121	59	2	161	281	5	122	7e-31	117	Protein ApaG {ECO:0000255|HAMAP-Rule:MF_00791}	Magnetospirillum magneticum (strain AMB-1 / ATCC 700264).		WP_011386573.1		PF02151|PF04379	IPR001943|IPR007474	GO:0005515
INIL00g09054	sp|Q6NQB7|B3GT7_ARATH	74.56	397	78	6	10	396	10	393	0	612	Beta-1,3-galactosyltransferase 7	Arabidopsis thaliana (Mouse-ear cress).	844443	NP_177904.3; NP_974164.2	GO:0005794; GO:0000139; GO:0016021; GO:0048531; GO:0006486	PF01762|PF13334	IPR002659|IPR025298	GO:0006486|GO:0008378|GO:0016020
INIL00g09055	sp|P48724|IF5_PHAVU	65.55	447	140	8	1	439	1	441	0	539	Eukaryotic translation initiation factor 5	Phaseolus vulgaris (Kidney bean) (French bean).			GO:0005525; GO:0003743	PF01873|PF02020	IPR002735|IPR003307	GO:0003743|GO:0006413|GO:0005515
INIL00g09056	tr|A5BDK9|A5BDK9_VITVI	31.14	289	182	8	4	277	26	312	3e-29	126	MATE efflux family protein {ECO:0000256|RuleBase:RU004914}	Vitis vinifera (Grape).				PF03732	IPR005162
INIL00g09059	sp|Q6UDF0|CSLA1_CYATE	73.03	519	139	1	9	526	7	525	0	801	Mannan synthase 1	Cyamopsis tetragonoloba (Guar) (Cluster bean).			GO:0000139; GO:0016021; GO:0016757; GO:0071555	PF13641
INIL00g09060	tr|M1CNR3|M1CNR3_SOLTU	53.65	233	78	9	2	225	4	215	3e-57	192	Phytochrome {ECO:0000256|PIRNR:PIRNR000084}	Solanum tuberosum (Potato).	102586134	XP_006364951.1		PF05340	IPR008004
INIL00g09061	sp|Q501F8|WTR32_ARATH	63.58	335	113	4	1	328	15	347	2e-151	438	WAT1-related protein At4g08300	Arabidopsis thaliana (Mouse-ear cress).	826384	NP_192570.2	GO:0016021; GO:0022857	PF00892	IPR000620	GO:0016020|GO:0016021
INIL00g09062	sp|Q9LJW0|PHO19_ARATH	27.69	325	138	11	1	258	1	295	6e-19	90.5	Phosphate transporter PHO1 homolog 9	Arabidopsis thaliana (Mouse-ear cress).	822550	NP_189549.2	GO:0016021; GO:0005886; GO:0006817	PF03105	IPR004331
INIL00g10090	sp|Q9SEU6|TRXM4_ARATH	56.6	159	55	4	35	182	35	190	3e-54	177	Thioredoxin M4, chloroplastic	Arabidopsis thaliana (Mouse-ear cress).	820775	NP_188155.1	GO:0005618; GO:0009507; GO:0009941; GO:0009570; GO:0009535; GO:0005737; GO:0009579; GO:0008047; GO:0004857; GO:0016671; GO:0015035; GO:0045454; GO:0034599; GO:0006662; GO:0043086; GO:0055114; GO:0043085; GO:0006457; GO:0006109; GO:0009735; GO:0000103	PF00085	IPR013766	GO:0045454
INIL00g10091	tr|M1D3V5|M1D3V5_SOLTU	33.23	328	195	8	280	595	111	426	3e-33	146	Cytochrome b559 subunit alpha {ECO:0000256|RuleBase:RU004529}	Solanum tuberosum (Potato).			GO:0003676; GO:0004523	PF03372	IPR005135
INIL00g10093	sp|Q8GUK7|RMA3_ARATH	45.33	225	103	7	14	233	20	229	1e-57	190	E3 ubiquitin-protein ligase RMA3	Arabidopsis thaliana (Mouse-ear cress).	828856	NP_194477.2	GO:0005783; GO:0005789; GO:0016021; GO:0016874; GO:0004842; GO:0008270	PF00097	IPR018957	GO:0046872
INIL00g10094	sp|Q84JR3|PP334_ARATH	45.21	438	235	4	28	462	3	438	3e-122	387	Pentatricopeptide repeat-containing protein At4g21705, mitochondrial	Arabidopsis thaliana (Mouse-ear cress).	828258	NP_680735.1	GO:0005739
INIL00g10103	sp|Q5M750|VQ4_ARATH	52.23	157	41	8	145	276	89	236	4e-29	115	VQ motif-containing protein 4 {ECO:0000303|PubMed:22535423}	Arabidopsis thaliana (Mouse-ear cress).	839722	NP_564303.2	GO:0005634; GO:0006952; GO:0051245; GO:0043433	PF07727	IPR013103
INIL00g10104	sp|E0CSI1|MTBC1_VITVI	80.43	511	96	1	1	511	11	517	0	840	Probable bifunctional methylthioribulose-1-phosphate dehydratase/enolase-phosphatase E1 1 {ECO:0000255|HAMAP-Rule:MF_03118}	Vitis vinifera (Grape).			GO:0009570; GO:0005829; GO:0043874; GO:0000287; GO:0046570; GO:0019509	PF00596|PF00702	IPR001303
INIL00g10107	tr|E7BQD7|E7BQD7_PEA	50.11	459	200	7	9	462	67	501	1e-147	446	50S ribosomal protein L12, chloroplastic {ECO:0000256|HAMAP-Rule:MF_00368}	Pisum sativum (Garden pea).			GO:0003676; GO:0008270	PF03732|PF13650	IPR005162
INIL00g10109	sp|Q9SVG4|RETOL_ARATH	51.25	80	38	1	1	80	402	480	2e-18	85.1	Reticuline oxidase-like protein	Arabidopsis thaliana (Mouse-ear cress).	827831	NP_193815.2; NP_974580.1	GO:0031225; GO:0048046; GO:0005829; GO:0005739; GO:0009505; GO:0005886; GO:0009506; GO:0005773; GO:0050660; GO:0008762; GO:0006979
INIL00g10110	tr|A5AFE2|A5AFE2_VITVI	55	280	111	2	33	297	1	280	3e-93	311	30S ribosomal protein S19, chloroplastic {ECO:0000256|HAMAP-Rule:MF_00531}	Vitis vinifera (Grape).			GO:0003676; GO:0008270; GO:0015074	PF14223
INIL00g10112	sp|Q9SZ46|C82C4_ARATH	43.66	71	39	1	1	70	130	200	3e-10	68.2	Cytochrome P450 82C4	Arabidopsis thaliana (Mouse-ear cress).	829324	NP_194922.1	GO:0016021; GO:0016020; GO:0020037; GO:0005506; GO:0004497; GO:0016709; GO:0071281; GO:0098542; GO:0042343; GO:0044550
INIL00g10117	sp|Q9FN37|PSKR2_ARATH	64.54	1018	350	5	24	1036	17	1028	0	1275	Phytosulfokine receptor 2	Arabidopsis thaliana (Mouse-ear cress).	835470	NP_200200.1	GO:0009507; GO:0016021; GO:0005886; GO:0009506; GO:0005524; GO:0001653; GO:0004675; GO:0031625; GO:0009755; GO:0046777; GO:0007178	PF00069|PF08263|PF13855	IPR000719|IPR013210|IPR001611	GO:0004672|GO:0005524|GO:0006468|GO:0005515
INIL00g10197	sp|Q9M8J3|FRS7_ARATH	40.26	77	42	2	372	444	625	701	1e-08	61.6	Protein FAR1-RELATED SEQUENCE 7	Arabidopsis thaliana (Mouse-ear cress).	819799	NP_566278.1	GO:0005634; GO:0008270; GO:0006355	PF03101	IPR004330
INIL00g10198	tr|K4B2J3|K4B2J3_SOLLC	49.12	114	58	0	5	118	219	332	2e-33	129	30S ribosomal protein S19, chloroplastic {ECO:0000256|HAMAP-Rule:MF_00531}	Solanum lycopersicum (Tomato) (Lycopersicon esculentum).	101244128; 101250170	XP_004230633.2; XP_004231373.1	GO:0005634; GO:0003677; GO:0006355; GO:0006351	PF02362	IPR003340	GO:0003677
INIL00g10719	sp|Q8L4B0|GAUTF_ARATH	61.02	254	98	1	2	254	261	514	3e-112	340	Probable galacturonosyltransferase 15	Arabidopsis thaliana (Mouse-ear cress).	825048	NP_191438.2	GO:0000139; GO:0016021; GO:0047262; GO:0071555; GO:0045489	PF01501	IPR002495	GO:0016757
INIL00g10720	tr|A0A068VGD4|A0A068VGD4_COFCA	59.62	52	21	0	12	63	107	158	1e-09	63.2	Hexosyltransferase {ECO:0000256|RuleBase:RU362027}	Coffea canephora (Robusta coffee).			GO:0000139; GO:0016021; GO:0047262; GO:0071555; GO:0045489
INIL00g10721	sp|Q8L4B0|GAUTF_ARATH	47.47	99	49	2	1	99	1	96	2e-14	72.4	Probable galacturonosyltransferase 15	Arabidopsis thaliana (Mouse-ear cress).	825048	NP_191438.2	GO:0000139; GO:0016021; GO:0047262; GO:0071555; GO:0045489
INIL00g10722	tr|U7DV43|U7DV43_POPTR	36.92	130	67	2	74	203	53	167	1e-21	101	Pectinesterase {ECO:0000256|RuleBase:RU000589}	Populus trichocarpa (Western balsam poplar) (Populus balsamiferasubsp. trichocarpa).	18108913	XP_006387180.1	GO:0003676; GO:0008270
INIL00g10723	sp|Q9FNV9|MY113_ARATH	57.76	161	38	4	9	156	4	147	3e-52	179	Transcription factor MYB113	Arabidopsis thaliana (Mouse-ear cress).	842955	NP_176811.1	GO:0005634; GO:0003677; GO:0003700; GO:0007275; GO:0031540; GO:0006355; GO:0009753; GO:0006351	PF00249	IPR001005
INIL00g10918	sp|Q9M8L2|FBK30_ARATH	39.15	258	146	6	1	253	103	354	2e-51	177	F-box/kelch-repeat protein At1g80440	Arabidopsis thaliana (Mouse-ear cress).	844383	NP_565238.1	GO:0005829; GO:0019005; GO:0080037; GO:2000762	PF01344	IPR006652	GO:0005515
INIL00g10922	sp|Q9M8L2|FBK30_ARATH	35.93	359	201	9	1	335	1	354	2e-62	209	F-box/kelch-repeat protein At1g80440	Arabidopsis thaliana (Mouse-ear cress).	844383	NP_565238.1	GO:0005829; GO:0019005; GO:0080037; GO:2000762	PF01344	IPR006652	GO:0005515
INIL00g10923	sp|Q9SHJ3|CALS7_ARATH	55.22	67	30	0	1	67	1492	1558	5e-14	70.5	Callose synthase 7	Arabidopsis thaliana (Mouse-ear cress).	837160	NP_172136.2	GO:0000148; GO:0016021; GO:0003843; GO:0006075; GO:0071555; GO:0008360
INIL00g10926	sp|Q38953|DHX8_ARATH	89.05	201	21	1	1	201	961	1160	1e-124	385	Probable pre-mRNA-splicing factor ATP-dependent RNA helicase	Arabidopsis thaliana (Mouse-ear cress).	822264	NP_189288.1	GO:0005829; GO:0005739; GO:0005634; GO:0009506; GO:0005524; GO:0008026; GO:0003676; GO:0006397; GO:0008380	PF07717	IPR011709
INIL00g10929	sp|Q9LKR4|FRS10_ARATH	39.36	94	53	1	10	99	469	562	3e-17	81.6	Putative protein FAR1-RELATED SEQUENCE 10	Arabidopsis thaliana (Mouse-ear cress).	832948	NP_198205.2	GO:0008270; GO:0006355
INIL00g10930	sp|Q9LKR4|FRS10_ARATH	70.43	230	68	0	1	230	133	362	6e-112	342	Putative protein FAR1-RELATED SEQUENCE 10	Arabidopsis thaliana (Mouse-ear cress).	832948	NP_198205.2	GO:0008270; GO:0006355	PF10551	IPR018289
INIL00g11093	tr|M1CFK8|M1CFK8_SOLTU	49.23	130	66	0	6	135	49	178	2e-39	142	Kinesin-like protein {ECO:0000256|RuleBase:RU000394}	Solanum tuberosum (Potato).			GO:0005634; GO:0003677; GO:0006355; GO:0006351	PF02362	IPR003340	GO:0003677
INIL00g11137	sp|P28552|ATPG_PEA	74.62	130	30	1	1	130	1	127	6e-58	191	ATP synthase gamma chain, chloroplastic	Pisum sativum (Garden pea).			GO:0009535; GO:0045261; GO:0046933; GO:0046961; GO:0015986	PF00231	IPR000131	GO:0015986|GO:0045261|GO:0046933|GO:0046961
INIL00g11138	tr|M1ASK8|M1ASK8_SOLTU	54.55	132	55	3	5	131	2	133	3e-32	134	Peroxidase {ECO:0000256|SAAS:SAAS00064294}	Solanum tuberosum (Potato).	102583545	XP_006352651.1
INIL00g11325	tr|A5C487|A5C487_VITVI	35.48	186	117	2	2	186	10	193	6e-32	131	Pectinesterase {ECO:0000256|RuleBase:RU000589}	Vitis vinifera (Grape).			GO:0003676; GO:0008270	PF14111	IPR025558
INIL00g11328	tr|A5BFB8|A5BFB8_VITVI	43.28	647	317	12	13	617	145	783	8e-168	511	50S ribosomal protein L22, chloroplastic {ECO:0000256|RuleBase:RU004009}	Vitis vinifera (Grape).			GO:0003677	PF04937|PF05699	IPR007021|IPR008906	GO:0046983
INIL00g11329	sp|Q40392|TMVRN_NICGU	49.13	173	81	3	21	190	9	177	1e-43	173	TMV resistance protein N	Nicotiana glutinosa (Tobacco).			GO:0005737; GO:0043531; GO:0005524; GO:0009626; GO:0007165	PF01582	IPR000157	GO:0005515|GO:0007165
INIL00g11330	sp|Q9FI14|TAO1_ARATH	39.39	198	119	1	4	200	705	902	8e-24	103	Disease resistance protein TAO1 {ECO:0000305}	Arabidopsis thaliana (Mouse-ear cress).	834478	NP_199264.1	GO:0043531; GO:0005524; GO:0042742; GO:0007165	PF13306	IPR026906
INIL00g11331	sp|Q40392|TMVRN_NICGU	49.21	191	88	4	13	198	9	195	1e-45	181	TMV resistance protein N	Nicotiana glutinosa (Tobacco).			GO:0005737; GO:0043531; GO:0005524; GO:0009626; GO:0007165	PF01582	IPR000157	GO:0005515|GO:0007165
INIL00g11332	sp|Q07469|BSPA_POPDE	28.93	159	104	5	42	199	157	307	5e-16	78.2	Bark storage protein A	Populus deltoides (Eastern poplar) (Eastern cottonwood).			GO:0003824; GO:0045735; GO:0009116	PF01048	IPR000845	GO:0003824|GO:0009116
INIL00g11333	sp|Q7XA78|D27_ARATH	42.93	191	104	1	58	248	66	251	2e-48	167	Beta-carotene isomerase D27, chloroplastic	Arabidopsis thaliana (Mouse-ear cress).	838334	NP_563673.1	GO:0009507; GO:0009536; GO:0016853; GO:0046872; GO:0010223; GO:1901601	PF13225	IPR025114
INIL00g11334	sp|O48790|CCB14_ARATH	65.71	175	56	1	175	349	113	283	4e-80	256	Cyclin-B1-4	Arabidopsis thaliana (Mouse-ear cress).	817217	NP_180244.1	GO:0005634; GO:0007049; GO:0051301	PF00134	IPR006671
INIL00g11335	sp|P05522|GUN1_PERAE	74.61	449	111	2	308	756	44	489	0	690	Endoglucanase 1	Persea americana (Avocado).			GO:0008810; GO:0030245; GO:0009835	PF00759	IPR001701	GO:0004553|GO:0005975
INIL00g11336	tr|K4B1K0|K4B1K0_SOLLC	84.05	232	25	3	4	224	5	235	7e-134	388	Phosphomannomutase {ECO:0000256|RuleBase:RU361118}	Solanum lycopersicum (Tomato) (Lycopersicon esculentum).	101249863	XP_004230393.1	GO:0008289	PF01852	IPR002913	GO:0008289
INIL00g11337	sp|O04244|Y4200_ARATH	28.15	135	95	1	93	227	6	138	9e-09	59.3	Uncharacterized protein At4g02000	Arabidopsis thaliana (Mouse-ear cress).	827224	NP_192109.1		PF14111|PF14392	IPR025558|IPR025836
INIL00g11338	sp|P05522|GUN1_PERAE	62.86	490	144	3	5	458	3	490	0	607	Endoglucanase 1	Persea americana (Avocado).			GO:0008810; GO:0030245; GO:0009835	PF00759	IPR001701	GO:0004553|GO:0005975
INIL00g11475	sp|Q9SGP2|HSL1_ARATH	31.55	336	202	9	75	399	374	692	1e-28	122	Receptor-like protein kinase HSL1	Arabidopsis thaliana (Mouse-ear cress).	839742	NP_174166.1	GO:0016021; GO:0005886; GO:0009506; GO:0005524; GO:0001653; GO:0004675; GO:0031625; GO:0009755; GO:0046777; GO:0007178
INIL00g11476	tr|K4C3N7|K4C3N7_SOLLC	32.4	321	161	16	55	329	157	467	3e-12	76.6	Histone H2A {ECO:0000256|RuleBase:RU000527}	Solanum lycopersicum (Tomato) (Lycopersicon esculentum).
INIL00g11478	sp|Q9LMR5|FK126_ARATH	33.98	362	209	8	1	335	1	359	2e-61	206	F-box/kelch-repeat protein At1g15670	Arabidopsis thaliana (Mouse-ear cress).	838136	NP_563979.1	GO:0005829; GO:0080037; GO:2000762	PF01344	IPR006652	GO:0005515
INIL00g13500	tr|I1ESW2|I1ESW2_AMPQE	22.87	328	238	8	24	347	3	319	9e-13	81.3	Coronin {ECO:0000256|RuleBase:RU280818}	Amphimedon queenslandica (Sponge).			GO:0016021; GO:0007154
INIL00g13504	tr|M1DHI8|M1DHI8_SOLTU	27.22	169	97	5	39	189	66	226	2e-08	62	Golgi apparatus membrane protein TVP23 {ECO:0000256|RuleBase:RU361206}	Solanum tuberosum (Potato).			GO:0003676; GO:0008270	PF14111	IPR025558
INIL00g13510	sp|Q9SU30|CPR30_ARATH	24.36	353	195	12	7	333	1	307	2e-15	80.9	F-box protein CPR30	Arabidopsis thaliana (Mouse-ear cress).	826869	NP_001078377.1; NP_192993.2	GO:0005737; GO:0005634; GO:0031348; GO:0042177; GO:0009626; GO:0016567	PF00646	IPR001810	GO:0005515
INIL00g13516	sp|I1S2N3|GAOA_GIBZE	27.11	273	155	9	230	490	431	671	2e-14	79.3	Galactose oxidase	Gibberella zeae (strain PH-1 / ATCC MYA-4620 / FGSC 9075 / NRRL 31084)(Wheat head blight fungus) (Fusarium graminearum).	23557903	XP_011325329.1	GO:0005576; GO:0045480; GO:0046872	PF07250|PF09118	IPR009880|IPR015202
INIL00g13517	tr|K4CCW2|K4CCW2_SOLLC	56.77	303	99	5	7	279	120	420	2e-109	342	Non-specific serine/threonine protein kinase {ECO:0000256|SAAS:SAAS00027859}	Solanum lycopersicum (Tomato) (Lycopersicon esculentum).				PF07250	IPR009880
INIL00g13518	tr|M1BB40|M1BB40_SOLTU	53.66	123	50	2	1	119	513	632	1e-34	135	Glycosyltransferase {ECO:0000256|RuleBase:RU362057}	Solanum tuberosum (Potato).				PF09118	IPR015202
INIL00g13917	sp|Q9LNT9|ASK4_ARATH	66	50	16	1	6	54	2	51	3e-14	69.7	SKP1-like protein 4	Arabidopsis thaliana (Mouse-ear cress).	838604	NP_564105.1	GO:0005737; GO:0005730; GO:0005634; GO:0019005; GO:0016567; GO:0006511	PF03931	IPR016073	GO:0006511
INIL00g13918	sp|Q7XBH4|MYB4_ORYSJ	66	100	34	0	6	105	33	132	1e-39	142	Myb-related protein Myb4	Oryza sativa subsp. japonica (Rice).	4336407	NP_001053318.1	GO:0005634; GO:0003677; GO:0006355; GO:0006351	PF00249	IPR001005
INIL00g14002	sp|Q8L7V3|PMTQ_ARATH	67.33	101	33	0	85	185	597	697	2e-41	160	Probable methyltransferase PMT26	Arabidopsis thaliana (Mouse-ear cress).	836524	NP_201208.2	GO:0005768; GO:0005794; GO:0000139; GO:0016021; GO:0005802; GO:0008168	PF00501|PF03141	IPR000873|IPR004159	GO:0003824|GO:0008152|GO:0008168
INIL00g14003	sp|Q9FGD2|Y5698_ARATH	25.46	326	182	9	4	313	34	314	4e-16	81.3	Putative B3 domain-containing protein At5g66980	Arabidopsis thaliana (Mouse-ear cress).	836832	NP_201499.1	GO:0005634; GO:0003677; GO:0006355; GO:0006351	PF02362	IPR003340	GO:0003677
INIL00g14004	tr|M5WRJ8|M5WRJ8_PRUPE	34.66	176	106	4	10	180	273	444	5e-22	105	DNA topoisomerase 6 subunit B {ECO:0000256|HAMAP-Rule:MF_03165}	Prunus persica (Peach) (Amygdalus persica).	18777499	XP_007210729.1
INIL00g14005	tr|I1MIV1|I1MIV1_SOYBN	58.78	410	163	3	629	1032	86	495	1e-170	535	Non-specific serine/threonine protein kinase {ECO:0000256|SAAS:SAAS00027859}	Glycine max (Soybean) (Glycine hispida).				PF02992	IPR004242
INIL00g14109	sp|Q9LNT9|ASK4_ARATH	50.36	139	51	3	6	126	2	140	7e-37	132	SKP1-like protein 4	Arabidopsis thaliana (Mouse-ear cress).	838604	NP_564105.1	GO:0005737; GO:0005730; GO:0005634; GO:0019005; GO:0016567; GO:0006511	PF03931	IPR016073	GO:0006511
INIL00g14187	sp|Q42342|CYB5E_ARATH	79.7	133	27	0	1	133	1	133	4e-77	231	Cytochrome b5 isoform E {ECO:0000303|PubMed:19054355}	Arabidopsis thaliana (Mouse-ear cress).	835438	NP_200168.1	GO:0009535; GO:0005783; GO:0005789; GO:0016021; GO:0005886; GO:0005774; GO:0005773; GO:0020037; GO:0046872; GO:0055114	PF00173	IPR001199
INIL00g14188	sp|P09379|GYP7_YARLI	32.99	194	110	1	325	518	494	667	2e-29	126	GTPase-activating protein GYP7	Yarrowia lipolytica (strain CLIB 122 / E 150) (Yeast) (Candidalipolytica).	2907695	XP_506113.1	GO:0005829; GO:0005634; GO:0005096	PF00566	IPR000195
INIL00g14189	sp|Q84WW2|6PGL5_ARATH	66.54	266	84	3	65	328	63	325	8e-121	357	Probable 6-phosphogluconolactonase 5, chloroplastic	Arabidopsis thaliana (Mouse-ear cress).	832511	NP_568445.1	GO:0009507; GO:0009570; GO:0005777; GO:0009536; GO:0017057; GO:0005975; GO:0071461; GO:0042742; GO:0002229; GO:0042128; GO:0006098	PF01182	IPR006148	GO:0005975
INIL00g14190	sp|P46897|ATHB7_ARATH	37.33	225	107	5	30	220	32	256	2e-35	131	Homeobox-leucine zipper protein ATHB-7	Arabidopsis thaliana (Mouse-ear cress).	819280	NP_182191.1	GO:0005634; GO:0043565; GO:0003700; GO:0045893; GO:0009737; GO:0009414; GO:0006351	PF00046|PF02183	IPR001356|IPR003106	GO:0003677|GO:0003700|GO:0006355|GO:0043565
INIL00g14403	sp|P0C2F6|RNHX1_ARATH	25.58	86	64	0	13	98	260	345	5e-06	49.3	Putative ribonuclease H protein At1g65750	Arabidopsis thaliana (Mouse-ear cress).			GO:0046872; GO:0003676; GO:0004523	PF13966	IPR026960
INIL00g14404	sp|Q9XIP8|CDI_ARATH	75.79	252	57	1	27	274	1	252	9e-149	424	Protein CDI {ECO:0000305}	Arabidopsis thaliana (Mouse-ear cress).	842806	NP_176678.1	GO:0005829; GO:0016740; GO:0009846; GO:0009860; GO:0007338
INIL00g14405	sp|P08548|LIN1_NYCCO	28.37	208	138	5	73	273	469	672	8e-17	84.3	LINE-1 reverse transcriptase homolog	Nycticebus coucang (Slow loris).			GO:0046872; GO:0003964	PF00078	IPR000477
INIL00g14406	sp|P11670|PRB1_TOBAC	45.12	164	82	4	5	167	3	159	1e-43	148	Basic form of pathogenesis-related protein 1	Nicotiana tabacum (Common tobacco).			GO:0005576; GO:0006952; GO:0009607	PF00188	IPR014044
INIL00g14407	sp|P62302|RS13_SOYBN	91.25	80	7	0	142	221	61	140	1e-43	149	40S ribosomal protein S13	Glycine max (Soybean) (Glycine hispida).	100781750; 100782821; 100790163; 547745	NP_001237229.1; XP_003525762.1; XP_003525763.1; XP_003549884.1	GO:0005840; GO:0003735; GO:0006412	PF00312|PF10604	IPR000589|IPR019587	GO:0003735|GO:0005622|GO:0005840|GO:0006412
INIL00g14408	sp|P11670|PRB1_TOBAC	56.47	85	36	1	67	151	76	159	1e-29	112	Basic form of pathogenesis-related protein 1	Nicotiana tabacum (Common tobacco).			GO:0005576; GO:0006952; GO:0009607	PF00188	IPR014044
INIL00g14409	tr|A5AFE2|A5AFE2_VITVI	49.28	489	163	8	33	451	1	474	5e-131	421	30S ribosomal protein S19, chloroplastic {ECO:0000256|HAMAP-Rule:MF_00531}	Vitis vinifera (Grape).			GO:0003676; GO:0008270; GO:0015074	PF14223
INIL00g14410	sp|P11670|PRB1_TOBAC	45.12	164	82	4	5	167	3	159	1e-43	148	Basic form of pathogenesis-related protein 1	Nicotiana tabacum (Common tobacco).			GO:0005576; GO:0006952; GO:0009607	PF00188	IPR014044
INIL00g14412	sp|P11670|PRB1_TOBAC	45.12	164	82	4	5	167	3	159	1e-43	149	Basic form of pathogenesis-related protein 1	Nicotiana tabacum (Common tobacco).			GO:0005576; GO:0006952; GO:0009607	PF00188	IPR014044
INIL00g14463	sp|O82368|Y2988_ARATH	42.22	90	52	0	2	91	4	93	1e-19	85.1	Uncharacterized protein At2g29880	Arabidopsis thaliana (Mouse-ear cress).	817538	NP_180549.1		PF12776	IPR024752
INIL00g14507	sp|P14381|YTX2_XENLA	32.45	151	93	2	3	148	461	607	6e-16	79.3	Transposon TX1 uncharacterized 149 kDa protein	Xenopus laevis (African clawed frog).				PF00078	IPR000477
INIL00g14508	sp|Q55FG3|VP13C_DICDI	28.92	166	84	4	1	132	3562	3727	4e-11	67	Putative vacuolar protein sorting-associated protein 13C	Dictyostelium discoideum (Slime mold).	8616380	XP_647570.1	GO:0019898; GO:0005794; GO:0031154; GO:0045324; GO:0045053; GO:0006623
INIL00g14627	sp|P14381|YTX2_XENLA	29.67	246	169	2	3070	3311	436	681	2e-22	110	Transposon TX1 uncharacterized 149 kDa protein	Xenopus laevis (African clawed frog).				PF00078|PF13966	IPR000477|IPR026960
INIL00g14628	sp|Q9M8S6|SKOR_ARATH	66.18	686	226	3	73	756	72	753	0	946	Potassium channel SKOR	Arabidopsis thaliana (Mouse-ear cress).	821052	NP_186934.1	GO:0005887; GO:0015271; GO:0071805; GO:0006813; GO:0042391	PF00027|PF00520|PF12796	IPR000595|IPR005821|IPR020683	GO:0005216|GO:0006811|GO:0016020|GO:0055085
INIL00g14629	tr|M1E1D3|M1E1D3_SOLTU	34.31	137	69	5	15	147	62	181	8e-07	55.8	40S ribosomal protein S12 {ECO:0000256|RuleBase:RU000670}	Solanum tuberosum (Potato).	102585558	XP_006342886.1	GO:0008270
INIL00g14630	sp|Q8VZ17|SUVH6_ARATH	54.79	73	29	3	122	194	328	396	2e-11	66.2	Histone-lysine N-methyltransferase, H3 lysine-9 specific SUVH6	Arabidopsis thaliana (Mouse-ear cress).	816804	NP_850030.1; NP_973514.1	GO:0000775; GO:0005634; GO:0018024; GO:0008327; GO:0010428; GO:0010429; GO:0008168; GO:0008270; GO:0016571	PF02182	IPR003105	GO:0042393
INIL00g14631	sp|P93832|LEU32_ARATH	78.52	405	77	3	2	399	1	402	0	648	3-isopropylmalate dehydrogenase 2, chloroplastic	Arabidopsis thaliana (Mouse-ear cress).	844395	NP_178171.1	GO:0009507; GO:0009941; GO:0009570; GO:0009536; GO:0003862; GO:0000287; GO:0051287; GO:0009098	PF00180	IPR024084	GO:0016616|GO:0055114
INIL00g14632	tr|D7TFN3|D7TFN3_VITVI	83.25	382	64	0	23	404	60	441	0	662	Sulfotransferase {ECO:0000256|RuleBase:RU361155}	Vitis vinifera (Grape).	100255874	XP_010657790.1	GO:0009507	PF07082	IPR010765
INIL00g14633	tr|A0A067JKB6|A0A067JKB6_JATCU	82.11	95	17	0	71	165	149	243	3e-47	171	NADH-ubiquinone oxidoreductase chain 5 {ECO:0000256|RuleBase:RU003404, ECO:0000256|SAAS:SAAS00061106}	Jatropha curcas (Barbados nut).
INIL00g14634	tr|K4BS35|K4BS35_SOLLC	67.86	28	9	0	175	202	3	30	4e-07	54.3	MATE efflux family protein {ECO:0000256|RuleBase:RU004914}	Solanum lycopersicum (Tomato) (Lycopersicon esculentum).
INIL00g14636	sp|Q9SD53|Y3720_ARATH	31.69	243	143	5	252	482	229	460	2e-28	120	UPF0481 protein At3g47200	Arabidopsis thaliana (Mouse-ear cress).	823873	NP_001030825.1; NP_190304.1	GO:0016021; GO:0005886	PF03140|PF04146	IPR004158|IPR007275	GO:0003723
INIL00g14637	sp|Q3UDW8|HGNAT_MOUSE	32.58	178	91	5	51	218	447	605	5e-14	74.7	Heparan-alpha-glucosaminide N-acetyltransferase	Mus musculus (Mouse).	52120	NP_084160.1	GO:0016021; GO:0005765; GO:0015019; GO:0016746; GO:0007041; GO:0051259
INIL00g14638	tr|K7KKT5|K7KKT5_SOYBN	40.74	54	31	1	61	113	527	580	4e-07	57	Peroxidase {ECO:0000256|RuleBase:RU362060, ECO:0000256|SAAS:SAAS00064294}	Glycine max (Soybean) (Glycine hispida).			GO:0006355
INIL00g14640	sp|Q9M2N5|DSLE_ARATH	44.64	112	61	1	30	141	160	270	5e-22	100	Zinc finger BED domain-containing protein DAYSLEEPER	Arabidopsis thaliana (Mouse-ear cress).	3769417	NP_189803.1	GO:0005829; GO:0005634; GO:0003677; GO:0046872; GO:0009791; GO:0006355; GO:0006351
INIL00g14641	sp|Q9SD53|Y3720_ARATH	31.28	243	144	5	33	263	229	460	3e-29	119	UPF0481 protein At3g47200	Arabidopsis thaliana (Mouse-ear cress).	823873	NP_001030825.1; NP_190304.1	GO:0016021; GO:0005886	PF03140	IPR004158
INIL00g14642	sp|Q8LNZ5|XTHB_PHAAN	73.39	248	63	3	2	247	19	265	3e-134	395	Probable xyloglucan endotransglucosylase/hydrolase protein B	Phaseolus angularis (Azuki bean) (Vigna angularis).			GO:0048046; GO:0005618; GO:0004553; GO:0016762; GO:0042546; GO:0071555; GO:0010411	PF00722|PF03140	IPR000757|IPR004158	GO:0004553|GO:0005975
INIL00g14644	sp|O23627|SYGM1_ARATH	77.79	725	154	2	3	723	7	728	0	1162	Glycine--tRNA ligase, mitochondrial 1 {ECO:0000305}	Arabidopsis thaliana (Mouse-ear cress).	839866	NP_564337.1	GO:0005829; GO:0005768; GO:0005794; GO:0005739; GO:0005802; GO:0005524; GO:0004820; GO:0046983; GO:0015966; GO:0006426; GO:0046686	PF00458|PF00587|PF03129	IPR000738|IPR002314|IPR004154	GO:0004812|GO:0005524|GO:0006418|GO:0000166|GO:0004812|GO:0005524|GO:0006418
INIL00g14645	sp|Q64M78|OML4_ORYSJ	50.44	1021	430	23	1	974	1	992	0	835	Protein MEI2-like 4	Oryza sativa subsp. japonica (Rice).	9271988	NP_001172988.1	GO:0000166; GO:0003723	PF00076|PF04059	IPR000504|IPR007201	GO:0003676
INIL00g14646	sp|Q03200|LIRP1_ORYSJ	63.16	76	28	0	53	128	51	126	2e-24	96.3	Light-regulated protein	Oryza sativa subsp. japonica (Rice).	4326442	NP_001041753.1	GO:0009507; GO:0030003; GO:0070838	PF07207	IPR009856
INIL00g14647	tr|K4DD55|K4DD55_SOLLC	64.26	249	69	3	2	250	1	229	3e-109	326	Kinesin-like protein {ECO:0000256|RuleBase:RU000394}	Solanum lycopersicum (Tomato) (Lycopersicon esculentum).
INIL00g14648	sp|Q9LYU8|AK1_ARATH	78.11	475	104	0	1	475	90	564	0	763	Aspartokinase 1, chloroplastic	Arabidopsis thaliana (Mouse-ear cress).	831169	NP_196832.1	GO:0009570; GO:0016597; GO:0004072; GO:0005524; GO:0008652; GO:0009089; GO:0009088	PF00696	IPR001048
INIL00g14649	sp|Q9SHI3|RLP2_ARATH	42.42	99	50	3	47	138	15	113	5e-12	68.2	Receptor-like protein 2	Arabidopsis thaliana (Mouse-ear cress).	838295	NP_173167.1	GO:0016021; GO:0005886; GO:0009506; GO:0004672; GO:0009755; GO:0046777	PF04640|PF08263	IPR006734|IPR013210
INIL00g14650	tr|M1B5I5|M1B5I5_SOLTU	67.82	289	85	6	1	284	1	286	2e-128	379	Glycerol-3-phosphate dehydrogenase [NAD(+)] {ECO:0000256|RuleBase:RU361243}	Solanum tuberosum (Potato).	102594860	XP_006346637.1
INIL00g14651	sp|Q93Y09|SCP45_ARATH	73.94	307	58	1	10	294	155	461	5e-168	481	Serine carboxypeptidase-like 45	Arabidopsis thaliana (Mouse-ear cress).	839704	NP_564298.1; NP_973926.1	GO:0005576; GO:0009505; GO:0009506; GO:0004185	PF00450	IPR001563	GO:0004185|GO:0006508
INIL00g14653	sp|I1S2N3|GAOA_GIBZE	22.96	453	272	17	111	535	268	671	3e-14	79.3	Galactose oxidase	Gibberella zeae (strain PH-1 / ATCC MYA-4620 / FGSC 9075 / NRRL 31084)(Wheat head blight fungus) (Fusarium graminearum).	23557903	XP_011325329.1	GO:0005576; GO:0045480; GO:0046872	PF07250|PF09118	IPR009880|IPR015202
INIL00g14655	sp|P93295|M310_ARATH	40.41	146	85	2	370	514	2	146	2e-33	131	Uncharacterized mitochondrial protein AtMg00310	Arabidopsis thaliana (Mouse-ear cress).	3371326	NP_085499.1	GO:0005739
INIL00g14657	sp|Q9SSC9|AHP6_ARATH	77.78	153	34	0	1	153	1	153	8e-62	197	Pseudo histidine-containing phosphotransfer protein 6 {ECO:0000305}	Arabidopsis thaliana (Mouse-ear cress).	844350	NP_178127.2	GO:0005737; GO:0005829; GO:0005634; GO:0004871; GO:0009736; GO:0000160; GO:0009735; GO:0010089
INIL00g14658	tr|A1Y9I8|A1Y9I8_TOBAC	76.53	277	64	1	3	279	2	277	1e-155	447	Ribulose bisphosphate carboxylase large chain {ECO:0000256|RuleBase:RU000302}	Nicotiana tabacum (Common tobacco).
INIL00g14659	sp|Q9LVZ7|PDCT1_ARATH	66.04	265	75	2	25	274	16	280	1e-116	344	Phosphatidylcholine:diacylglycerol cholinephosphotransferase 1	Arabidopsis thaliana (Mouse-ear cress).	820825	NP_566527.1	GO:0016021; GO:0004142; GO:0006657; GO:0046470
INIL00g14661	tr|A5AZG1|A5AZG1_VITVI	54.26	188	82	1	61	244	65	252	2e-64	215	Non-specific serine/threonine protein kinase {ECO:0000256|SAAS:SAAS00027859}	Vitis vinifera (Grape).			GO:0003676; GO:0008270	PF03732	IPR005162
INIL00g14662	tr|A0A0A9TN38|A0A0A9TN38_ARUDO	54.05	37	17	0	37	73	66	102	3e-06	50.4	Glutamyl-tRNA reductase {ECO:0000256|RuleBase:RU000584}	Arundo donax (Giant reed) (Donax arundinaceus).			GO:0008270
INIL00g14667	sp|Q9SZR1|ACA10_ARATH	25.21	234	127	7	14	216	114	330	6e-14	76.3	Calcium-transporting ATPase 10, plasma membrane-type	Arabidopsis thaliana (Mouse-ear cress).	829112	NP_194719.1	GO:0016021; GO:0005886; GO:0009506; GO:0005524; GO:0005388; GO:0046872
INIL00g14671	tr|M5VLM8|M5VLM8_PRUPE	51.9	79	36	1	1	77	27	105	5e-17	84.7	Maturase K {ECO:0000256|RuleBase:RU003336, ECO:0000256|SAAS:SAAS00299646}	Prunus persica (Peach) (Amygdalus persica).	18767505	XP_007200873.1
INIL00g14764	tr|Q9ZWT4|Q9ZWT4_IPOPU	89.76	332	33	1	96	427	411	741	0	615	NADH-ubiquinone oxidoreductase chain 1 {ECO:0000256|RuleBase:RU000473}	Ipomoea purpurea (Common morning glory) (Pharbitis purpurea).			GO:0003676
INIL00g14766	sp|I1S2N3|GAOA_GIBZE	22.96	453	272	17	111	535	268	671	1e-14	80.1	Galactose oxidase	Gibberella zeae (strain PH-1 / ATCC MYA-4620 / FGSC 9075 / NRRL 31084)(Wheat head blight fungus) (Fusarium graminearum).	23557903	XP_011325329.1	GO:0005576; GO:0045480; GO:0046872	PF07250|PF09118	IPR009880|IPR015202
INIL00g14767	tr|K4CCW2|K4CCW2_SOLLC	48.28	87	41	3	22	106	110	194	9e-20	93.6	Non-specific serine/threonine protein kinase {ECO:0000256|SAAS:SAAS00027859}	Solanum lycopersicum (Tomato) (Lycopersicon esculentum).				PF07250	IPR009880
INIL00g14768	sp|I1S2N3|GAOA_GIBZE	22.96	453	272	17	111	535	268	671	3e-14	79.3	Galactose oxidase	Gibberella zeae (strain PH-1 / ATCC MYA-4620 / FGSC 9075 / NRRL 31084)(Wheat head blight fungus) (Fusarium graminearum).	23557903	XP_011325329.1	GO:0005576; GO:0045480; GO:0046872	PF07250|PF09118	IPR009880|IPR015202
INIL00g14769	sp|I1S2N3|GAOA_GIBZE	27.11	273	155	9	275	535	431	671	4e-14	79	Galactose oxidase	Gibberella zeae (strain PH-1 / ATCC MYA-4620 / FGSC 9075 / NRRL 31084)(Wheat head blight fungus) (Fusarium graminearum).	23557903	XP_011325329.1	GO:0005576; GO:0045480; GO:0046872	PF07250|PF09118	IPR009880|IPR015202
INIL00g14773	sp|Q9SRY3|RLF1_ARATH	34.82	112	64	1	8	110	7	118	2e-17	77.8	Protein RALF-like 1	Arabidopsis thaliana (Mouse-ear cress).	839389	NP_171789.1	GO:0048046; GO:0005622; GO:0005179; GO:0004871; GO:0019722; GO:0007267; GO:0030308; GO:0048364	PF05498	IPR008801
INIL00g14902	sp|Q38850|MYB5_ARATH	51.78	253	80	6	21	273	4	214	2e-75	238	Transcription repressor MYB5	Arabidopsis thaliana (Mouse-ear cress).	820556	NP_187963.1	GO:0005634; GO:0003677; GO:0003700; GO:0048354; GO:0010468; GO:0010214; GO:0006351; GO:0010090	PF00249	IPR001005
INIL00g14904	tr|A5AZG1|A5AZG1_VITVI	42.11	190	102	4	1	184	138	325	4e-39	150	Non-specific serine/threonine protein kinase {ECO:0000256|SAAS:SAAS00027859}	Vitis vinifera (Grape).			GO:0003676; GO:0008270	PF00098|PF03732	IPR001878|IPR005162	GO:0003676|GO:0008270
INIL00g15040	tr|K4C3N7|K4C3N7_SOLLC	36.57	175	89	5	75	236	300	465	8e-12	74.3	Histone H2A {ECO:0000256|RuleBase:RU000527}	Solanum lycopersicum (Tomato) (Lycopersicon esculentum).
INIL00g15041	sp|C0LGX3|HSL2_ARATH	36.96	138	75	4	40	169	48	181	4e-15	77.4	LRR receptor-like serine/threonine-protein kinase HSL2	Arabidopsis thaliana (Mouse-ear cress).	836700	NP_201372.2	GO:0016021; GO:0005886; GO:0009506; GO:0005524; GO:0004672; GO:0004674; GO:0009755; GO:0010102; GO:0046777; GO:0010468
INIL00g15187	tr|A0A0D2MZV0|A0A0D2MZV0_GOSRA	41.89	74	41	2	5	77	43	115	1e-06	56.2	Malate dehydrogenase {ECO:0000256|RuleBase:RU003405}	Gossypium raimondii (New World cotton).			GO:0052689	PF03283	IPR004963	GO:0016787
INIL00g15190	sp|Q9CAQ2|Y1754_ARATH	59.8	102	41	0	16	117	13	114	5e-32	114	Acetyltransferase At1g77540	Arabidopsis thaliana (Mouse-ear cress).	844090	NP_565157.1	GO:0005777; GO:0004402; GO:0016573	PF14542	IPR031165
INIL00g15191	sp|Q0WPS2|B561M_ARATH	39.71	272	126	7	17	255	15	281	6e-59	195	Cytochrome b561 domain-containing protein At4g18260	Arabidopsis thaliana (Mouse-ear cress).			GO:0016021; GO:0046872; GO:0055114
INIL00g15192	sp|E0ZS47|UREG_ORYSI	91.87	246	20	0	24	269	38	283	6e-168	473	Urease accessory protein G	Oryza sativa subsp. indica (Rice).			GO:0005525; GO:0003924; GO:0016151; GO:0006807	PF02492	IPR003495
INIL00g15193	tr|M1CGR9|M1CGR9_SOLTU	86.15	65	9	0	237	301	140	204	4e-28	117	DNA-directed RNA polymerase subunit alpha {ECO:0000256|HAMAP-Rule:MF_00059}	Solanum tuberosum (Potato).	102581215	XP_006353669.1
INIL00g15194	sp|P55748|CBP22_HORVU	66.05	433	144	3	37	467	1	432	0	605	Serine carboxypeptidase II-2	Hordeum vulgare (Barley).			GO:0004185	PF00450	IPR001563	GO:0004185|GO:0006508
INIL00g15195	sp|P55748|CBP22_HORVU	67.13	432	141	1	36	466	1	432	0	624	Serine carboxypeptidase II-2	Hordeum vulgare (Barley).			GO:0004185	PF00450	IPR001563	GO:0004185|GO:0006508
INIL00g15197	tr|A0A0A0KBY5|A0A0A0KBY5_CUCSA	58.65	133	32	3	36	148	1	130	4e-36	135	Mitochondrial Rho GTPase {ECO:0000256|PIRNR:PIRNR037488}	Cucumis sativus (Cucumber).	101207122	XP_004149378.1		PF14009	IPR025322
INIL00g15198	sp|Q94G86|ALL9_OLEEU	53.49	86	39	1	13	97	370	455	1e-27	108	Glucan endo-1,3-beta-D-glucosidase	Olea europaea (Common olive).			GO:0005576; GO:0042973; GO:0005975	PF07983	IPR012946
INIL00g15199	tr|K4B871|K4B871_SOLLC	55.74	235	71	10	1	218	1	219	8e-63	206	Malic enzyme {ECO:0000256|RuleBase:RU003426}	Solanum lycopersicum (Tomato) (Lycopersicon esculentum).	104645885	XP_010316914.1
INIL00g15200	sp|Q8VWJ2|WRK28_ARATH	44.84	310	125	11	51	347	42	318	2e-57	194	Probable WRKY transcription factor 28	Arabidopsis thaliana (Mouse-ear cress).	827542	NP_193551.1	GO:0005634; GO:0043565; GO:0003700; GO:0006351	PF03106	IPR003657	GO:0003700|GO:0006355|GO:0043565
INIL00g15342	tr|Q04219|Q04219_ANTMA	44.82	299	151	3	1	297	6	292	5e-76	258	Cytochrome c oxidase subunit 3 {ECO:0000256|RuleBase:RU003375}	Antirrhinum majus (Garden snapdragon).				PF13963	IPR029480
INIL00g15343	sp|Q3U1V8|M3K9_MOUSE	38.05	113	56	4	195	293	222	334	6e-12	70.1	Mitogen-activated protein kinase kinase kinase 9	Mus musculus (Mouse).	338372	NP_001167578.1; NP_796369.2	GO:0005622; GO:0005524; GO:0004709; GO:0004674; GO:0004713; GO:0006915; GO:0043065; GO:0046777; GO:0006468; GO:0006355; GO:0006351	PF00069|PF13952	IPR000719|IPR025312	GO:0004672|GO:0005524|GO:0006468
INIL00g15587	sp|Q9LKR4|FRS10_ARATH	54.56	691	290	8	1	678	1	680	0	768	Putative protein FAR1-RELATED SEQUENCE 10	Arabidopsis thaliana (Mouse-ear cress).	832948	NP_198205.2	GO:0008270; GO:0006355	PF03101|PF04434|PF10551	IPR004330|IPR007527|IPR018289	GO:0008270
INIL00g15642	tr|A5BFG0|A5BFG0_VITVI	68.82	186	56	1	1	184	1	186	1e-82	269	Peroxidase {ECO:0000256|RuleBase:RU362060, ECO:0000256|SAAS:SAAS00064294}	Vitis vinifera (Grape).			GO:0003676; GO:0015074	PF14223
INIL00g15644	tr|A0A059CX78|A0A059CX78_EUCGR	36.84	133	79	2	2	129	168	300	1e-17	90.5	Phosphoribulokinase {ECO:0000256|RuleBase:RU004082}	Eucalyptus grandis (Flooded gum).			GO:0008270
INIL00g15980	tr|Q9FYM5|Q9FYM5_ARATH	82.4	250	44	0	110	359	12	261	1e-147	439	Peroxidase {ECO:0000256|RuleBase:RU362060, ECO:0000256|SAAS:SAAS00064294}	Arabidopsis thaliana (Mouse-ear cress).			GO:0016788	PF04827	IPR006912	GO:0016788
INIL00g15983	tr|A0A022QJL5|A0A022QJL5_ERYGU	62.12	66	24	1	2	66	429	494	1e-17	85.5	Kinesin-like protein {ECO:0000256|RuleBase:RU000394}	Erythranthe guttata (Yellow monkey flower) (Mimulus guttatus).			GO:0005622; GO:0006396
INIL00g15984	sp|Q8GZ42|ATX5_ARATH	64.84	91	31	1	83	172	754	844	1e-31	125	Histone-lysine N-methyltransferase ATX5	Arabidopsis thaliana (Mouse-ear cress).	835424	NP_200155.2	GO:0005634; GO:0009506; GO:0018024; GO:0008270; GO:0009294
INIL00g15985	tr|A0A068UHU5|A0A068UHU5_COFCA	36.56	93	55	2	7	96	201	292	5e-07	57	Glycosyltransferase {ECO:0000256|RuleBase:RU362057}	Coffea canephora (Robusta coffee).
INIL00g15986	sp|O49287|PP127_ARATH	51.31	651	303	4	1	648	21	660	0	696	Putative pentatricopeptide repeat-containing protein At1g77010, mitochondrial	Arabidopsis thaliana (Mouse-ear cress).	844037	NP_177827.1	GO:0005739	PF13041|PF14223	IPR002885
INIL00g15988	sp|Q9H6D7|HAUS4_HUMAN	24.4	209	153	2	218	423	152	358	2e-09	62.4	HAUS augmin-like complex subunit 4	Homo sapiens (Human).	54930	NP_001159741.1; NP_001159742.1; NP_060285.2	GO:0005813; GO:0005737; GO:0070652; GO:0005874; GO:0005819; GO:0051301; GO:0051297; GO:0007067; GO:0051225	PF14735	IPR029327	GO:0051225|GO:0070652
INIL00g15989	sp|Q6NMB7|WTR7_ARATH	49.55	335	140	3	1	309	2	333	2e-98	300	WAT1-related protein At1g43650	Arabidopsis thaliana (Mouse-ear cress).	840949	NP_175030.2	GO:0016021; GO:0022857	PF00892	IPR000620	GO:0016020|GO:0016021
INIL00g16150	tr|A6BLN7|A6BLN7_IPOTI	41.78	292	122	7	47	295	229	515	1e-59	209	Maturase K {ECO:0000256|SAAS:SAAS00299646}	Ipomoea tricolor (Grannyvine) (Ipomoea rubro-caerulea).
INIL00g16151	sp|F4K2K3|GNL2_ARATH	67.18	780	235	8	2	765	6	780	0	1090	ARF guanine-nucleotide exchange factor GNL2	Arabidopsis thaliana (Mouse-ear cress).	832081	NP_197462.1	GO:0005829; GO:0016020; GO:0090406; GO:0005802; GO:0005086; GO:0009846; GO:0043547; GO:0015031; GO:0032012; GO:0016192	PF01369|PF12783	IPR000904|IPR032691	GO:0005086|GO:0032012
INIL00g16152	sp|P92519|M810_ARATH	41.83	153	88	1	1	153	33	184	7e-34	128	Uncharacterized mitochondrial protein AtMg00810	Arabidopsis thaliana (Mouse-ear cress).	4024990	NP_085537.1	GO:0005739	PF07727	IPR013103
INIL00g16154	sp|Q9M337|RS211_ARATH	75.71	70	17	0	3	72	12	81	6e-31	117	40S ribosomal protein S21-1	Arabidopsis thaliana (Mouse-ear cress).	824556	NP_001078280.1; NP_190957.1	GO:0022626; GO:0022627; GO:0003735; GO:0006412	PF01249	IPR001931	GO:0003735|GO:0005622|GO:0005840|GO:0006412
INIL00g16157	tr|A0A059B5Z5|A0A059B5Z5_EUCGR	36.97	119	66	2	10	128	31	140	3e-11	66.6	Maturase K {ECO:0000256|HAMAP-Rule:MF_01390, ECO:0000256|SAAS:SAAS00299646}	Eucalyptus grandis (Flooded gum).
INIL00g16158	sp|Q7G8Y5|GRXC1_ORYSJ	53.77	106	45	1	19	124	2	103	3e-33	118	Glutaredoxin-C1	Oryza sativa subsp. japonica (Rice).	4325734	NP_001043047.1	GO:0005737; GO:0009055; GO:0015035; GO:0045454	PF00462	IPR002109	GO:0009055|GO:0015035|GO:0045454
INIL00g16159	sp|Q7G8Y5|GRXC1_ORYSJ	52.83	106	46	1	115	220	2	103	1e-32	119	Glutaredoxin-C1	Oryza sativa subsp. japonica (Rice).	4325734	NP_001043047.1	GO:0005737; GO:0009055; GO:0015035; GO:0045454	PF00462	IPR002109	GO:0009055|GO:0015035|GO:0045454
INIL00g16162	sp|Q9C7S7|ERO1_ARATH	68.82	417	124	2	23	433	38	454	0	619	Endoplasmic reticulum oxidoreductin-1	Arabidopsis thaliana (Mouse-ear cress).	843560	NP_177372.1	GO:0005783; GO:0005789; GO:0016671; GO:0003756	PF04137	IPR007266	GO:0003756|GO:0005783|GO:0016671|GO:0055114
INIL00g16164	sp|P10978|POLX_TOBAC	34.21	114	69	4	10	119	253	364	6e-08	54.3	Retrovirus-related Pol polyprotein from transposon TNT 1-94	Nicotiana tabacum (Common tobacco).			GO:0004190; GO:0004519; GO:0003676; GO:0003964; GO:0008270; GO:0015074
INIL00g16166	sp|Q9ZVC9|FRS3_ARATH	35.04	117	72	4	91	204	463	578	8e-13	72.8	Protein FAR1-RELATED SEQUENCE 3	Arabidopsis thaliana (Mouse-ear cress).	817253	NP_001031428.1; NP_565636.1; NP_850098.1	GO:0005634; GO:0009506; GO:0008270; GO:0006355	PF03101	IPR004330
INIL00g16167	sp|Q8W3Z2|LUPS_BETPL	74.34	760	187	5	210	966	1	755	0	1221	Lupeol synthase	Betula platyphylla (Asian white birch).			GO:0042299; GO:0019745	PF13243|PF13249	IPR032696|IPR032697
INIL00g16168	sp|Q6TNS2|PK1IP_DANRE	30.15	335	213	7	190	519	9	327	8e-44	164	p21-activated protein kinase-interacting protein 1-like	Danio rerio (Zebrafish) (Brachydanio rerio).	336470	NP_957239.2	GO:0005730; GO:0009968
INIL00g16169	sp|Q6TNS2|PK1IP_DANRE	30.52	308	198	9	1	307	12	304	3e-38	144	p21-activated protein kinase-interacting protein 1-like	Danio rerio (Zebrafish) (Brachydanio rerio).	336470	NP_957239.2	GO:0005730; GO:0009968
INIL00g16170	sp|P0CT43|TF28_SCHPO	29.57	186	120	3	3	183	1022	1201	5e-24	103	Transposon Tf2-8 polyprotein	Schizosaccharomyces pombe (strain 972 / ATCC 24843) (Fission yeast).	2542763; 2542903	NP_594897.1; NP_594898.2	GO:0005634; GO:0004190; GO:0003677; GO:0003887; GO:0004519; GO:0046872; GO:0003723; GO:0003964; GO:0015074; GO:0006310; GO:0032197	PF00665	IPR001584	GO:0015074
INIL00g16172	tr|W9S6E9|W9S6E9_9ROSA	40.8	201	117	2	3	202	23	222	1e-41	155	Beta-galactosidase {ECO:0000256|RuleBase:RU000675, ECO:0000256|SAAS:SAAS00108886}	Morus notabilis.	21390406	XP_010110877.1		PF14223
INIL00g16173	tr|K7L5T5|K7L5T5_SOYBN	51.69	89	37	2	3	87	2	88	1e-14	73.2	Purple acid phosphatase {ECO:0000256|RuleBase:RU361203}	Glycine max (Soybean) (Glycine hispida).	102660764	XP_006585090.1
INIL00g16174	tr|F4NCH2|F4NCH2_BETVU	39.11	179	107	2	1	177	135	313	4e-31	133	Phosphoribulokinase {ECO:0000256|RuleBase:RU004082}	Beta vulgaris subsp. vulgaris.			GO:0003676; GO:0004523
INIL00g16175	sp|Q6ZLP5|CIPKN_ORYSJ	83.93	56	9	0	6	61	2	57	2e-24	99	CBL-interacting protein kinase 23	Oryza sativa subsp. japonica (Rice).	4342410	NP_001058901.1	GO:0005829; GO:0005634; GO:0009536; GO:0005524; GO:0004674; GO:0009738; GO:0019722; GO:0016036; GO:0042631; GO:0000911; GO:0019375; GO:0010107; GO:0009723; GO:0007584; GO:0010118
INIL00g16240	tr|A0A0A0KNI1|A0A0A0KNI1_CUCSA	28.94	235	116	8	9	199	4	231	5e-12	73.9	1,3-beta-glucanosyltransferase {ECO:0000256|RuleBase:RU361209}	Cucumis sativus (Cucumber).			GO:0016301
INIL00g16241	sp|Q9SRX4|PME7_ARATH	48.73	236	100	6	1	215	104	339	4e-56	192	Probable pectinesterase/pectinesterase inhibitor 7	Arabidopsis thaliana (Mouse-ear cress).	838078	NP_563662.1	GO:0005618; GO:0005576; GO:0045330; GO:0004857; GO:0030599; GO:0042545; GO:0045490	PF01095	IPR000070	GO:0005618|GO:0030599|GO:0042545
INIL00g16242	tr|M1BK47|M1BK47_SOLTU	56.16	73	28	3	3	75	5	73	5e-16	75.9	Tubby-like F-box protein {ECO:0000256|RuleBase:RU361125}	Solanum tuberosum (Potato).	102578579	XP_006358523.1
INIL00g16364	sp|Q9LHE3|ASPG2_ARATH	47.57	103	40	3	57	154	51	144	4e-21	92.4	Protein ASPARTIC PROTEASE IN GUARD CELL 2	Arabidopsis thaliana (Mouse-ear cress).	821540	NP_188636.2	GO:0004190; GO:0003677
INIL00g16365	sp|Q9LHE3|ASPG2_ARATH	66.67	90	29	1	1	89	85	174	9e-35	127	Protein ASPARTIC PROTEASE IN GUARD CELL 2	Arabidopsis thaliana (Mouse-ear cress).	821540	NP_188636.2	GO:0004190; GO:0003677	PF14543	IPR032861
INIL00g16367	sp|Q9LHE3|ASPG2_ARATH	66.67	90	29	1	1	89	85	174	9e-35	127	Protein ASPARTIC PROTEASE IN GUARD CELL 2	Arabidopsis thaliana (Mouse-ear cress).	821540	NP_188636.2	GO:0004190; GO:0003677	PF14543	IPR032861
INIL00g16369	sp|Q9LHE3|ASPG2_ARATH	66.67	90	29	1	1	89	85	174	9e-35	127	Protein ASPARTIC PROTEASE IN GUARD CELL 2	Arabidopsis thaliana (Mouse-ear cress).	821540	NP_188636.2	GO:0004190; GO:0003677	PF14543	IPR032861
INIL00g16372	sp|Q9LHE3|ASPG2_ARATH	50.93	108	47	2	53	159	48	150	2e-24	106	Protein ASPARTIC PROTEASE IN GUARD CELL 2	Arabidopsis thaliana (Mouse-ear cress).	821540	NP_188636.2	GO:0004190; GO:0003677
INIL00g16397	sp|Q54LB8|VP13A_DICDI	23.64	808	494	17	2641	3419	2577	3290	3e-50	202	Putative vacuolar protein sorting-associated protein 13A	Dictyostelium discoideum (Slime mold).	8625784	XP_637643.1	GO:0019898; GO:0005794; GO:0045053; GO:0006623	PF06650|PF12624|PF16908|PF16909|PF16910	IPR009543|IPR026854|IPR031646|IPR031645|IPR031642
INIL00g16398	sp|F4IPE3|IDD15_ARATH	45.45	110	53	3	5	112	335	439	8e-20	90.5	Protein SHOOT GRAVITROPISM 5	Arabidopsis thaliana (Mouse-ear cress).	814725	NP_001030949.2; NP_001077868.1; NP_178303.2	GO:0005634; GO:0003677; GO:0046872; GO:0006355; GO:0006351
INIL00g16399	sp|O32472|PHAJ_AERCA	38.16	76	43	2	1	74	56	129	3e-11	59.7	(R)-specific enoyl-CoA hydratase	Aeromonas caviae (Aeromonas punctata).			GO:0005835; GO:0004312; GO:0016829; GO:0006633; GO:0055114
INIL00g16401	tr|A6BLN7|A6BLN7_IPOTI	44.68	47	26	0	1	47	4	50	5e-08	57.8	Maturase K {ECO:0000256|SAAS:SAAS00299646}	Ipomoea tricolor (Grannyvine) (Ipomoea rubro-caerulea).
INIL00g16402	sp|Q8JHZ8|PALD_CHICK	26.74	359	226	12	189	528	349	689	4e-21	101	Paladin	Gallus gallus (Chicken).	373898	NP_989440.2	GO:0005829	PF14566
INIL00g16403	sp|O32472|PHAJ_AERCA	35.71	126	77	2	25	148	6	129	1e-18	82.4	(R)-specific enoyl-CoA hydratase	Aeromonas caviae (Aeromonas punctata).			GO:0005835; GO:0004312; GO:0016829; GO:0006633; GO:0055114	PF01575	IPR002539
INIL00g16404	sp|O32472|PHAJ_AERCA	38.75	80	45	2	78	155	52	129	1e-11	62.8	(R)-specific enoyl-CoA hydratase	Aeromonas caviae (Aeromonas punctata).			GO:0005835; GO:0004312; GO:0016829; GO:0006633; GO:0055114
INIL00g16405	sp|F4IPE3|IDD15_ARATH	44.76	105	52	2	9	112	340	439	2e-20	89	Protein SHOOT GRAVITROPISM 5	Arabidopsis thaliana (Mouse-ear cress).	814725	NP_001030949.2; NP_001077868.1; NP_178303.2	GO:0005634; GO:0003677; GO:0046872; GO:0006355; GO:0006351
INIL00g16408	sp|Q40784|AAPC_CENCI	47.31	260	98	7	9	234	39	293	3e-64	209	Putative glucose-6-phosphate 1-epimerase	Cenchrus ciliaris (Buffelgrass) (Pennisetum ciliare).			GO:0030246; GO:0047938; GO:0005975	PF01263	IPR008183	GO:0005975|GO:0016853
INIL00g16409	sp|Q9M0G7|PXL2_ARATH	39.35	216	118	6	12	217	776	988	6e-42	157	Leucine-rich repeat receptor-like protein kinase PXL2	Arabidopsis thaliana (Mouse-ear cress).	828983	NP_194594.1	GO:0016021; GO:0005886; GO:0009506; GO:0005524; GO:0001653; GO:0004675; GO:0031625; GO:0030154; GO:0009755; GO:0010067; GO:0046777; GO:0007178; GO:0001944	PF00069	IPR000719	GO:0004672|GO:0005524|GO:0006468
INIL00g16410	sp|Q8L899|BRI1_SOLPE	39.78	455	146	12	6	373	82	495	3e-67	239	Systemin receptor SR160	Solanum peruvianum (Peruvian tomato) (Lycopersicon peruvianum).			GO:0016021; GO:0005886; GO:0005524; GO:0004674; GO:0005496; GO:0006952	PF13855	IPR001611	GO:0005515
INIL00g16411	sp|P47735|RLK5_ARATH	40.35	347	147	10	3	330	668	973	1e-62	219	Receptor-like protein kinase 5	Arabidopsis thaliana (Mouse-ear cress).	828967	NP_194578.1	GO:0016021; GO:0005886; GO:0009506; GO:0005524; GO:0001653; GO:0004672; GO:0004675; GO:0004714; GO:0031625; GO:0010227; GO:0009755; GO:0010102; GO:0045490; GO:0046777; GO:0010468; GO:0007178	PF00069	IPR000719	GO:0004672|GO:0005524|GO:0006468
INIL00g16416	tr|A6BLN7|A6BLN7_IPOTI	58.09	136	25	2	14	117	382	517	7e-36	139	Maturase K {ECO:0000256|SAAS:SAAS00299646}	Ipomoea tricolor (Grannyvine) (Ipomoea rubro-caerulea).
INIL00g16417	tr|A6BLN7|A6BLN7_IPOTI	61.43	70	22	2	4	71	451	517	1e-14	77.4	Maturase K {ECO:0000256|SAAS:SAAS00299646}	Ipomoea tricolor (Grannyvine) (Ipomoea rubro-caerulea).
INIL00g16418	tr|A0A0B2PH27|A0A0B2PH27_GLYSO	41.88	160	92	1	74	232	22	181	1e-35	145	Histone H2B {ECO:0000256|RuleBase:RU000451}	Glycine soja (Wild soybean).			GO:0005887; GO:0008515	PF03732	IPR005162
INIL00g16420	tr|V7C9U6|V7C9U6_PHAVU	36.27	102	43	4	137	228	6	95	4e-06	55.8	40S ribosomal protein S21 {ECO:0000256|PIRNR:PIRNR002148}	Phaseolus vulgaris (Kidney bean) (French bean).	18634320	XP_007154056.1
INIL00g16422	sp|Q7LHG5|YI31B_YEAST	31.49	235	129	3	131	333	1197	1431	2e-23	105	Transposon Ty3-I Gag-Pol polyprotein	Saccharomyces cerevisiae (strain ATCC 204508 / S288c) (Baker's yeast).	854728	NP_012184.1	GO:0005737; GO:0005634; GO:0000943; GO:0004190; GO:0005524; GO:0003677; GO:0003887; GO:0008233; GO:0004540; GO:0003723; GO:0003964; GO:0004523; GO:0008270; GO:0071897; GO:0015074; GO:0006310; GO:0090501; GO:0006278; GO:0032197; GO:0019076	PF00665	IPR001584	GO:0015074
INIL00g16424	sp|Q9LME2|SYCP1_ARATH	60.99	182	71	0	284	465	34	215	2e-53	196	Synaptonemal complex protein 1	Arabidopsis thaliana (Mouse-ear cress).	838831	NP_173645.3	GO:0000795; GO:0051301; GO:0007131; GO:0007129	PF04774	IPR006861
INIL00g16430	tr|A6BLN7|A6BLN7_IPOTI	40.12	162	55	2	1	120	1	162	7e-32	127	Maturase K {ECO:0000256|SAAS:SAAS00299646}	Ipomoea tricolor (Grannyvine) (Ipomoea rubro-caerulea).
INIL00g18375	sp|Q19KC1|NIP21_MAIZE	56.39	266	93	3	35	300	41	283	3e-97	295	Aquaporin NIP2-1	Zea mays (Maize).	542643	NP_001105637.1	GO:0016021; GO:0005215; GO:0015840	PF00230	IPR000425	GO:0005215|GO:0006810|GO:0016020
INIL00g18497	tr|M1CK30|M1CK30_SOLTU	37.84	703	305	11	3	597	2	680	7e-123	390	Peroxidase {ECO:0000256|SAAS:SAAS00064294}	Solanum tuberosum (Potato).
INIL00g18498	sp|Q9LNG5|PPP7L_ARATH	34.6	237	132	5	21	241	222	451	1e-28	125	Serine/threonine-protein phosphatase 7 long form homolog	Arabidopsis thaliana (Mouse-ear cress).	841230	NP_175246.2	GO:0046872; GO:0004721	PF10536	IPR019557
INIL00g18499	tr|A0A068UAI8|A0A068UAI8_COFCA	48.1	158	82	0	2	159	373	530	4e-45	169	Nucleolar GTP-binding protein 1 {ECO:0000256|PIRNR:PIRNR038919}	Coffea canephora (Robusta coffee).			GO:0003678; GO:0006281; GO:0000723
INIL00g18500	tr|K4BPJ3|K4BPJ3_SOLLC	48.65	1735	810	29	34	1713	41	1749	0	1421	Maturase K {ECO:0000256|RuleBase:RU003336}	Solanum lycopersicum (Tomato) (Lycopersicon esculentum).	101263805	XP_004236756.1		PF10650	IPR019607
INIL00g18501	sp|O80638|WTR14_ARATH	51.73	346	158	5	16	357	7	347	7e-118	353	WAT1-related protein At2g39510	Arabidopsis thaliana (Mouse-ear cress).	818536	NP_181483.1	GO:0016021; GO:0022857	PF00892	IPR000620	GO:0016020|GO:0016021
INIL00g18503	sp|O64740|SC13B_ARATH	81.06	301	57	0	1	301	1	301	0	516	Protein transport protein SEC13 homolog B {ECO:0000305}	Arabidopsis thaliana (Mouse-ear cress).	817556	NP_180566.1	GO:0005783; GO:0005794; GO:0005635; GO:0005643; GO:0005730; GO:0051028; GO:0015031; GO:0016192
INIL00g18504	sp|P30171|ACT11_SOLTU	97.88	377	8	0	1	377	1	377	0	771	Actin-97	Solanum tuberosum (Potato).			GO:0005737; GO:0005856; GO:0005524	PF00022	IPR004000
INIL00g18505	sp|P27322|HSP72_SOLLC	93.54	619	40	0	1	619	1	619	0	1207	Heat shock cognate 70 kDa protein 2	Solanum lycopersicum (Tomato) (Lycopersicon esculentum).			GO:0005524	PF00012	IPR013126
INIL00g18506	tr|A0A068TXJ7|A0A068TXJ7_COFCA	74.18	306	79	0	3	308	2	307	3e-169	484	ATP synthase subunit beta {ECO:0000256|RuleBase:RU003553}	Coffea canephora (Robusta coffee).			GO:0010181; GO:0016491
INIL00g18508	tr|U5FZF7|U5FZF7_POPTR	38.1	126	59	4	218	342	195	302	5e-12	75.1	Glutamate decarboxylase {ECO:0000256|RuleBase:RU361171}	Populus trichocarpa (Western balsam poplar) (Populus balsamiferasubsp. trichocarpa).	18102726	XP_006378718.1
INIL00g18509	tr|A0A072TQZ6|A0A072TQZ6_MEDTR	43.26	141	79	1	3	142	383	523	7e-29	129	Polyadenylate-binding protein {ECO:0000256|RuleBase:RU362004}	Medicago truncatula (Barrel medic) (Medicago tribuloides).			GO:0004519; GO:0004527; GO:0003676	PF13456
INIL00g18510	tr|A5B0T8|A5B0T8_VITVI	45.71	70	38	0	29	98	1234	1303	7e-13	76.3	30S ribosomal protein S3, chloroplastic {ECO:0000256|RuleBase:RU003626}	Vitis vinifera (Grape).			GO:0003676; GO:0008270	PF13966	IPR026960
INIL00g18511	sp|Q55C17|TECR_DICDI	33.14	169	108	4	35	200	134	300	2e-22	96.3	Very-long-chain enoyl-CoA reductase {ECO:0000305}	Dictyostelium discoideum (Slime mold).	8617636	XP_646664.1	GO:0030176; GO:0016627; GO:0030497; GO:0006694; GO:0042761	PF02544	IPR001104	GO:0005737|GO:0006629|GO:0016021|GO:0016627
INIL00g18584	tr|M1C1H4|M1C1H4_SOLTU	60.71	168	63	2	3	170	13	177	3e-62	209	Glycosyltransferase {ECO:0000256|RuleBase:RU362057}	Solanum tuberosum (Potato).	102601929	XP_006347158.1	GO:0004674; GO:0046777; GO:0048767	PF00564	IPR000270	GO:0005515
INIL00g18585	tr|M1AKV5|M1AKV5_SOLTU	69.06	139	43	0	4	142	2	140	2e-69	217	Aldehyde dehydrogenase {ECO:0000256|PIRNR:PIRNR036492}	Solanum tuberosum (Potato).				PF04398	IPR007493
INIL00g18586	tr|K4CJI3|K4CJI3_SOLLC	66.45	453	146	5	22	474	8	454	0	627	Pectinesterase {ECO:0000256|RuleBase:RU000589}	Solanum lycopersicum (Tomato) (Lycopersicon esculentum).	101267330	XP_004244805.1		PF04765	IPR006852
INIL00g18589	sp|Q9SYF0|GLIP2_ARATH	53.48	187	85	1	19	203	25	211	4e-58	193	GDSL esterase/lipase 2	Arabidopsis thaliana (Mouse-ear cress).	841833	NP_175797.1	GO:0005576; GO:0016298; GO:0009734; GO:0009814; GO:0016042; GO:0006629; GO:0010930; GO:0009723; GO:0009753; GO:0009751	PF00657	IPR001087	GO:0016788
INIL00g18646	sp|Q8L4B0|GAUTF_ARATH	48.82	211	93	5	1	206	1	201	1e-48	172	Probable galacturonosyltransferase 15	Arabidopsis thaliana (Mouse-ear cress).	825048	NP_191438.2	GO:0000139; GO:0016021; GO:0047262; GO:0071555; GO:0045489
INIL00g18694	sp|Q9FT50|FB202_ARATH	28.3	265	156	9	18	277	27	262	3e-16	83.6	Putative F-box protein At3g52320	Arabidopsis thaliana (Mouse-ear cress).	824397	NP_190800.1		PF00646|PF08268	IPR001810|IPR013187	GO:0005515
INIL00g19172	sp|Q9SK86|ADHL1_ARATH	63.25	381	138	2	8	386	7	387	4e-174	498	Alcohol dehydrogenase-like 1	Arabidopsis thaliana (Mouse-ear cress).	838849	NP_001031079.1; NP_173659.1	GO:0005737; GO:0004022; GO:0008270	PF00107|PF08240	IPR013149|IPR013154	GO:0055114|GO:0055114
INIL00g19173	sp|Q0V7W6|ADHL5_ARATH	84.38	32	5	0	57	88	155	186	5e-11	62	Alcohol dehydrogenase-like 5	Arabidopsis thaliana (Mouse-ear cress).	828300	NP_567645.1; NP_974589.1	GO:0005737; GO:0004022; GO:0008270
INIL00g19174	tr|M1AZQ9|M1AZQ9_SOLTU	77.69	121	24	2	2	120	12	131	7e-61	194	Peptidyl-prolyl cis-trans isomerase {ECO:0000256|RuleBase:RU004231}	Solanum tuberosum (Potato).				PF07911	IPR012876
INIL00g19175	sp|Q6S4P4|RF2B_ORYSJ	55.74	61	21	1	18	78	9	63	4e-10	58.9	Transcription factor RF2b	Oryza sativa subsp. japonica (Rice).	4332761	NP_001050039.1	GO:0005634; GO:0043565; GO:0003700; GO:0006351
INIL00g19176	sp|Q93VM8|COPT5_ARATH	55.06	158	59	2	1	158	1	146	8e-53	171	Copper transporter 5	Arabidopsis thaliana (Mouse-ear cress).	832188	NP_197565.1	GO:0005794; GO:0016021; GO:0005770; GO:0009506; GO:0005774; GO:0005773; GO:0005375; GO:0015680; GO:0009737	PF04145	IPR007274	GO:0005375|GO:0016021|GO:0035434
INIL00g19178	sp|Q93VM8|COPT5_ARATH	53.12	160	61	3	1	160	1	146	2e-51	167	Copper transporter 5	Arabidopsis thaliana (Mouse-ear cress).	832188	NP_197565.1	GO:0005794; GO:0016021; GO:0005770; GO:0009506; GO:0005774; GO:0005773; GO:0005375; GO:0015680; GO:0009737	PF04145	IPR007274	GO:0005375|GO:0016021|GO:0035434
INIL00g19179	sp|O04714|GCR1_ARATH	73.56	329	76	3	1	321	1	326	8e-174	492	G-protein coupled receptor 1	Arabidopsis thaliana (Mouse-ear cress).	841247	NP_175261.1	GO:0005794; GO:0005886; GO:0044214; GO:0005774; GO:0004930; GO:0009738; GO:0007202; GO:0009785; GO:0009742; GO:0009736; GO:0009908; GO:0009740; GO:0009094; GO:0006629; GO:0010231; GO:0000278; GO:0009788; GO:0009939; GO:0032960; GO:0009735; GO:0010244; GO:0009845; GO:0006571	PF05462
INIL00g19181	sp|P10978|POLX_TOBAC	21.48	284	187	7	42	320	62	314	2e-12	72	Retrovirus-related Pol polyprotein from transposon TNT 1-94	Nicotiana tabacum (Common tobacco).			GO:0004190; GO:0004519; GO:0003676; GO:0003964; GO:0008270; GO:0015074	PF14223
INIL00g19182	sp|Q8GXZ3|Y5102_ARATH	65.75	327	112	0	41	367	29	355	4e-151	442	Serine/threonine-protein kinase At5g01020	Arabidopsis thaliana (Mouse-ear cress).	831918	NP_195722.2	GO:0005886; GO:0005524; GO:0004674	PF07714	IPR001245	GO:0004672|GO:0006468
INIL00g19188	sp|Q5N897|CDC6_ORYSJ	39.29	84	22	1	13	67	118	201	4e-09	57.4	Cell division control protein 6 homolog {ECO:0000305}	Oryza sativa subsp. japonica (Rice).	4324832	NP_001044845.2	GO:0005634; GO:0007049; GO:0051301; GO:0006270
INIL00g19189	sp|P77044|MHPC_ECOLI	26.01	296	183	14	26	303	11	288	1e-13	73.2	2-hydroxy-6-oxononadienedioate/2-hydroxy-6-oxononatrienedioate hydrolase	Escherichia coli (strain K12).	944954	NP_414883.5; WP_000121907.1	GO:0005737; GO:0052823; GO:0018771; GO:0016787; GO:0019622; GO:0019380; GO:0019439	PF00561	IPR000073
INIL00g19190	sp|P08770|TRA1_MAIZE	40	135	81	0	122	256	235	369	4e-25	112	Putative AC transposase	Zea mays (Maize).			GO:0003677; GO:0006310; GO:0032196	PF05699	IPR008906	GO:0046983
INIL00g19191	sp|Q0WPU1|MYO15_ARATH	70.8	1517	420	7	1	1507	9	1512	0	2191	Myosin-15	Arabidopsis thaliana (Mouse-ear cress).	829456	NP_195046.3	GO:0005737; GO:0016459; GO:0005524; GO:0003774; GO:0030048	PF00063|PF01843|PF02736	IPR001609|IPR002710|IPR004009	GO:0003774|GO:0005524|GO:0016459|GO:0003774|GO:0005524|GO:0016459
INIL00g19193	sp|Q42371|ERECT_ARATH	80.6	974	184	1	9	982	7	975	0	1613	LRR receptor-like serine/threonine-protein kinase ERECTA {ECO:0000303|PubMed:8624444}	Arabidopsis thaliana (Mouse-ear cress).	817173	NP_180201.1	GO:0016021; GO:0005739; GO:0005886; GO:0009506; GO:0005524; GO:0001653; GO:0004674; GO:0019199; GO:0004675; GO:0031625; GO:0042742; GO:0050832; GO:0009755; GO:0048281; GO:0009965; GO:0009664; GO:0009944; GO:0046777; GO:0030155; GO:0051302; GO:0001558; GO:2000027; GO:0010103; GO:0007178; GO:0010148; GO:0001944	PF00069|PF08263|PF13855	IPR000719|IPR013210|IPR001611	GO:0004672|GO:0005524|GO:0006468|GO:0005515
INIL00g19194	tr|A5C0G0|A5C0G0_VITVI	43.72	199	78	1	7	171	335	533	2e-42	162	Photosystem II CP47 reaction center protein {ECO:0000256|RuleBase:RU004535, ECO:0000256|SAAS:SAAS00196204}	Vitis vinifera (Grape).			GO:0003676; GO:0008270
INIL00g19197	tr|U5FTC9|U5FTC9_POPTR	32.66	199	127	4	286	482	86	279	7e-20	100	Serine/threonine-protein phosphatase {ECO:0000256|RuleBase:RU004273}	Populus trichocarpa (Western balsam poplar) (Populus balsamiferasubsp. trichocarpa).	18105412	XP_006375647.1		PF13966	IPR026960
INIL00g19200	sp|P35793|PR13_HORVU	59.38	32	13	0	4	35	99	130	1e-06	46.6	Pathogenesis-related protein PRB1-3	Hordeum vulgare (Barley).			GO:0005576; GO:0006952; GO:0009607
INIL00g19201	sp|Q40784|AAPC_CENCI	53.81	210	71	4	8	196	101	305	2e-63	206	Putative glucose-6-phosphate 1-epimerase	Cenchrus ciliaris (Buffelgrass) (Pennisetum ciliare).			GO:0030246; GO:0047938; GO:0005975	PF01263	IPR008183	GO:0005975|GO:0016853
INIL00g19494	sp|O04212|Y2090_ARATH	73.23	538	143	1	1	537	1	538	0	824	Putative ABC1 protein At2g40090	Arabidopsis thaliana (Mouse-ear cress).	818597	NP_565923.1	GO:0005215; GO:0006810	PF03109	IPR004147
INIL00g19495	sp|Q9SRM5|CPR49_ARATH	72.27	256	71	0	1	256	1	256	6e-144	410	GDSL esterase/lipase CPRD49	Arabidopsis thaliana (Mouse-ear cress).	820291	NP_566387.1	GO:0048046; GO:0016788; GO:0016042	PF13472	IPR013830
INIL00g19496	sp|Q29I63|CNEP1_DROPS	33.16	193	116	5	114	306	60	239	5e-20	90.9	CTD nuclear envelope phosphatase 1 homolog	Drosophila pseudoobscura pseudoobscura (Fruit fly).	4815779	XP_001355731.1	GO:0005737; GO:0005789; GO:0016021; GO:0071595; GO:0005635; GO:0031965; GO:0004722; GO:0006998; GO:0010867; GO:0006470	PF03031	IPR004274
INIL00g19497	sp|Q75IR6|ALFL1_ORYSJ	57.38	237	96	2	8	244	23	254	4e-98	294	PHD finger protein ALFIN-LIKE 1	Oryza sativa subsp. japonica (Rice).	4337899	NP_001054733.1	GO:0005634; GO:0008270; GO:0016568; GO:0006355; GO:0006351	PF00628|PF12165	IPR019787|IPR021998	GO:0005515|GO:0006355|GO:0042393
INIL00g19498	tr|Q0KIN0|Q0KIN0_SOLDE	38.42	341	156	10	1	287	165	505	7e-53	199	50S ribosomal protein L16, chloroplastic {ECO:0000256|RuleBase:RU004415}	Solanum demissum (Wild potato).			GO:0003676; GO:0008270; GO:0015074
INIL00g19499	sp|Q8VZG8|Y4885_ARATH	35.21	1031	470	20	17	867	33	1045	2e-170	530	Probable LRR receptor-like serine/threonine-protein kinase At4g08850	Arabidopsis thaliana (Mouse-ear cress).	826456	NP_192625.4; NP_849538.2	GO:0016021; GO:0016020; GO:0005886; GO:0009506; GO:0005524; GO:0004674	PF00069|PF08263|PF13855	IPR000719|IPR013210|IPR001611	GO:0004672|GO:0005524|GO:0006468|GO:0005515
INIL00g19502	tr|M0ZWW6|M0ZWW6_SOLTU	28.15	270	152	6	318	562	25	277	2e-26	119	Peroxidase {ECO:0000256|RuleBase:RU362060, ECO:0000256|SAAS:SAAS00064294}	Solanum tuberosum (Potato).			GO:0003676; GO:0008270	PF14111	IPR025558
INIL00g19503	tr|B9R7M5|B9R7M5_RICCO	46.34	82	27	2	28	109	38	102	1e-12	68.6	Pectinesterase {ECO:0000256|RuleBase:RU000589}	Ricinus communis (Castor bean).	8260917	XP_002510318.1
INIL00g19504	sp|Q84TH6|DIR23_ARATH	45.83	192	98	2	1	191	1	187	4e-55	179	Dirigent protein 23	Arabidopsis thaliana (Mouse-ear cress).	816645	NP_850009.1	GO:0048046	PF03018	IPR004265
INIL00g19505	sp|Q9SZL8|FRS5_ARATH	28.17	213	145	5	39	249	66	272	2e-13	75.9	Protein FAR1-RELATED SEQUENCE 5	Arabidopsis thaliana (Mouse-ear cress).	829974	NP_195531.1	GO:0005634; GO:0008270; GO:0006355	PF03101	IPR004330
INIL00g19507	sp|Q9SS03|DIR21_ARATH	58.22	146	61	0	43	188	42	187	4e-55	184	Dirigent protein 21	Arabidopsis thaliana (Mouse-ear cress).	842898	NP_176762.1	GO:0048046; GO:0005618	PF03018	IPR004265
INIL00g19508	sp|Q9LUS2|TC120_ARATH	72.8	783	207	4	681	1461	309	1087	0	1139	Translocase of chloroplast 120, chloroplastic	Arabidopsis thaliana (Mouse-ear cress).	820913	NP_188284.1	GO:0009707; GO:0016021; GO:0009536; GO:0005525; GO:0016817; GO:0046872; GO:0045036	PF04548|PF11886	IPR006703|IPR024283	GO:0005525
INIL00g19509	sp|Q9FG08|ATXR4_ARATH	58.2	311	124	3	25	333	19	325	1e-129	380	Histone-lysine N-methyltransferase ATXR4	Arabidopsis thaliana (Mouse-ear cress).	830550	NP_196280.2	GO:0005634; GO:0018024	PF00856	IPR001214	GO:0005515
INIL00g19563	sp|Q6X7J3|WOX11_ARATH	44.27	262	105	6	26	269	28	266	7e-56	187	WUSCHEL-related homeobox 11	Arabidopsis thaliana (Mouse-ear cress).	821196	NP_187016.2	GO:0005634; GO:0003677; GO:0007275; GO:0006355; GO:0006351	PF00046	IPR001356	GO:0003677
INIL00g19564	tr|A2Q1A1|A2Q1A1_MEDTR	30.92	152	103	1	16	167	649	798	3e-12	73.9	Maturase K {ECO:0000256|HAMAP-Rule:MF_01390, ECO:0000256|SAAS:SAAS00299646}	Medicago truncatula (Barrel medic) (Medicago tribuloides).			GO:0008270; GO:0006355
INIL00g19568	tr|Q84VI3|Q84VI3_SOYBN	34.44	180	113	4	226	400	385	564	2e-22	108	Serine hydroxymethyltransferase {ECO:0000256|RuleBase:RU000585}	Glycine max (Soybean) (Glycine hispida).
INIL00g19569	sp|Q5RCU5|CBR1_PONAB	38.1	273	157	8	38	304	7	273	5e-55	186	Carbonyl reductase [NADPH] 1	Pongo abelii (Sumatran orangutan) (Pongo pygmaeus abelii).	100172097	NP_001125206.1	GO:0005737; GO:0047021; GO:0004090; GO:0050221; GO:0017144; GO:0042373	PF00106	IPR002347
INIL00g19570	sp|Q67YC9|Y4141_ARATH	56.52	184	79	1	1	183	1	184	3e-71	221	Uncharacterized protein At4g14100	Arabidopsis thaliana (Mouse-ear cress).	827045	NP_567420.1	GO:0005773
INIL00g19571	sp|Q9SN74|BH047_ARATH	34.76	210	86	6	276	436	25	232	2e-18	88.2	Transcription factor bHLH47	Arabidopsis thaliana (Mouse-ear cress).	823918	NP_001190029.1; NP_001190030.1; NP_190348.1	GO:0005634; GO:0003677; GO:0003700; GO:0010106; GO:0055072; GO:0006355; GO:0006351
INIL00g19572	sp|Q67YC9|Y4141_ARATH	64.44	180	62	1	21	200	7	184	5e-83	253	Uncharacterized protein At4g14100	Arabidopsis thaliana (Mouse-ear cress).	827045	NP_567420.1	GO:0005773
INIL00g19573	sp|Q9FI46|CRL_ARATH	74.07	270	66	3	4	271	2	269	8e-148	422	Chromophore lyase CRL, chloroplastic	Arabidopsis thaliana (Mouse-ear cress).	835175	NP_199915.1	GO:0009707; GO:0016021; GO:0016829; GO:0007049; GO:0051301; GO:0098586; GO:0010020; GO:0006952; GO:0007275; GO:0043572; GO:0017009; GO:0051302; GO:0000302; GO:0046741	PF06206	IPR010404	GO:0016829|GO:0017009
INIL00g19574	sp|P24297|RUBR_PYRFU	40	50	19	1	69	107	4	53	3e-07	48.5	Rubredoxin	Pyrococcus furiosus (strain ATCC 43587 / DSM 3638 / JCM 8422 / Vc1).	1469155	NP_579011.1; WP_011012426.1	GO:0009055; GO:0005506; GO:0055114
INIL00g19575	sp|Q940Q8|IX10L_ARATH	90.71	409	37	1	9	416	7	415	0	771	Probable beta-1,4-xylosyltransferase IRX10L	Arabidopsis thaliana (Mouse-ear cress).	836306	NP_568941.1	GO:0005768; GO:0005794; GO:0000139; GO:0016021; GO:0005802; GO:0047517; GO:0080116; GO:0042546; GO:0071555; GO:0010417; GO:0009834; GO:0045492	PF03016	IPR004263
INIL00g19620	tr|M5W175|M5W175_PRUPE	32.43	296	96	5	196	387	25	320	2e-34	140	Maturase K {ECO:0000256|SAAS:SAAS00299646}	Prunus persica (Peach) (Amygdalus persica).	18774917	XP_007206288.1
INIL00g19621	sp|Q9LP77|Y1848_ARATH	65.71	627	190	13	29	638	32	650	0	783	Probable inactive receptor kinase At1g48480	Arabidopsis thaliana (Mouse-ear cress).	841269	NP_564528.1	GO:0016021; GO:0005886; GO:0009506; GO:0005774; GO:0005524; GO:0001653; GO:0004675; GO:0031625; GO:0009755; GO:0046777; GO:0007178	PF00069|PF08263|PF13855	IPR000719|IPR013210|IPR001611	GO:0004672|GO:0005524|GO:0006468|GO:0005515
INIL00g19623	tr|A0A072U5K4|A0A072U5K4_MEDTR	33.77	228	116	3	8	201	24	250	1e-34	135	Photosystem II reaction center protein I {ECO:0000256|HAMAP-Rule:MF_01316}	Medicago truncatula (Barrel medic) (Medicago tribuloides).			GO:0004519; GO:0004527
INIL00g19624	sp|F4J6F6|IREH1_ARATH	64.76	1328	398	26	1	1292	1	1294	0	1566	Probable serine/threonine protein kinase IREH1 {ECO:0000305}	Arabidopsis thaliana (Mouse-ear cress).	821054	NP_188412.2	GO:0005829; GO:0005886; GO:0005524; GO:0016301; GO:0046872; GO:0004674; GO:0046777; GO:0040008	PF00069	IPR000719	GO:0004672|GO:0005524|GO:0006468
INIL00g19625	tr|Q0KIP5|Q0KIP5_SOLDE	59.23	130	52	1	80	208	137	266	4e-39	155	Cytochrome c oxidase subunit 1 {ECO:0000256|RuleBase:RU000369}	Solanum demissum (Wild potato).			GO:0003676; GO:0015074
INIL00g19626	sp|Q6P4K6|S11IP_XENTR	30.9	301	189	9	10	303	10	298	2e-24	114	Serine/threonine-protein kinase 11-interacting protein	Xenopus tropicalis (Western clawed frog) (Silurana tropicalis).	394784	NP_989177.1	GO:0005737
INIL00g19627	sp|O35075|DSCR3_MOUSE	39.43	317	167	7	274	588	4	297	4e-64	218	Down syndrome critical region protein 3 homolog	Mus musculus (Mouse).	13185	NP_031860.1	GO:0005634; GO:0008565; GO:0006886	PF03643	IPR028934
INIL00g19628	sp|Q66HG4|GALM_RAT	36.92	325	133	8	7	264	22	341	4e-59	197	Aldose 1-epimerase	Rattus norvegicus (Rat).	313843	NP_001007705.1	GO:0005737; GO:0070062; GO:0004034; GO:0030246; GO:0006012; GO:0006006	PF01263	IPR008183	GO:0005975|GO:0016853
INIL00g19629	sp|Q8S9K3|VAR3_ARATH	28.44	320	175	9	46	364	72	338	2e-30	127	Zinc finger protein VAR3, chloroplastic	Arabidopsis thaliana (Mouse-ear cress).	831647	NP_197281.1	GO:0009507; GO:0009570; GO:0008270; GO:1900871; GO:0009658	PF00641	IPR001876	GO:0008270
INIL00g19630	tr|A0A068V181|A0A068V181_COFCA	38.61	158	95	2	195	352	1	156	4e-23	115	Serine/threonine-protein kinase {ECO:0000256|PIRNR:PIRNR000641}	Coffea canephora (Robusta coffee).				PF14111	IPR025558
INIL00g19632	sp|Q9MUK5|TOC64_PEA	66.78	590	194	1	1	588	4	593	0	750	Translocon at the outer membrane of chloroplasts 64	Pisum sativum (Garden pea).			GO:0009707; GO:0016021; GO:0016884; GO:0015031	PF01425	IPR023631
INIL00g19633	sp|Q9SZL8|FRS5_ARATH	27.24	246	170	2	56	300	73	310	8e-23	103	Protein FAR1-RELATED SEQUENCE 5	Arabidopsis thaliana (Mouse-ear cress).	829974	NP_195531.1	GO:0005634; GO:0008270; GO:0006355	PF03101	IPR004330
INIL00g19634	sp|Q32P12|CQ053_MOUSE	30.11	186	104	10	81	246	363	542	2e-07	57	Uncharacterized protein C17orf53 homolog	Mus musculus (Mouse).	217216	NP_705772.3		PF15072	IPR028045
INIL00g19635	sp|Q9LVH4|CAR4_ARATH	72.78	169	46	0	13	181	9	177	1e-87	261	Protein C2-DOMAIN ABA-RELATED 4 {ECO:0000303|PubMed:25465408}	Arabidopsis thaliana (Mouse-ear cress).	821323	NP_188425.2	GO:0005829; GO:0005634; GO:0005886; GO:0005096; GO:0046872; GO:0005543; GO:0009738; GO:0006952; GO:0009789; GO:1902479; GO:0043547; GO:1901002; GO:0009651	PF00168	IPR000008	GO:0005515
INIL00g19636	sp|P22336|RFA1_YEAST	23.26	129	91	2	115	239	464	588	2e-06	53.1	Replication factor A protein 1	Saccharomyces cerevisiae (strain ATCC 204508 / S288c) (Baker's yeast).	851266	NP_009404.1	GO:0000781; GO:0000794; GO:0005737; GO:0005829; GO:0005662; GO:0005634; GO:0003690; GO:0046872; GO:0043565; GO:0003697; GO:0006281; GO:0006260; GO:0006265; GO:0006268; GO:0000724; GO:0045184; GO:0030491; GO:0006312; GO:0006289; GO:0016567; GO:0007131; GO:0043934; GO:0000722; GO:0007004; GO:0010833	PF08646	IPR013955
INIL00g19637	tr|M1AHP4|M1AHP4_SOLTU	51.92	52	25	0	21	72	570	621	2e-07	57	Auxin response factor {ECO:0000256|RuleBase:RU004561}	Solanum tuberosum (Potato).
INIL00g19639	sp|Q5SMQ9|PIN1_ORYSJ	71.14	596	117	10	1	542	1	595	0	818	Auxin efflux carrier component 1	Oryza sativa subsp. japonica (Rice).	4330700	NP_001048095.1	GO:0009921; GO:0016021; GO:0016020; GO:0005215; GO:0048830; GO:0009734; GO:0055085; GO:0006810	PF03547	IPR004776	GO:0016021|GO:0055085
INIL00g19643	sp|Q8LPF0|TAF2_ARATH	63.8	1047	355	4	1	1040	1	1030	0	1362	Transcription initiation factor TFIID subunit 2	Arabidopsis thaliana (Mouse-ear cress).	843733	NP_001031279.1; NP_177536.2	GO:0005634; GO:0009506; GO:0008237; GO:0008270; GO:0006355; GO:0006351	PF01433	IPR014782	GO:0008237|GO:0008270
INIL00g19644	sp|Q6NMF0|CLE13_ARATH	53.97	63	20	2	250	309	51	107	4e-11	63.2	CLAVATA3/ESR (CLE)-related protein 13	Arabidopsis thaliana (Mouse-ear cress).	843734	NP_683493.1	GO:0048046; GO:0005615; GO:0033612; GO:0045168; GO:0007275
INIL00g19645	tr|M1A4G9|M1A4G9_SOLTU	56	150	54	5	1	139	1	149	2e-43	153	Glycosyltransferase {ECO:0000256|RuleBase:RU362057}	Solanum tuberosum (Potato).
INIL00g19646	sp|Q9C658|DCP5_ARATH	39.31	145	63	2	9	152	12	132	5e-20	93.6	Protein decapping 5	Arabidopsis thaliana (Mouse-ear cress).	839152	NP_001154367.1; NP_564239.1	GO:0000932; GO:0005829; GO:0042803; GO:0033962; GO:0031087; GO:0006397; GO:0017148; GO:0010606	PF12701	IPR025609
INIL00g19648	sp|Q9C658|DCP5_ARATH	39.67	121	47	3	34	128	12	132	1e-13	72	Protein decapping 5	Arabidopsis thaliana (Mouse-ear cress).	839152	NP_001154367.1; NP_564239.1	GO:0000932; GO:0005829; GO:0042803; GO:0033962; GO:0031087; GO:0006397; GO:0017148; GO:0010606	PF12701	IPR025609
INIL00g19649	tr|A0A068UUM3|A0A068UUM3_COFCA	70.96	668	164	3	1	640	1	666	0	946	Histone H2B {ECO:0000256|RuleBase:RU000451}	Coffea canephora (Robusta coffee).
INIL00g19650	sp|C0LGP4|Y3475_ARATH	38.66	763	434	14	45	777	233	991	1e-153	485	Probable LRR receptor-like serine/threonine-protein kinase At3g47570	Arabidopsis thaliana (Mouse-ear cress).	823911	NP_566892.1	GO:0016021; GO:0005886; GO:0005524; GO:0004674	PF00069|PF13855	IPR000719|IPR001611	GO:0004672|GO:0005524|GO:0006468|GO:0005515
INIL00g19651	sp|P49592|NC2B_ARATH	80.65	155	29	1	1	154	1	155	2e-87	259	Protein Dr1 homolog	Arabidopsis thaliana (Mouse-ear cress).	832373	NP_851060.1; NP_851061.1	GO:0005634; GO:0043565; GO:0003700; GO:0006355; GO:0006351	PF00808	IPR003958
INIL00g20240	tr|K4B2J3|K4B2J3_SOLLC	50	114	57	0	5	118	219	332	3e-34	131	30S ribosomal protein S19, chloroplastic {ECO:0000256|HAMAP-Rule:MF_00531}	Solanum lycopersicum (Tomato) (Lycopersicon esculentum).	101244128; 101250170	XP_004230633.2; XP_004231373.1	GO:0005634; GO:0003677; GO:0006355; GO:0006351	PF02362	IPR003340	GO:0003677
INIL00g20242	sp|Q9SGP2|HSL1_ARATH	37.72	395	196	8	2	358	384	766	3e-66	233	Receptor-like protein kinase HSL1	Arabidopsis thaliana (Mouse-ear cress).	839742	NP_174166.1	GO:0016021; GO:0005886; GO:0009506; GO:0005524; GO:0001653; GO:0004675; GO:0031625; GO:0009755; GO:0046777; GO:0007178	PF00069|PF07714	IPR000719|IPR001245	GO:0004672|GO:0005524|GO:0006468|GO:0004672|GO:0006468
INIL00g20243	sp|Q9SGP2|HSL1_ARATH	36.36	308	166	7	29	309	37	341	5e-44	166	Receptor-like protein kinase HSL1	Arabidopsis thaliana (Mouse-ear cress).	839742	NP_174166.1	GO:0016021; GO:0005886; GO:0009506; GO:0005524; GO:0001653; GO:0004675; GO:0031625; GO:0009755; GO:0046777; GO:0007178
INIL00g20244	tr|K4C3N7|K4C3N7_SOLLC	34.75	236	114	11	55	257	157	385	7e-10	68.9	Histone H2A {ECO:0000256|RuleBase:RU000527}	Solanum lycopersicum (Tomato) (Lycopersicon esculentum).
INIL00g20245	tr|K4C3N7|K4C3N7_SOLLC	39.33	150	77	4	66	210	345	485	2e-11	72.4	Histone H2A {ECO:0000256|RuleBase:RU000527}	Solanum lycopersicum (Tomato) (Lycopersicon esculentum).
INIL00g20250	sp|P11670|PRB1_TOBAC	40.76	157	92	1	10	166	4	159	5e-39	136	Basic form of pathogenesis-related protein 1	Nicotiana tabacum (Common tobacco).			GO:0005576; GO:0006952; GO:0009607	PF00188	IPR014044
INIL00g20251	sp|Q9M038|SFC1_ARATH	67.21	122	28	3	2	113	159	278	5e-46	156	Mitochondrial succinate-fumarate transporter 1	Arabidopsis thaliana (Mouse-ear cress).	831479	NP_195754.1	GO:0016021; GO:0005743; GO:0015141; GO:0071422; GO:0015744	PF00153	IPR018108
INIL00g20253	sp|P11670|PRB1_TOBAC	40.76	157	92	1	10	166	4	159	5e-39	136	Basic form of pathogenesis-related protein 1	Nicotiana tabacum (Common tobacco).			GO:0005576; GO:0006952; GO:0009607	PF00188	IPR014044
INIL00g20254	sp|Q9M038|SFC1_ARATH	69.28	153	33	4	74	216	130	278	1e-61	201	Mitochondrial succinate-fumarate transporter 1	Arabidopsis thaliana (Mouse-ear cress).	831479	NP_195754.1	GO:0016021; GO:0005743; GO:0015141; GO:0071422; GO:0015744	PF00153	IPR018108
INIL00g20255	sp|P11670|PRB1_TOBAC	40.76	157	92	1	10	166	4	159	5e-39	136	Basic form of pathogenesis-related protein 1	Nicotiana tabacum (Common tobacco).			GO:0005576; GO:0006952; GO:0009607	PF00188	IPR014044
INIL00g20256	sp|Q9M038|SFC1_ARATH	67.21	122	28	3	2	113	159	278	5e-46	156	Mitochondrial succinate-fumarate transporter 1	Arabidopsis thaliana (Mouse-ear cress).	831479	NP_195754.1	GO:0016021; GO:0005743; GO:0015141; GO:0071422; GO:0015744	PF00153	IPR018108
INIL00g20259	sp|Q9M038|SFC1_ARATH	67.21	122	28	3	2	113	159	278	6e-46	155	Mitochondrial succinate-fumarate transporter 1	Arabidopsis thaliana (Mouse-ear cress).	831479	NP_195754.1	GO:0016021; GO:0005743; GO:0015141; GO:0071422; GO:0015744	PF00153	IPR018108
INIL00g20260	tr|M1BFP5|M1BFP5_SOLTU	42.68	82	46	1	89	170	134	214	1e-10	67	S-adenosylmethionine synthase {ECO:0000256|RuleBase:RU000541}	Solanum tuberosum (Potato).
INIL00g20349	sp|F4JIK2|ATCA4_ARATH	44.79	259	140	2	5	261	8	265	7e-84	258	Alpha carbonic anhydrase 4	Arabidopsis thaliana (Mouse-ear cress).	827846	NP_193831.1	GO:0009570; GO:0009535; GO:0004089; GO:0008270; GO:0006730	PF00194	IPR001148
INIL00g20770	sp|Q9SZL8|FRS5_ARATH	38.2	89	54	1	129	216	71	159	1e-07	56.6	Protein FAR1-RELATED SEQUENCE 5	Arabidopsis thaliana (Mouse-ear cress).	829974	NP_195531.1	GO:0005634; GO:0008270; GO:0006355	PF03101	IPR004330
INIL00g20771	tr|M1BDZ1|M1BDZ1_SOLTU	26.91	275	185	5	69	341	132	392	5e-26	123	E3 ubiquitin-protein ligase {ECO:0000256|RuleBase:RU201113}	Solanum tuberosum (Potato).			GO:0005634; GO:0016874; GO:0004842; GO:0008270; GO:0007275; GO:0006511
INIL00g20772	sp|P11670|PRB1_TOBAC	40.76	157	92	1	10	166	4	159	5e-39	136	Basic form of pathogenesis-related protein 1	Nicotiana tabacum (Common tobacco).			GO:0005576; GO:0006952; GO:0009607	PF00188	IPR014044
INIL00g20774	sp|P11670|PRB1_TOBAC	40.76	157	92	1	10	166	4	159	5e-39	136	Basic form of pathogenesis-related protein 1	Nicotiana tabacum (Common tobacco).			GO:0005576; GO:0006952; GO:0009607	PF00188	IPR014044
INIL00g20775	sp|Q56YU0|AL2C4_ARATH	50	264	52	7	75	258	126	389	1e-64	219	Aldehyde dehydrogenase family 2 member C4	Arabidopsis thaliana (Mouse-ear cress).	822042	NP_566749.1	GO:0005829; GO:0004029; GO:0050269; GO:0009699	PF00171|PF01602	IPR015590|IPR002553	GO:0008152|GO:0016491|GO:0055114|GO:0006886|GO:0016192|GO:0030117
INIL00g20778	sp|P11670|PRB1_TOBAC	40.49	163	90	3	5	166	3	159	4e-37	131	Basic form of pathogenesis-related protein 1	Nicotiana tabacum (Common tobacco).			GO:0005576; GO:0006952; GO:0009607	PF00188	IPR014044
INIL00g20779	sp|P11670|PRB1_TOBAC	40.76	157	92	1	10	166	4	159	5e-39	136	Basic form of pathogenesis-related protein 1	Nicotiana tabacum (Common tobacco).			GO:0005576; GO:0006952; GO:0009607	PF00188	IPR014044
INIL00g20780	sp|Q56YU0|AL2C4_ARATH	68.81	109	30	1	57	161	262	370	7e-41	151	Aldehyde dehydrogenase family 2 member C4	Arabidopsis thaliana (Mouse-ear cress).	822042	NP_566749.1	GO:0005829; GO:0004029; GO:0050269; GO:0009699	PF00171|PF01602	IPR015590|IPR002553	GO:0008152|GO:0016491|GO:0055114|GO:0006886|GO:0016192|GO:0030117
INIL00g20783	sp|P11670|PRB1_TOBAC	40.76	157	92	1	10	166	4	159	5e-39	136	Basic form of pathogenesis-related protein 1	Nicotiana tabacum (Common tobacco).			GO:0005576; GO:0006952; GO:0009607	PF00188	IPR014044
INIL00g20784	sp|Q9SUS3|APBLB_ARATH	94.55	55	3	0	59	113	371	425	2e-27	110	Beta-adaptin-like protein B	Arabidopsis thaliana (Mouse-ear cress).	826741	NP_192877.1	GO:0030131; GO:0030665; GO:0005794; GO:0008565; GO:0006886; GO:0016192	PF01602	IPR002553	GO:0006886|GO:0016192|GO:0030117
INIL00g20785	tr|M1BFP5|M1BFP5_SOLTU	43.9	82	45	1	169	250	134	214	4e-10	67.4	S-adenosylmethionine synthase {ECO:0000256|RuleBase:RU000541}	Solanum tuberosum (Potato).
INIL00g20788	sp|Q40784|AAPC_CENCI	32.4	287	75	7	11	182	41	323	9e-27	108	Putative glucose-6-phosphate 1-epimerase	Cenchrus ciliaris (Buffelgrass) (Pennisetum ciliare).			GO:0030246; GO:0047938; GO:0005975
INIL00g20789	sp|A7LXU3|BGH3B_BACO1	32.21	149	95	3	145	292	164	307	2e-15	82.8	Beta-glucosidase BoGH3B	Bacteroides ovatus (strain ATCC 8483 / DSM 1896 / JCM 5824 / NCTC11153).			GO:0042597; GO:0008422; GO:0085030; GO:2000899	PF00933	IPR001764	GO:0004553|GO:0005975
INIL00g20790	sp|A3EWL3|REV1_ARATH	81.25	32	6	0	216	247	424	455	7e-09	59.3	DNA repair protein REV1	Arabidopsis thaliana (Mouse-ear cress).	834504	NP_001119373.1; NP_199288.4	GO:0005634; GO:0003684; GO:0003887; GO:0000287; GO:0006974; GO:0006281; GO:0010224	PF00817	IPR001126	GO:0006281
INIL00g20828	sp|Q9FT50|FB202_ARATH	27.41	259	131	10	13	237	27	262	5e-13	73.6	Putative F-box protein At3g52320	Arabidopsis thaliana (Mouse-ear cress).	824397	NP_190800.1		PF00646|PF08268	IPR001810|IPR013187	GO:0005515
INIL00g20829	sp|Q18DN4|HMU_HALWD	26.67	180	118	6	525	692	8369	8546	1e-07	59.7	Halomucin	Haloquadratum walsbyi (strain DSM 16790 / HBSQ001).	4194131	WP_011570378.1; YP_656868.1	GO:0005576; GO:0016020; GO:0005509; GO:0030246; GO:0007156
INIL00g20833	sp|Q40784|AAPC_CENCI	57.84	306	111	6	13	307	25	323	9e-109	326	Putative glucose-6-phosphate 1-epimerase	Cenchrus ciliaris (Buffelgrass) (Pennisetum ciliare).			GO:0030246; GO:0047938; GO:0005975	PF01263	IPR008183	GO:0005975|GO:0016853
INIL00g20834	sp|Q9FT50|FB202_ARATH	28.3	265	156	9	13	272	27	262	3e-16	83.6	Putative F-box protein At3g52320	Arabidopsis thaliana (Mouse-ear cress).	824397	NP_190800.1		PF00646|PF08268	IPR001810|IPR013187	GO:0005515
INIL00g20835	sp|Q18DN4|HMU_HALWD	27.78	180	113	6	154	318	8369	8546	6e-08	59.7	Halomucin	Haloquadratum walsbyi (strain DSM 16790 / HBSQ001).	4194131	WP_011570378.1; YP_656868.1	GO:0005576; GO:0016020; GO:0005509; GO:0030246; GO:0007156
INIL00g20850	sp|Q9LMN8|WAK3_ARATH	40.41	725	352	19	36	701	28	731	6e-159	484	Wall-associated receptor kinase 3	Arabidopsis thaliana (Mouse-ear cress).	838719	NP_173547.1	GO:0016021; GO:0009506; GO:0005524; GO:0005509; GO:0001653; GO:0030247; GO:0004675; GO:0031625; GO:0009755; GO:0046777; GO:0007178	PF00069|PF07645|PF07714|PF13947	IPR000719|IPR001881|IPR001245|IPR025287	GO:0004672|GO:0005524|GO:0006468|GO:0005509|GO:0004672|GO:0006468|GO:0030247
INIL00g20851	sp|Q9LMN8|WAK3_ARATH	41.79	780	385	21	3	759	8	741	0	555	Wall-associated receptor kinase 3	Arabidopsis thaliana (Mouse-ear cress).	838719	NP_173547.1	GO:0016021; GO:0009506; GO:0005524; GO:0005509; GO:0001653; GO:0030247; GO:0004675; GO:0031625; GO:0009755; GO:0046777; GO:0007178	PF00069|PF07645|PF13947	IPR000719|IPR001881|IPR025287	GO:0004672|GO:0005524|GO:0006468|GO:0005509|GO:0030247
INIL00g21197	tr|K4CCL2|K4CCL2_SOLLC	51.72	87	28	2	1	73	1	87	7e-14	74.7	Mitogen-activated protein kinase {ECO:0000256|SAAS:SAAS00095919}	Solanum lycopersicum (Tomato) (Lycopersicon esculentum).	101266136	XP_004242916.1
INIL00g21202	tr|A0A068V8A5|A0A068V8A5_COFCA	67.65	68	21	1	3	70	76	142	5e-20	96.3	Pectate lyase {ECO:0000256|RuleBase:RU361123}	Coffea canephora (Robusta coffee).
INIL00g21205	sp|Q9ZTK5|DAT_CATRO	29.36	109	71	2	3	111	75	177	5e-11	64.7	Deacetylvindoline O-acetyltransferase	Catharanthus roseus (Madagascar periwinkle) (Vinca rosea).			GO:0047162	PF02458	IPR003480	GO:0016747
INIL00g21207	sp|Q9LUJ4|PP248_ARATH	48.13	509	253	6	56	553	39	547	2e-153	459	Pentatricopeptide repeat-containing protein At3g22670, mitochondrial	Arabidopsis thaliana (Mouse-ear cress).	821838	NP_188906.1	GO:0005739	PF13041|PF17177	IPR002885|IPR033443
INIL00g21208	sp|P49107|PSAN_ARATH	68.36	177	47	3	1	174	1	171	5e-79	239	Photosystem I reaction center subunit N, chloroplastic	Arabidopsis thaliana (Mouse-ear cress).	836525	NP_201209.1	GO:0009535; GO:0009522; GO:0015979	PF05479	IPR008796	GO:0009522|GO:0015979
INIL00g21209	sp|Q9S7R4|PP125_ARATH	59.87	152	61	0	4	155	297	448	1e-63	209	Pentatricopeptide repeat-containing protein At1g74900, mitochondrial	Arabidopsis thaliana (Mouse-ear cress).	843829	NP_177628.2	GO:0005739; GO:0008380	PF01535|PF13041	IPR002885|IPR002885
INIL00g21210	sp|Q40784|AAPC_CENCI	56.85	292	107	7	9	288	39	323	2e-99	301	Putative glucose-6-phosphate 1-epimerase	Cenchrus ciliaris (Buffelgrass) (Pennisetum ciliare).			GO:0030246; GO:0047938; GO:0005975	PF01263	IPR008183	GO:0005975|GO:0016853
INIL00g21684	tr|M1B8G7|M1B8G7_SOLTU	46.91	81	43	0	29	109	45	125	3e-15	80.5	Glycerol-3-phosphate dehydrogenase [NAD(+)] {ECO:0000256|RuleBase:RU361243}	Solanum tuberosum (Potato).
INIL00g21686	sp|Q9M038|SFC1_ARATH	73.08	104	17	3	2	94	159	262	1e-42	147	Mitochondrial succinate-fumarate transporter 1	Arabidopsis thaliana (Mouse-ear cress).	831479	NP_195754.1	GO:0016021; GO:0005743; GO:0015141; GO:0071422; GO:0015744	PF00153	IPR018108
INIL00g21704	sp|Q54LB8|VP13A_DICDI	23.51	808	495	17	46	824	2577	3290	4e-50	197	Putative vacuolar protein sorting-associated protein 13A	Dictyostelium discoideum (Slime mold).	8625784	XP_637643.1	GO:0019898; GO:0005794; GO:0045053; GO:0006623	PF06650|PF16909	IPR009543|IPR031645
INIL00g21705	sp|P11369|LORF2_MOUSE	28.5	214	142	5	5	211	474	683	1e-21	100	LINE-1 retrotransposable element ORF2 protein	Mus musculus (Mouse).			GO:0004519; GO:0046872; GO:0003964; GO:0006310	PF00078	IPR000477
INIL00g21707	sp|Q9LYT3|TT12_ARATH	44.17	283	145	4	142	420	231	504	1e-65	224	Protein TRANSPARENT TESTA 12	Arabidopsis thaliana (Mouse-ear cress).	825072	NP_191462.1	GO:0016021; GO:0009705; GO:0015238; GO:0015299; GO:0022857; GO:0009813; GO:1902600; GO:0010231; GO:0010023	PF01554	IPR002528	GO:0006855|GO:0015238|GO:0015297|GO:0016020|GO:0055085
INIL00g21708	tr|A0A068U427|A0A068U427_COFCA	67.23	119	39	0	1	119	475	593	5e-49	177	Sulfotransferase {ECO:0000256|RuleBase:RU361155}	Coffea canephora (Robusta coffee).			GO:0048046; GO:0005618; GO:0004553; GO:0016762; GO:0006073	PF09118	IPR015202
INIL00g21709	tr|K4CCW2|K4CCW2_SOLLC	59.57	235	89	5	22	253	110	341	2e-89	290	Non-specific serine/threonine protein kinase {ECO:0000256|SAAS:SAAS00027859}	Solanum lycopersicum (Tomato) (Lycopersicon esculentum).				PF07250	IPR009880
INIL00g21710	tr|M1CFK8|M1CFK8_SOLTU	50	130	65	0	6	135	49	178	1e-40	145	Kinesin-like protein {ECO:0000256|RuleBase:RU000394}	Solanum tuberosum (Potato).			GO:0005634; GO:0003677; GO:0006355; GO:0006351	PF02362	IPR003340	GO:0003677
INIL00g21711	tr|A0A0B2PNS0|A0A0B2PNS0_GLYSO	47.02	168	76	7	1	163	83	242	6e-33	131	NADH-ubiquinone oxidoreductase chain 3 {ECO:0000256|RuleBase:RU003640}	Glycine soja (Wild soybean).			GO:0016787; GO:0003676; GO:0008270
INIL00g21715	tr|K4C3N7|K4C3N7_SOLLC	36.69	526	284	13	104	623	86	568	3e-45	180	Histone H2A {ECO:0000256|RuleBase:RU000527}	Solanum lycopersicum (Tomato) (Lycopersicon esculentum).
INIL00g21716	sp|Q9SGP2|HSL1_ARATH	36.69	308	165	7	29	309	37	341	9e-45	167	Receptor-like protein kinase HSL1	Arabidopsis thaliana (Mouse-ear cress).	839742	NP_174166.1	GO:0016021; GO:0005886; GO:0009506; GO:0005524; GO:0001653; GO:0004675; GO:0031625; GO:0009755; GO:0046777; GO:0007178	PF13855	IPR001611	GO:0005515
INIL00g21717	tr|K4C3N7|K4C3N7_SOLLC	34.75	236	114	11	45	247	157	385	6e-10	68.9	Histone H2A {ECO:0000256|RuleBase:RU000527}	Solanum lycopersicum (Tomato) (Lycopersicon esculentum).
INIL00g21718	tr|M1CFK8|M1CFK8_SOLTU	50	130	65	0	6	135	49	178	1e-40	145	Kinesin-like protein {ECO:0000256|RuleBase:RU000394}	Solanum tuberosum (Potato).			GO:0005634; GO:0003677; GO:0006355; GO:0006351	PF02362	IPR003340	GO:0003677
INIL00g22253	sp|Q84P17|AEE18_ARATH	66.36	330	85	3	6	309	391	720	5e-151	448	Probable acyl-activating enzyme 18, peroxisomal	Arabidopsis thaliana (Mouse-ear cress).	841977	NP_001077723.1; NP_175929.3	GO:0005777; GO:0016874; GO:0009850; GO:0006631	PF00501	IPR000873	GO:0003824|GO:0008152
INIL00g22254	sp|Q9LHN8|F6H1_ARATH	51.1	362	117	5	1	303	1	361	4e-121	358	Feruloyl CoA ortho-hydroxylase 1	Arabidopsis thaliana (Mouse-ear cress).	820564	NP_187970.1	GO:0051213; GO:0046872; GO:0016706; GO:0009805; GO:0010421; GO:0009699	PF03171|PF14226	IPR005123|IPR026992	GO:0016491|GO:0055114
INIL00g22255	sp|P92519|M810_ARATH	40.1	197	108	2	542	730	15	209	5e-44	162	Uncharacterized mitochondrial protein AtMg00810	Arabidopsis thaliana (Mouse-ear cress).	4024990	NP_085537.1	GO:0005739
INIL00g22256	sp|P13087|MIRA_SYNDU	40.11	187	86	7	3	173	41	217	3e-33	123	Miraculin	Synsepalum dulcificum (Miracle fruit) (Richadella dulcifica).			GO:0004866	PF00197	IPR002160	GO:0004866
INIL00g22257	sp|P13087|MIRA_SYNDU	39.78	186	102	7	27	204	34	217	2e-33	124	Miraculin	Synsepalum dulcificum (Miracle fruit) (Richadella dulcifica).			GO:0004866	PF00197	IPR002160	GO:0004866
INIL00g22258	sp|Q9FQ25|TON1A_ARATH	79.55	88	18	0	22	109	57	144	1e-45	154	Protein TONNEAU 1a	Arabidopsis thaliana (Mouse-ear cress).	824665	NP_567012.1	GO:0005938; GO:0030863; GO:0030981; GO:0005737; GO:0005815; GO:0005886; GO:0009574; GO:0030865; GO:0034453; GO:0000226; GO:0000913	PF16045	IPR006594	GO:0005515
INIL00g22259	sp|Q99315|YG31B_YEAST	34.63	257	159	3	363	613	578	831	2e-34	144	Transposon Ty3-G Gag-Pol polyprotein	Saccharomyces cerevisiae (strain ATCC 204508 / S288c) (Baker's yeast).	853006	NP_011624.1	GO:0005737; GO:0005634; GO:0000943; GO:0004190; GO:0005524; GO:0003677; GO:0003887; GO:0008233; GO:0004540; GO:0003723; GO:0003964; GO:0004523; GO:0008270; GO:0071897; GO:0015074; GO:0006310; GO:0090501; GO:0006278; GO:0032197; GO:0019076	PF00078|PF13961|PF14223	IPR000477|IPR025314
INIL00g22261	sp|P13087|MIRA_SYNDU	39.78	186	102	7	27	204	34	217	2e-33	124	Miraculin	Synsepalum dulcificum (Miracle fruit) (Richadella dulcifica).			GO:0004866	PF00197	IPR002160	GO:0004866
INIL00g22262	sp|Q9FQ25|TON1A_ARATH	79.55	88	18	0	22	109	57	144	1e-45	154	Protein TONNEAU 1a	Arabidopsis thaliana (Mouse-ear cress).	824665	NP_567012.1	GO:0005938; GO:0030863; GO:0030981; GO:0005737; GO:0005815; GO:0005886; GO:0009574; GO:0030865; GO:0034453; GO:0000226; GO:0000913	PF16045	IPR006594	GO:0005515
INIL00g22401	sp|A3EWL3|REV1_ARATH	59.72	72	29	0	8	79	471	542	5e-17	89.4	DNA repair protein REV1	Arabidopsis thaliana (Mouse-ear cress).	834504	NP_001119373.1; NP_199288.4	GO:0005634; GO:0003684; GO:0003887; GO:0000287; GO:0006974; GO:0006281; GO:0010224	PF00817|PF08243	IPR001126|IPR013256	GO:0006281
INIL00g22402	sp|P20825|POL2_DROME	33.33	237	141	8	72	297	392	622	7e-22	104	Retrovirus-related Pol polyprotein from transposon 297	Drosophila melanogaster (Fruit fly).			GO:0004190; GO:0004519; GO:0003676; GO:0003964; GO:0015074	PF13975
INIL00g22403	tr|A5B4T3|A5B4T3_VITVI	42.17	166	68	6	41	194	145	294	1e-24	115	V-type proton ATPase subunit F {ECO:0000256|PIRNR:PIRNR015945}	Vitis vinifera (Grape).			GO:0003676; GO:0008270; GO:0015074
INIL00g22404	sp|P10978|POLX_TOBAC	37.93	348	179	7	299	611	896	1241	3e-59	220	Retrovirus-related Pol polyprotein from transposon TNT 1-94	Nicotiana tabacum (Common tobacco).			GO:0004190; GO:0004519; GO:0003676; GO:0003964; GO:0008270; GO:0015074	PF07727|PF14223	IPR013103
INIL00g22417	sp|Q9SWG3|FAR1_ARATH	24.83	145	107	1	1	143	160	304	2e-06	52.4	Protein FAR-RED IMPAIRED RESPONSE 1	Arabidopsis thaliana (Mouse-ear cress).	827173	NP_567455.4	GO:0005634; GO:0003700; GO:0008270; GO:0010018; GO:0042753; GO:0045893; GO:0010017; GO:0010218; GO:0009639
INIL00g22579	sp|P55607|Y4OV_RHISN	50.33	151	75	0	274	424	130	280	1e-46	167	Uncharacterized protein y4oV	Rhizobium sp. (strain NGR234).	962391	NP_444011.1; WP_010875241.1	GO:0003824	PF03227|PF09370	IPR004911|IPR009215
INIL00g22653	sp|Q8W4J9|RPP8_ARATH	30.43	368	226	10	2	348	3	361	2e-38	156	Disease resistance protein RPP8	Arabidopsis thaliana (Mouse-ear cress).	834367	NP_199160.1; NP_851124.1	GO:0005886; GO:0043531; GO:0005524; GO:0000166; GO:0071446; GO:0006952; GO:0051607; GO:0009626; GO:0002230; GO:0009416; GO:0051707	PF00931	IPR002182	GO:0043531
INIL00g22654	tr|A0A0B4ULM0|A0A0B4ULM0_ORYSJ	38.65	577	286	6	165	677	231	803	7e-127	409	Photosystem II D2 protein {ECO:0000256|HAMAP-Rule:MF_01383, ECO:0000256|RuleBase:RU004333}	Oryza sativa subsp. japonica (Rice).			GO:0008270	PF04434|PF10551	IPR007527|IPR018289	GO:0008270
INIL00g22655	tr|M1ASP3|M1ASP3_SOLTU	69.9	505	131	7	13	503	6	503	0	740	Laccase {ECO:0000256|RuleBase:RU361119}	Solanum tuberosum (Potato).	102598072	XP_006352613.1		PF01697	IPR008166
INIL00g22656	sp|Q9FG14|MYOB7_ARATH	63.16	76	28	0	194	269	63	138	3e-20	93.6	Myosin-binding protein 7 {ECO:0000303|PubMed:23995081}	Arabidopsis thaliana (Mouse-ear cress).	830544	NP_196274.1	GO:0016021; GO:0030133; GO:0017022	PF04576	IPR007656
INIL00g22657	tr|E7BQD7|E7BQD7_PEA	44.06	438	201	4	223	619	67	501	3e-110	357	50S ribosomal protein L12, chloroplastic {ECO:0000256|HAMAP-Rule:MF_00368}	Pisum sativum (Garden pea).			GO:0003676; GO:0008270	PF03732	IPR005162
INIL00g22658	sp|Q8W034|RNP1_ARATH	54.1	61	26	1	10	68	1	61	9e-14	68.6	Heterogeneous nuclear ribonucleoprotein 1	Arabidopsis thaliana (Mouse-ear cress).	827071	NP_193166.2	GO:0005737; GO:0005681; GO:0000166; GO:0003723; GO:0006397; GO:0051028; GO:0008380	PF00076	IPR000504	GO:0003676
INIL00g22659	sp|Q9LSZ0|APO4_ARATH	55.49	328	142	2	3	327	4	330	1e-125	370	APO protein 4, mitochondrial	Arabidopsis thaliana (Mouse-ear cress).	821728	NP_188811.2	GO:0005739; GO:0003723	PF05634	IPR023342	GO:0003723
INIL00g23258	sp|P86809|NLTP2_APIGA	50	44	22	0	28	71	1	44	8e-09	51.6	Non-specific lipid-transfer protein 2 {ECO:0000303|PubMed:23913675}	Apium graveolens var. rapaceum (Celeriac).			GO:0008289; GO:0006810
INIL00g23608	sp|Q56XP4|NHX2_ARATH	46.9	258	90	10	1	214	285	539	2e-55	190	Sodium/hydrogen exchanger 2	Arabidopsis thaliana (Mouse-ear cress).	819665	NP_001078110.1; NP_187154.1	GO:0016021; GO:0005886; GO:0005774; GO:0015386; GO:0015385; GO:0055075; GO:0010107; GO:0006885; GO:0090333; GO:0009651; GO:0035725
INIL00g23612	sp|I1S2N3|GAOA_GIBZE	23.15	445	264	17	111	518	268	671	5e-15	81.6	Galactose oxidase	Gibberella zeae (strain PH-1 / ATCC MYA-4620 / FGSC 9075 / NRRL 31084)(Wheat head blight fungus) (Fusarium graminearum).	23557903	XP_011325329.1	GO:0005576; GO:0045480; GO:0046872	PF07250|PF09118	IPR009880|IPR015202
INIL00g23614	tr|M1CFK8|M1CFK8_SOLTU	50	130	65	0	6	135	49	178	1e-40	145	Kinesin-like protein {ECO:0000256|RuleBase:RU000394}	Solanum tuberosum (Potato).			GO:0005634; GO:0003677; GO:0006355; GO:0006351	PF02362	IPR003340	GO:0003677
INIL00g23615	tr|F2EE01|F2EE01_HORVD	27.54	167	115	3	77	239	39	203	1e-12	80.1	Annexin {ECO:0000256|RuleBase:RU003540}	Hordeum vulgare var. distichum (Domesticated barley).				PF04195	IPR007321
INIL00g23780	sp|Q6DBP4|PAE8_ARATH	38.75	369	203	9	30	381	18	380	7e-84	268	Pectin acetylesterase 8 {ECO:0000303|PubMed:25115560}	Arabidopsis thaliana (Mouse-ear cress).	827683	NP_193677.2	GO:0005618; GO:0005576; GO:0052689; GO:0071555	PF03283	IPR004963	GO:0016787
INIL00g23781	tr|A0A022Q5J2|A0A022Q5J2_ERYGU	56.6	53	18	2	5	53	8	59	8e-08	58.5	Hexosyltransferase {ECO:0000256|RuleBase:RU362027}	Erythranthe guttata (Yellow monkey flower) (Mimulus guttatus).			GO:0016757
INIL00g23782	sp|Q9ZVX1|UBC23_ARATH	71.43	28	8	0	23	50	1019	1046	1e-07	52	Probable ubiquitin-conjugating enzyme E2 23	Arabidopsis thaliana (Mouse-ear cress).	816195	NP_179284.1	GO:0005737; GO:0005829; GO:0005524; GO:0016874; GO:0061630; GO:0031625; GO:0000209
INIL00g23783	sp|P34105|MAOX_POPTR	69.84	63	19	0	1281	1343	307	369	5e-16	86.7	NADP-dependent malic enzyme	Populus trichocarpa (Western balsam poplar) (Populus balsamiferasubsp. trichocarpa).			GO:0005737; GO:0004471; GO:0004473; GO:0046872; GO:0051287; GO:0008948; GO:0006108	PF03949	IPR012302	GO:0004471|GO:0051287|GO:0055114
INIL00g23786	tr|O64406|O64406_SOYBN	34.54	194	120	3	161	347	370	563	1e-22	108	ATP synthase subunit beta {ECO:0000256|RuleBase:RU003553}	Glycine max (Soybean) (Glycine hispida).
INIL00g23900	sp|P10978|POLX_TOBAC	37.36	91	46	3	2	81	1033	1123	3e-09	62.8	Retrovirus-related Pol polyprotein from transposon TNT 1-94	Nicotiana tabacum (Common tobacco).			GO:0004190; GO:0004519; GO:0003676; GO:0003964; GO:0008270; GO:0015074	PF07727	IPR013103
INIL00g23901	tr|M1CCI2|M1CCI2_SOLTU	28.29	152	102	3	37	186	52	198	1e-10	67	Ubiquitin-like protein ATG12 {ECO:0000256|RuleBase:RU361201}	Solanum tuberosum (Potato).			GO:0004857; GO:0030599	PF04043	IPR006501	GO:0004857
INIL00g23902	sp|B2VA83|SURE_SULSY	35.21	267	134	9	1	266	6	234	2e-36	137	5'-nucleotidase SurE {ECO:0000255|HAMAP-Rule:MF_00060}	Sulfurihydrogenibium sp. (strain YO3AOP1).		WP_012459917.1	GO:0005737; GO:0008253; GO:0046872; GO:0000166	PF01975	IPR002828	GO:0016787
INIL00g23903	tr|M1CCI2|M1CCI2_SOLTU	28.29	152	102	3	37	186	52	198	1e-10	67	Ubiquitin-like protein ATG12 {ECO:0000256|RuleBase:RU361201}	Solanum tuberosum (Potato).			GO:0004857; GO:0030599	PF04043	IPR006501	GO:0004857
INIL00g23904	tr|M1CCI2|M1CCI2_SOLTU	28.29	152	102	3	37	186	52	198	2e-10	66.2	Ubiquitin-like protein ATG12 {ECO:0000256|RuleBase:RU361201}	Solanum tuberosum (Potato).			GO:0004857; GO:0030599	PF04043	IPR006501	GO:0004857
INIL00g23905	tr|M1CCI2|M1CCI2_SOLTU	28.29	152	102	3	37	186	52	198	1e-10	67	Ubiquitin-like protein ATG12 {ECO:0000256|RuleBase:RU361201}	Solanum tuberosum (Potato).			GO:0004857; GO:0030599	PF04043	IPR006501	GO:0004857
INIL00g23910	tr|B1B5X5|B1B5X5_TOBAC	32.32	99	64	1	27	122	17	115	2e-08	61.2	Cytochrome f {ECO:0000256|HAMAP-Rule:MF_00610}	Nicotiana tabacum (Common tobacco).
INIL00g23911	tr|V7C9U6|V7C9U6_PHAVU	40.54	74	30	2	12	71	6	79	4e-08	56.6	40S ribosomal protein S21 {ECO:0000256|PIRNR:PIRNR002148}	Phaseolus vulgaris (Kidney bean) (French bean).	18634320	XP_007154056.1
INIL00g23912	tr|A5AKI0|A5AKI0_VITVI	62.86	35	13	0	1	35	493	527	4e-06	54.3	envelope membrane protein, chloroplastic {ECO:0000256|HAMAP-Rule:MF_01308}	Vitis vinifera (Grape).
INIL00g23913	tr|M1CCI2|M1CCI2_SOLTU	31.58	152	96	4	35	184	52	197	2e-10	66.2	Ubiquitin-like protein ATG12 {ECO:0000256|RuleBase:RU361201}	Solanum tuberosum (Potato).			GO:0004857; GO:0030599	PF04043	IPR006501	GO:0004857
INIL00g23915	tr|M1CCI2|M1CCI2_SOLTU	31.33	150	95	4	21	168	55	198	3e-09	62.4	Ubiquitin-like protein ATG12 {ECO:0000256|RuleBase:RU361201}	Solanum tuberosum (Potato).			GO:0004857; GO:0030599	PF04043	IPR006501	GO:0004857
INIL00g23916	sp|Q8GXC7|FBK50_ARATH	26.3	289	156	9	6	245	27	307	8e-14	76.3	F-box/kelch-repeat protein At3g06240	Arabidopsis thaliana (Mouse-ear cress).	819798	NP_566277.2		PF00646|PF08268	IPR001810|IPR013187	GO:0005515
INIL00g24506	tr|M1CFK8|M1CFK8_SOLTU	49.23	130	66	0	6	135	49	178	2e-40	144	Kinesin-like protein {ECO:0000256|RuleBase:RU000394}	Solanum tuberosum (Potato).			GO:0005634; GO:0003677; GO:0006355; GO:0006351	PF02362	IPR003340	GO:0003677
INIL00g24507	tr|M0ZWW6|M0ZWW6_SOLTU	32.69	208	138	1	72	279	72	277	8e-39	155	Peroxidase {ECO:0000256|RuleBase:RU362060, ECO:0000256|SAAS:SAAS00064294}	Solanum tuberosum (Potato).			GO:0003676; GO:0008270	PF14111|PF14392	IPR025558|IPR025836
INIL00g24508	sp|I1S2N3|GAOA_GIBZE	22.96	453	272	17	111	535	268	671	7e-14	78.2	Galactose oxidase	Gibberella zeae (strain PH-1 / ATCC MYA-4620 / FGSC 9075 / NRRL 31084)(Wheat head blight fungus) (Fusarium graminearum).	23557903	XP_011325329.1	GO:0005576; GO:0045480; GO:0046872	PF07250|PF09118	IPR009880|IPR015202
INIL00g24524	tr|A0A0D2UEU3|A0A0D2UEU3_GOSRA	40.85	213	109	4	4	204	19	226	1e-42	155	DNA polymerase {ECO:0000256|RuleBase:RU000442}	Gossypium raimondii (New World cotton).			GO:0008270	PF12906	IPR011016	GO:0008270
INIL00g24526	sp|Q43135|C79A1_SORBI	59.52	168	66	1	25	190	386	553	8e-69	225	Tyrosine N-monooxygenase	Sorghum bicolor (Sorghum) (Sorghum vulgare).	8061413	XP_002466099.1	GO:0005789; GO:0016021; GO:0020037; GO:0005506; GO:0050370; GO:0010132	PF00067	IPR001128	GO:0005506|GO:0016705|GO:0020037|GO:0055114
INIL00g24527	sp|Q9FLC8|C79A2_ARATH	71.15	52	14	1	21	71	42	93	4e-19	84.7	Phenylalanine N-monooxygenase	Arabidopsis thaliana (Mouse-ear cress).	830408	NP_568153.1	GO:0005789; GO:0016021; GO:0020037; GO:0005506; GO:0004497; GO:0016705
INIL00g24536	tr|F4NCH2|F4NCH2_BETVU	38.73	204	121	3	195	395	19	221	3e-35	153	Phosphoribulokinase {ECO:0000256|RuleBase:RU004082}	Beta vulgaris subsp. vulgaris.			GO:0003676; GO:0004523
INIL00g24537	tr|A5AZG1|A5AZG1_VITVI	49	200	100	1	1	198	68	267	2e-64	214	Non-specific serine/threonine protein kinase {ECO:0000256|SAAS:SAAS00027859}	Vitis vinifera (Grape).			GO:0003676; GO:0008270	PF03732	IPR005162
INIL00g24538	sp|O48559|UNI_PEA	74.39	82	21	0	10	91	70	151	5e-33	124	Protein UNIFOLIATA	Pisum sativum (Garden pea).			GO:0005634; GO:0003677; GO:0007275; GO:0006355; GO:0006351	PF01698	IPR002910	GO:0003677|GO:0006355
INIL00g24539	sp|Q54JE4|ODO1_DICDI	52.84	986	424	7	53	1011	35	1006	0	1075	2-oxoglutarate dehydrogenase, mitochondrial	Dictyostelium discoideum (Slime mold).	8626461	XP_636906.1	GO:0009353; GO:0005739; GO:0045252; GO:0004591; GO:0030976; GO:0006096; GO:0006099	PF00676|PF02779|PF16078|PF16870	IPR001017|IPR005475|IPR032106|IPR031717	GO:0008152|GO:0016624
INIL00g24540	sp|Q39103|G3OX1_ARATH	42.77	332	179	3	12	333	23	353	1e-93	290	Gibberellin 3-beta-dioxygenase 1	Arabidopsis thaliana (Mouse-ear cress).	838125	NP_173008.1	GO:0005737; GO:0016707; GO:0005506; GO:0009740; GO:0009686; GO:0009739; GO:0010114; GO:0009639	PF03171|PF14226	IPR005123|IPR026992	GO:0016491|GO:0055114
INIL00g24541	sp|P13087|MIRA_SYNDU	37.62	101	55	3	3	99	41	137	6e-10	59.7	Miraculin	Synsepalum dulcificum (Miracle fruit) (Richadella dulcifica).			GO:0004866	PF00197	IPR002160	GO:0004866
INIL00g24543	tr|M1AGF2|M1AGF2_SOLTU	21.62	222	168	3	179	399	43	259	2e-06	58.5	Protein yippee-like {ECO:0000256|RuleBase:RU110713}	Solanum tuberosum (Potato).
INIL00g24544	sp|Q944A7|Y4523_ARATH	61.97	71	27	0	6	76	437	507	6e-22	92.8	Probable serine/threonine-protein kinase At4g35230	Arabidopsis thaliana (Mouse-ear cress).	829676	NP_567980.1	GO:0016020; GO:0005886; GO:0009506; GO:0005773; GO:0005524; GO:0001653; GO:0004675; GO:0031625; GO:0009742; GO:0046777; GO:0009737; GO:0007178
INIL00g24545	sp|Q9M0G7|PXL2_ARATH	45.69	116	60	2	8	120	861	976	6e-26	107	Leucine-rich repeat receptor-like protein kinase PXL2	Arabidopsis thaliana (Mouse-ear cress).	828983	NP_194594.1	GO:0016021; GO:0005886; GO:0009506; GO:0005524; GO:0001653; GO:0004675; GO:0031625; GO:0030154; GO:0009755; GO:0010067; GO:0046777; GO:0007178; GO:0001944	PF00069	IPR000719	GO:0004672|GO:0005524|GO:0006468
INIL00g24579	sp|Q99315|YG31B_YEAST	30.04	253	150	5	555	782	917	1167	2e-26	121	Transposon Ty3-G Gag-Pol polyprotein	Saccharomyces cerevisiae (strain ATCC 204508 / S288c) (Baker's yeast).	853006	NP_011624.1	GO:0005737; GO:0005634; GO:0000943; GO:0004190; GO:0005524; GO:0003677; GO:0003887; GO:0008233; GO:0004540; GO:0003723; GO:0003964; GO:0004523; GO:0008270; GO:0071897; GO:0015074; GO:0006310; GO:0090501; GO:0006278; GO:0032197; GO:0019076	PF00385|PF03732|PF13975	IPR023780|IPR005162
INIL00g24585	tr|K4C3N7|K4C3N7_SOLLC	33.49	433	226	11	158	561	86	485	1e-30	135	Histone H2A {ECO:0000256|RuleBase:RU000527}	Solanum lycopersicum (Tomato) (Lycopersicon esculentum).
INIL00g24586	sp|P42565|FARX_LYMST	30.68	88	61	0	1	88	129	216	3e-10	60.8	FMRFamide-related neuropeptides	Lymnaea stagnalis (Great pond snail) (Helix stagnalis).			GO:0005576; GO:0007218
INIL00g24952	sp|Q40784|AAPC_CENCI	57.84	306	111	6	13	307	25	323	9e-109	326	Putative glucose-6-phosphate 1-epimerase	Cenchrus ciliaris (Buffelgrass) (Pennisetum ciliare).			GO:0030246; GO:0047938; GO:0005975	PF01263	IPR008183	GO:0005975|GO:0016853
INIL00g25016	tr|A6BLN7|A6BLN7_IPOTI	44.84	281	150	3	139	414	146	426	6e-77	262	Maturase K {ECO:0000256|SAAS:SAAS00299646}	Ipomoea tricolor (Grannyvine) (Ipomoea rubro-caerulea).				PF08646	IPR013955
INIL00g25719	sp|Q9LZI2|UXS2_ARATH	51.03	145	61	6	1	142	1	138	3e-32	123	UDP-glucuronic acid decarboxylase 2	Arabidopsis thaliana (Mouse-ear cress).	825458	NP_001118893.1; NP_191842.1	GO:0005768; GO:0005794; GO:0032580; GO:0000139; GO:0016021; GO:0016020; GO:0005886; GO:0005802; GO:0050662; GO:0008460; GO:0048040; GO:0042732; GO:0019305; GO:0033320
INIL00g25720	tr|B9H990|B9H990_POPTR	43.75	256	138	3	10	260	32	286	1e-69	228	Acyl-[acyl-carrier-protein] desaturase {ECO:0000256|RuleBase:RU000582}	Populus trichocarpa (Western balsam poplar) (Populus balsamiferasubsp. trichocarpa).	7484686	XP_002309239.2	GO:0008270	PF12906	IPR011016	GO:0008270
INIL00g25841	tr|M1BMX6|M1BMX6_SOLTU	24.15	323	202	6	39	324	620	936	2e-14	84.3	Glycerol-3-phosphate dehydrogenase [NAD(+)] {ECO:0000256|RuleBase:RU361243}	Solanum tuberosum (Potato).
INIL00g25843	tr|B2BXI0|B2BXI0_ARALL	41.9	105	51	6	1	104	129	224	9e-06	53.5	Auxin-responsive protein {ECO:0000256|RuleBase:RU004549}	Arabidopsis lyrata subsp. lyrata (Lyre-leaved rock-cress).			GO:0003676; GO:0008270; GO:0015074
INIL00g25971	tr|L0AKB9|L0AKB9_NATGS	32.26	62	42	0	267	328	567	628	5e-06	59.3	Phosphate import ATP-binding protein PstB {ECO:0000256|HAMAP-Rule:MF_01702}	Natronobacterium gregoryi (strain ATCC 43098 / CCM 3738 / NCIMB 2189 /SP2).	14210028	WP_015233768.1; YP_007178690.1
INIL00g25974	sp|P93295|M310_ARATH	35.71	112	42	2	222	303	25	136	3e-14	74.7	Uncharacterized mitochondrial protein AtMg00310	Arabidopsis thaliana (Mouse-ear cress).	3371326	NP_085499.1	GO:0005739
INIL00g25975	tr|K4CNJ5|K4CNJ5_SOLLC	42.86	168	80	3	1	161	1	159	8e-28	121	Glycosyltransferase {ECO:0000256|RuleBase:RU362057}	Solanum lycopersicum (Tomato) (Lycopersicon esculentum).				PF04195	IPR007321
INIL00g25976	sp|Q54KX3|VP13F_DICDI	32.22	90	35	1	1	64	1	90	5e-08	53.9	Putative vacuolar protein sorting-associated protein 13F	Dictyostelium discoideum (Slime mold).	8625928	XP_637397.1	GO:0019898; GO:0005794; GO:0045053; GO:0006623	PF12624	IPR026854
INIL00g25979	sp|Q8RXK7|PME41_ARATH	53.65	192	79	4	195	376	52	243	6e-55	195	Probable pectinesterase/pectinesterase inhibitor 41	Arabidopsis thaliana (Mouse-ear cress).	828064	NP_567227.1	GO:0005618; GO:0005576; GO:0045330; GO:0004857; GO:0030599; GO:0042545; GO:0045490; GO:0009741; GO:0009409; GO:0009620	PF04043	IPR006501	GO:0004857
INIL00g25980	tr|W9RIB6|W9RIB6_9ROSA	59.65	57	23	0	97	153	314	370	2e-11	70.1	Annexin {ECO:0000256|RuleBase:RU003540}	Morus notabilis.	21397699	XP_010102509.1	GO:0005634; GO:0048024
INIL00g25981	sp|O81832|Y4729_ARATH	44.5	436	224	9	895	1322	6	431	2e-110	377	G-type lectin S-receptor-like serine/threonine-protein kinase At4g27290	Arabidopsis thaliana (Mouse-ear cress).	828837	NP_194459.4	GO:0005524; GO:0005516; GO:0030246; GO:0004674; GO:0048544	PF00954|PF01453|PF08276	IPR000858|IPR001480|IPR003609	GO:0048544
INIL00g25982	sp|Q8RXK7|PME41_ARATH	41.41	227	78	4	123	294	62	288	1e-41	155	Probable pectinesterase/pectinesterase inhibitor 41	Arabidopsis thaliana (Mouse-ear cress).	828064	NP_567227.1	GO:0005618; GO:0005576; GO:0045330; GO:0004857; GO:0030599; GO:0042545; GO:0045490; GO:0009741; GO:0009409; GO:0009620	PF00931	IPR002182	GO:0043531
INIL00g25985	tr|Q5MGA0|Q5MGA0_IPOBA	35.29	119	72	4	1	116	1	117	1e-06	57.4	Photosystem II reaction center protein M {ECO:0000256|HAMAP-Rule:MF_00438}	Ipomoea batatas (Sweet potato) (Convolvulus batatas).			GO:0043531
INIL00g25987	tr|Q5MGA0|Q5MGA0_IPOBA	36.13	119	71	4	1	116	1	117	2e-06	56.6	Photosystem II reaction center protein M {ECO:0000256|HAMAP-Rule:MF_00438}	Ipomoea batatas (Sweet potato) (Convolvulus batatas).			GO:0043531
INIL00g25989	tr|K4D6W3|K4D6W3_SOLLC	29.86	221	123	8	1	216	1	194	1e-09	67	DNA-directed RNA polymerase {ECO:0000256|RuleBase:RU003805}	Solanum lycopersicum (Tomato) (Lycopersicon esculentum).			GO:0043531
INIL00g25992	tr|K4BB10|K4BB10_SOLLC	50.79	252	110	6	1	241	1	249	3e-71	229	Ubiquitin carboxyl-terminal hydrolase {ECO:0000256|RuleBase:RU004435}	Solanum lycopersicum (Tomato) (Lycopersicon esculentum).	104645741	XP_010316386.1
INIL00g25993	sp|P54769|TYDC2_PAPSO	62.12	198	72	2	1	198	1	195	6e-85	267	Tyrosine/DOPA decarboxylase 2	Papaver somniferum (Opium poppy).			GO:0004058; GO:0030170; GO:0004837; GO:0006520	PF00282	IPR002129	GO:0016831|GO:0019752|GO:0030170
INIL00g26838	tr|K4C3N7|K4C3N7_SOLLC	38.21	123	67	2	83	205	274	387	7e-09	64.7	Histone H2A {ECO:0000256|RuleBase:RU000527}	Solanum lycopersicum (Tomato) (Lycopersicon esculentum).
INIL00g26905	sp|Q9M8L2|FBK30_ARATH	35.93	359	201	9	1	335	1	354	2e-62	209	F-box/kelch-repeat protein At1g80440	Arabidopsis thaliana (Mouse-ear cress).	844383	NP_565238.1	GO:0005829; GO:0019005; GO:0080037; GO:2000762	PF01344	IPR006652	GO:0005515
INIL00g26907	tr|A0A067JFP8|A0A067JFP8_JATCU	24.74	190	137	3	88	275	177	362	5e-09	70.1	E3 ubiquitin-protein ligase {ECO:0000256|RuleBase:RU201113}	Jatropha curcas (Barbados nut).	105648212	XP_012089918.1	GO:0005634; GO:0016874; GO:0004842; GO:0008270; GO:0007275; GO:0006511
INIL00g26908	tr|K7KKT5|K7KKT5_SOYBN	38.16	76	47	0	61	136	505	580	2e-08	62	Peroxidase {ECO:0000256|RuleBase:RU362060, ECO:0000256|SAAS:SAAS00064294}	Glycine max (Soybean) (Glycine hispida).			GO:0006355
INIL00g26909	sp|Q9M8J3|FRS7_ARATH	31.2	125	81	2	142	261	590	714	2e-12	72.8	Protein FAR1-RELATED SEQUENCE 7	Arabidopsis thaliana (Mouse-ear cress).	819799	NP_566278.1	GO:0005634; GO:0008270; GO:0006355	PF03101	IPR004330
INIL00g26962	tr|M1CFK8|M1CFK8_SOLTU	50	130	65	0	6	135	49	178	1e-40	145	Kinesin-like protein {ECO:0000256|RuleBase:RU000394}	Solanum tuberosum (Potato).			GO:0005634; GO:0003677; GO:0006355; GO:0006351	PF02362	IPR003340	GO:0003677
INIL00g26963	tr|A6BLN7|A6BLN7_IPOTI	47.83	46	24	0	7	52	5	50	1e-06	56.2	Maturase K {ECO:0000256|SAAS:SAAS00299646}	Ipomoea tricolor (Grannyvine) (Ipomoea rubro-caerulea).
INIL00g26967	sp|Q9FH82|PAE11_ARATH	41.8	366	191	6	31	381	24	382	5e-97	301	Pectin acetylesterase 11 {ECO:0000303|PubMed:25115560}	Arabidopsis thaliana (Mouse-ear cress).	834564	NP_199341.1; NP_851135.1	GO:0005618; GO:0005829; GO:0005576; GO:0005886; GO:0009506; GO:0052689; GO:0071555	PF03283	IPR004963	GO:0016787
INIL00g26968	sp|Q9UR07|TF211_SCHPO	31.64	335	219	5	607	933	811	1143	2e-44	179	Transposon Tf2-11 polyprotein	Schizosaccharomyces pombe (strain 972 / ATCC 24843) (Fission yeast).	2540036	NP_596839.1	GO:0005634; GO:0004190; GO:0003677; GO:0003887; GO:0004519; GO:0046872; GO:0003723; GO:0003964; GO:0015074; GO:0006310; GO:0032197	PF00665|PF03732|PF08284|PF14244	IPR001584|IPR005162|IPR013242|IPR029472	GO:0015074
INIL00g26969	tr|M0ZZN8|M0ZZN8_SOLTU	32.11	109	69	2	35	138	274	382	7e-07	56.6	Ubiquitin carboxyl-terminal hydrolase {ECO:0000256|RuleBase:RU004435}	Solanum tuberosum (Potato).	102590678	XP_006355154.1	GO:0052689	PF03283	IPR004963	GO:0016787
INIL00g27037	tr|B9S0T9|B9S0T9_RICCO	31.21	157	90	3	66	205	13	168	5e-15	81.3	ATP synthase subunit beta {ECO:0000256|RuleBase:RU003553}	Ricinus communis (Castor bean).	8262240	XP_002519608.1
INIL00g27038	sp|Q9LNT9|ASK4_ARATH	44.85	194	61	4	6	185	2	163	1e-44	151	SKP1-like protein 4	Arabidopsis thaliana (Mouse-ear cress).	838604	NP_564105.1	GO:0005737; GO:0005730; GO:0005634; GO:0019005; GO:0016567; GO:0006511	PF01466|PF03931	IPR016072|IPR016073	GO:0006511|GO:0006511
INIL00g27039	tr|C0KHK6|C0KHK6_9CARY	41.18	68	39	1	5	71	1	68	4e-08	55.1	ATP synthase subunit beta {ECO:0000256|RuleBase:RU003553}	Tamarix hispida.
INIL00g27040	sp|P82901|NLT2P_WHEAT	44.12	68	37	1	29	96	1	67	1e-12	62.4	Non-specific lipid-transfer protein 2P	Triticum aestivum (Wheat).			GO:0008289; GO:0006869	PF14368	IPR016140
INIL00g27045	sp|P15722|PLY59_SOLLC	53.61	457	198	6	4	458	5	449	4e-170	493	Probable pectate lyase P59	Solanum lycopersicum (Tomato) (Lycopersicon esculentum).			GO:0046872; GO:0030570; GO:0045490	PF00544|PF04431	IPR002022|IPR007524	GO:0030570
INIL00g27047	tr|K4CWK8|K4CWK8_SOLLC	56.39	360	130	7	21	374	20	358	4e-119	361	Auxin response factor {ECO:0000256|RuleBase:RU004561}	Solanum lycopersicum (Tomato) (Lycopersicon esculentum).	101262457	XP_004247850.1	GO:0016021; GO:0004872
INIL00g27048	sp|P50702|OS81_SOLCO	61.29	124	44	2	48	170	125	245	2e-46	160	Osmotin-like protein OSML81	Solanum commersonii (Commerson's wild potato) (Commerson'snightshade).				PF00314	IPR001938
INIL00g27049	sp|F4JKK0|SUD1_ARATH	36	50	32	0	223	272	67	116	5e-07	55.8	Probable E3 ubiquitin ligase SUD1	Arabidopsis thaliana (Mouse-ear cress).	829556	NP_001119113.1; NP_195136.3	GO:0016021; GO:0016874; GO:0004842; GO:0008270; GO:0042335; GO:0010143; GO:0008299; GO:1900490; GO:0009414; GO:0010345; GO:0010025	PF12906	IPR011016	GO:0008270
INIL00g27050	sp|Q3E9C3|RH58_ARATH	66.91	411	132	2	55	464	57	464	0	570	DEAD-box ATP-dependent RNA helicase 58, chloroplastic	Arabidopsis thaliana (Mouse-ear cress).	832041	NP_197422.2; NP_974812.1	GO:0009507; GO:0005524; GO:0004386; GO:0003723	PF00270|PF00271	IPR011545|IPR001650	GO:0003676|GO:0005524
INIL00g27053	sp|Q9FMP5|CDPKH_ARATH	40.54	111	56	2	51	158	22	125	1e-19	89.4	Calcium-dependent protein kinase 17	Arabidopsis thaliana (Mouse-ear cress).	831091	NP_196779.1	GO:0005737; GO:0005886; GO:0005524; GO:0005509; GO:0009931; GO:0005516; GO:0004683; GO:0004674; GO:0009738; GO:0035556; GO:0018105; GO:0046777; GO:0080092	PF00069	IPR000719	GO:0004672|GO:0005524|GO:0006468
INIL00g27054	tr|A0A0D3AAM8|A0A0D3AAM8_BRAOL	53.17	205	78	3	1	202	51	240	3e-62	211	S-acyltransferase {ECO:0000256|RuleBase:RU079119}	Brassica oleracea var. oleracea.			GO:0003676; GO:0008270	PF14223
INIL00g27131	sp|Q9ZV06|NATAL_ARATH	69.77	43	13	0	1	43	151	193	9e-11	63.2	Probable acetyltransferase NATA1-like	Arabidopsis thaliana (Mouse-ear cress).	818488	NP_181435.1	GO:0009507; GO:0008080
INIL00g27132	sp|Q9S7L2|MYB98_ARATH	59.33	150	45	2	127	260	208	357	5e-52	186	Transcription factor MYB98	Arabidopsis thaliana (Mouse-ear cress).	827611	NP_193612.1	GO:0005634; GO:0003677; GO:0003700; GO:0009553; GO:0010183; GO:0045697; GO:0006351	PF00249	IPR001005
INIL00g27133	sp|Q9ZV06|NATAL_ARATH	70.77	65	19	0	13	77	133	197	2e-24	100	Probable acetyltransferase NATA1-like	Arabidopsis thaliana (Mouse-ear cress).	818488	NP_181435.1	GO:0009507; GO:0008080	PF00583	IPR000182	GO:0008080
INIL00g27134	sp|Q9S7L2|MYB98_ARATH	60.29	136	49	1	127	257	208	343	1e-49	179	Transcription factor MYB98	Arabidopsis thaliana (Mouse-ear cress).	827611	NP_193612.1	GO:0005634; GO:0003677; GO:0003700; GO:0009553; GO:0010183; GO:0045697; GO:0006351	PF00249	IPR001005
INIL00g27452	tr|V7CVS4|V7CVS4_PHAVU	48.08	104	54	0	2	105	96	199	2e-27	110	Alpha-1,4 glucan phosphorylase {ECO:0000256|RuleBase:RU000587}	Phaseolus vulgaris (Kidney bean) (French bean).	18641294	XP_007162210.1		PF13952	IPR025312
INIL00g27453	sp|Q5XIV2|MARHA_RAT	40.48	42	25	0	40	81	641	682	7e-06	47	Probable E3 ubiquitin-protein ligase MARCH10	Rattus norvegicus (Rat).	303596	NP_001013995.1; XP_006247641.1; XP_006247642.1	GO:0016874; GO:0008270; GO:0016567	PF12906	IPR011016	GO:0008270
INIL00g27454	tr|F6HZ52|F6HZ52_VITVI	68.57	35	11	0	1	35	1	35	8e-09	61.6	MATE efflux family protein {ECO:0000256|RuleBase:RU004914}	Vitis vinifera (Grape).			GO:0003824; GO:0050662
INIL00g27455	sp|Q9SZR1|ACA10_ARATH	28.46	123	80	2	14	132	114	232	6e-10	63.5	Calcium-transporting ATPase 10, plasma membrane-type	Arabidopsis thaliana (Mouse-ear cress).	829112	NP_194719.1	GO:0016021; GO:0005886; GO:0009506; GO:0005524; GO:0005388; GO:0046872
INIL00g27456	tr|B9H990|B9H990_POPTR	44.14	256	137	3	10	260	32	286	1e-70	231	Acyl-[acyl-carrier-protein] desaturase {ECO:0000256|RuleBase:RU000582}	Populus trichocarpa (Western balsam poplar) (Populus balsamiferasubsp. trichocarpa).	7484686	XP_002309239.2	GO:0008270	PF12906	IPR011016	GO:0008270
INIL00g27457	sp|Q9LZI2|UXS2_ARATH	51.72	145	60	6	1	142	1	138	6e-33	125	UDP-glucuronic acid decarboxylase 2	Arabidopsis thaliana (Mouse-ear cress).	825458	NP_001118893.1; NP_191842.1	GO:0005768; GO:0005794; GO:0032580; GO:0000139; GO:0016021; GO:0016020; GO:0005886; GO:0005802; GO:0050662; GO:0008460; GO:0048040; GO:0042732; GO:0019305; GO:0033320
INIL00g27458	tr|M5VLM8|M5VLM8_PRUPE	63.27	98	34	1	1	96	27	124	3e-33	124	Maturase K {ECO:0000256|RuleBase:RU003336, ECO:0000256|SAAS:SAAS00299646}	Prunus persica (Peach) (Amygdalus persica).	18767505	XP_007200873.1		PF14223
INIL00g27482	sp|Q9M038|SFC1_ARATH	70.59	136	27	3	2	127	130	262	3e-57	187	Mitochondrial succinate-fumarate transporter 1	Arabidopsis thaliana (Mouse-ear cress).	831479	NP_195754.1	GO:0016021; GO:0005743; GO:0015141; GO:0071422; GO:0015744	PF00153	IPR018108
INIL00g27483	sp|P10978|POLX_TOBAC	68	50	16	0	120	169	1145	1194	1e-15	81.6	Retrovirus-related Pol polyprotein from transposon TNT 1-94	Nicotiana tabacum (Common tobacco).			GO:0004190; GO:0004519; GO:0003676; GO:0003964; GO:0008270; GO:0015074
INIL00g27486	sp|Q8W1Y3|KP1_ARATH	59.85	406	159	3	722	1124	347	751	9e-157	503	Kinesin KP1	Arabidopsis thaliana (Mouse-ear cress).	823602	NP_190059.3	GO:0005871; GO:0005874; GO:0005739; GO:0005524; GO:0003777; GO:0009060; GO:0007018; GO:0009845	PF00225|PF00307	IPR001752|IPR001715	GO:0003777|GO:0005524|GO:0007018|GO:0008017|GO:0005515
INIL00g27487	sp|Q9LRV2|PP256_ARATH	55.13	78	35	0	58	135	31	108	3e-19	88.2	Pentatricopeptide repeat-containing protein At3g26540	Arabidopsis thaliana (Mouse-ear cress).	822262	NP_189286.1
INIL00g27499	tr|F2EE01|F2EE01_HORVD	28.4	169	111	4	56	218	39	203	5e-13	80.9	Annexin {ECO:0000256|RuleBase:RU003540}	Hordeum vulgare var. distichum (Domesticated barley).				PF04195	IPR007321
INIL00g27501	sp|Q8L9K1|ERF99_ARATH	50.57	87	43	0	37	123	56	142	3e-23	95.1	Ethylene-responsive transcription factor 13	Arabidopsis thaliana (Mouse-ear cress).	819093	NP_182011.1	GO:0005634; GO:0003677; GO:0003700; GO:0006952; GO:0009873; GO:0010200; GO:0006351	PF00847	IPR001471	GO:0003700|GO:0006355
INIL00g27504	tr|A0A078C499|A0A078C499_BRANA	91.34	127	11	0	150	276	85	211	4e-72	232	HVA22-like protein {ECO:0000256|RuleBase:RU362006}	Brassica napus (Rape).
INIL00g27505	tr|K7UGK1|K7UGK1_MAIZE	81.63	49	9	0	31	79	1	49	4e-19	84.7	Auxin-responsive protein {ECO:0000256|RuleBase:RU004549}	Zea mays (Maize).
INIL00g27506	sp|Q9LVZ8|LOR12_ARATH	67.71	192	62	0	1	192	15	206	2e-93	279	Protein LURP-one-related 12	Arabidopsis thaliana (Mouse-ear cress).	820824	NP_566526.1		PF04525	IPR007612
INIL00g27507	sp|P29602|CPC_CUCSA	47.12	104	53	2	28	130	3	105	6e-25	100	Cucumber peeling cupredoxin	Cucumis sativus (Cucumber).			GO:0009055; GO:0046872; GO:0055114	PF02298	IPR003245	GO:0009055
INIL00g27508	sp|P29602|CPC_CUCSA	49.04	104	51	2	29	131	3	105	1e-25	103	Cucumber peeling cupredoxin	Cucumis sativus (Cucumber).			GO:0009055; GO:0046872; GO:0055114	PF02298	IPR003245	GO:0009055
INIL00g28249	sp|Q9SS87|SEOB_ARATH	25.84	778	423	32	12	714	39	737	4e-63	229	Protein SIEVE ELEMENT OCCLUSION B {ECO:0000303|PubMed:20932300}	Arabidopsis thaliana (Mouse-ear cress).	821097	NP_186817.1	GO:0042803; GO:0043621; GO:0010088	PF14576|PF14577	IPR027942|IPR027944
INIL00g28250	sp|Q9SS87|SEOB_ARATH	32.57	304	172	9	460	751	455	737	1e-41	166	Protein SIEVE ELEMENT OCCLUSION B {ECO:0000303|PubMed:20932300}	Arabidopsis thaliana (Mouse-ear cress).	821097	NP_186817.1	GO:0042803; GO:0043621; GO:0010088	PF14576|PF14577	IPR027942|IPR027944
INIL00g28251	tr|U5FZH4|U5FZH4_POPTR	26.7	191	106	6	1	161	373	559	7e-10	68.2	Histone H2A {ECO:0000256|RuleBase:RU000527}	Populus trichocarpa (Western balsam poplar) (Populus balsamiferasubsp. trichocarpa).	18103796	XP_006376885.1		PF14577	IPR027944
INIL00g28255	tr|A6BLN7|A6BLN7_IPOTI	31.72	227	111	8	4	227	331	516	2e-20	98.6	Maturase K {ECO:0000256|SAAS:SAAS00299646}	Ipomoea tricolor (Grannyvine) (Ipomoea rubro-caerulea).
INIL00g28258	tr|K4BDX8|K4BDX8_SOLLC	35.47	592	307	11	305	826	287	873	6e-105	355	Kinesin-like protein {ECO:0000256|RuleBase:RU000394}	Solanum lycopersicum (Tomato) (Lycopersicon esculentum).			GO:0003676; GO:0008270	PF03108|PF10551	IPR004332|IPR018289
INIL00g28259	sp|Q54TS4|YIPF1_DICDI	27.71	231	132	7	47	250	98	320	3e-19	89	Protein YIPF1 homolog	Dictyostelium discoideum (Slime mold).	8623127	XP_001732999.1; XP_640517.1	GO:0016021
INIL00g28260	sp|P48484|PP14_ARATH	89.94	308	31	0	1	308	14	321	0	589	Serine/threonine-protein phosphatase PP1 isozyme 4	Arabidopsis thaliana (Mouse-ear cress).	818571	NP_181514.1	GO:0000164; GO:0046872; GO:0004722; GO:0006470	PF00149|PF16891	IPR004843|IPR031675	GO:0016787
INIL00g28261	sp|P08770|TRA1_MAIZE	30.14	209	134	5	49	246	134	341	4e-17	84.7	Putative AC transposase	Zea mays (Maize).			GO:0003677; GO:0006310; GO:0032196
INIL00g28262	tr|A0A068VGJ8|A0A068VGJ8_COFCA	79.17	120	25	0	1	120	531	650	7e-59	203	Peroxidase {ECO:0000256|RuleBase:RU362060, ECO:0000256|SAAS:SAAS00064294}	Coffea canephora (Robusta coffee).
INIL00g28377	sp|Q9SH88|RRS1_ARATH	55.36	56	25	0	11	66	133	188	1e-08	55.1	Ribosome biogenesis regulatory protein homolog	Arabidopsis thaliana (Mouse-ear cress).	818377	NP_565878.1	GO:0005730; GO:0042254
INIL00g28527	sp|O64784|Y1136_ARATH	40.45	89	48	3	85	173	253	336	1e-14	75.9	G-type lectin S-receptor-like serine/threonine-protein kinase At1g61360	Arabidopsis thaliana (Mouse-ear cress).	842430	NP_001154438.1; NP_176331.1	GO:0016021; GO:0005886; GO:0005524; GO:0005516; GO:0030246; GO:0004674; GO:0048544	PF00954|PF01453	IPR000858|IPR001480	GO:0048544
INIL00g28529	tr|A0A067G5Z5|A0A067G5Z5_CITSI	86.84	38	5	0	234	271	212	249	1e-10	69.3	Mitogen-activated protein kinase {ECO:0000256|SAAS:SAAS00095919}	Citrus sinensis (Sweet orange) (Citrus aurantium var. sinensis).			GO:0005525
INIL00g28533	tr|C4J445|C4J445_MAIZE	35.33	167	97	2	37	194	204	368	2e-12	74.3	Protein arginine N-methyltransferase {ECO:0000256|PIRNR:PIRNR015894}	Zea mays (Maize).
INIL00g28650	sp|Q9N0E7|MOCOS_BOVIN	26.13	199	108	9	175	347	96	281	6e-06	52	Molybdenum cofactor sulfurase {ECO:0000255|HAMAP-Rule:MF_03050}	Bos taurus (Bovine).	281226	NP_776506.1; XP_010816974.1	GO:0016829; GO:0008265; GO:0030151; GO:0030170; GO:0016740; GO:0006777; GO:0043545
INIL00g28652	sp|P82901|NLT2P_WHEAT	44.12	68	37	1	29	96	1	67	1e-12	62.4	Non-specific lipid-transfer protein 2P	Triticum aestivum (Wheat).			GO:0008289; GO:0006869	PF14368	IPR016140
INIL00g28787	tr|W9QRN0|W9QRN0_9ROSA	44.69	179	78	4	178	342	21	192	2e-35	139	ATP-dependent 6-phosphofructokinase {ECO:0000256|HAMAP-Rule:MF_03186}	Morus notabilis.	21407348	XP_010092719.1		PF04832	IPR006917
INIL00g28883	sp|A7Y3K5|NDHH_IPOPU	98.15	108	2	0	45	152	284	391	1e-69	222	NAD(P)H-quinone oxidoreductase subunit H, chloroplastic {ECO:0000255|HAMAP-Rule:MF_01358}	Ipomoea purpurea (Common morning glory) (Pharbitis purpurea).	5601297; 5601302	YP_001468357.1; YP_001468367.1	GO:0009535; GO:0051287; GO:0016655; GO:0048038; GO:0019684; GO:0006810	PF00346	IPR001135	GO:0016651|GO:0048038|GO:0051287|GO:0055114
INIL00g28884	sp|A7Y3K5|NDHH_IPOPU	78.84	241	0	1	1	190	15	255	3e-127	370	NAD(P)H-quinone oxidoreductase subunit H, chloroplastic {ECO:0000255|HAMAP-Rule:MF_01358}	Ipomoea purpurea (Common morning glory) (Pharbitis purpurea).	5601297; 5601302	YP_001468357.1; YP_001468367.1	GO:0009535; GO:0051287; GO:0016655; GO:0048038; GO:0019684; GO:0006810	PF00346	IPR001135	GO:0016651|GO:0048038|GO:0051287|GO:0055114
INIL00g28885	sp|P24459|ATPAM_PHAVU	99.02	204	2	0	1	204	54	257	2e-140	409	ATP synthase subunit alpha, mitochondrial	Phaseolus vulgaris (Kidney bean) (French bean).			GO:0005743; GO:0045261; GO:0005524; GO:0046933; GO:0046961; GO:0015991; GO:0015986	PF00006|PF02874	IPR000194|IPR004100	GO:0005524|GO:0015992|GO:0046034
INIL00g28886	sp|P10582|DPOM_MAIZE	41.84	282	117	4	1	237	357	636	5e-59	216	DNA polymerase	Zea mays (Maize).			GO:0005739; GO:0008408; GO:0003677; GO:0003887; GO:0000166; GO:0006260	PF03175	IPR004868	GO:0000166|GO:0003677|GO:0003887|GO:0006260|GO:0008408
INIL00g28887	sp|P92527|CCMC_ARATH	78.57	98	21	0	1	98	96	193	1e-45	157	Putative cytochrome c biosynthesis ccmC-like mitochondrial protein	Arabidopsis thaliana (Mouse-ear cress).	3890473; 815357	NP_085546.2; NP_973435.1	GO:0016021; GO:0031966; GO:0020037; GO:0015232; GO:0017004	PF01578	IPR002541	GO:0017004|GO:0020037
INIL00g28888	sp|Q36450|NDUS2_NICSY	89.66	87	9	0	10	96	308	394	4e-47	160	NADH dehydrogenase [ubiquinone] iron-sulfur protein 2	Nicotiana sylvestris (Wood tobacco) (South American tobacco).			GO:0005739; GO:0070469; GO:0051287; GO:0008137; GO:0048038	PF00346	IPR001135	GO:0016651|GO:0048038|GO:0051287|GO:0055114
INIL00g28889	sp|Q36450|NDUS2_NICSY	88.82	161	14	1	1	161	123	279	5e-101	302	NADH dehydrogenase [ubiquinone] iron-sulfur protein 2	Nicotiana sylvestris (Wood tobacco) (South American tobacco).			GO:0005739; GO:0070469; GO:0051287; GO:0008137; GO:0048038	PF00346	IPR001135	GO:0016651|GO:0048038|GO:0051287|GO:0055114
INIL00g28890	tr|A0A072TG16|A0A072TG16_MEDTR	40.82	98	49	1	43	131	1	98	2e-13	72	Kinesin-like protein {ECO:0000256|RuleBase:RU000394}	Medicago truncatula (Barrel medic) (Medicago tribuloides).
INIL00g28891	tr|G7J100|G7J100_MEDTR	72.57	113	25	1	1	107	1	113	4e-42	150	Eukaryotic translation initiation factor 6 {ECO:0000256|HAMAP-Rule:MF_03132}	Medicago truncatula (Barrel medic) (Medicago tribuloides).	11405296	XP_003599577.1
INIL00g29461	tr|M1CFK8|M1CFK8_SOLTU	49.23	130	66	0	6	135	49	178	6e-40	143	Kinesin-like protein {ECO:0000256|RuleBase:RU000394}	Solanum tuberosum (Potato).			GO:0005634; GO:0003677; GO:0006355; GO:0006351	PF02362	IPR003340	GO:0003677
INIL00g30733	tr|M0SG30|M0SG30_MUSAM	64.21	95	32	1	153	245	324	418	8e-27	120	Eukaryotic translation initiation factor 5A {ECO:0000256|RuleBase:RU362005}	Musa acuminata subsp. malaccensis (Wild banana) (Musa malaccensis).
INIL00g30734	sp|Q9SP32|DCL1_ARATH	79.22	1631	317	7	219	1836	288	1909	0	2650	Endoribonuclease Dicer homolog 1	Arabidopsis thaliana (Mouse-ear cress).	839574	NP_171612.1	GO:0005634; GO:0005524; GO:0003677; GO:0004386; GO:0046872; GO:0004525; GO:0003723; GO:0031047; GO:0006396; GO:0016075	PF00270|PF00271|PF00636|PF02170|PF03368|PF14709	IPR011545|IPR001650|IPR000999|IPR003100|IPR005034	GO:0003676|GO:0005524|GO:0004525|GO:0006396|GO:0005515|GO:0016891
INIL00g30735	sp|P92973|CCA1_ARATH	59.7	201	67	5	1	198	1	190	2e-50	191	Protein CCA1	Arabidopsis thaliana (Mouse-ear cress).	819296	NP_850460.1; NP_850461.1	GO:0005634; GO:0003677; GO:0043565; GO:0003700; GO:0007623; GO:0042754; GO:0045892; GO:0045893; GO:0043496; GO:0009737; GO:0009733; GO:0046686; GO:0009409; GO:0009723; GO:0009739; GO:0009753; GO:0010243; GO:0009751; GO:0009651; GO:0006351	PF00249	IPR001005
INIL00g30739	sp|Q40784|AAPC_CENCI	55.56	306	109	6	13	298	25	323	2e-102	309	Putative glucose-6-phosphate 1-epimerase	Cenchrus ciliaris (Buffelgrass) (Pennisetum ciliare).			GO:0030246; GO:0047938; GO:0005975	PF01263	IPR008183	GO:0005975|GO:0016853
INIL00g30808	tr|K4CCW2|K4CCW2_SOLLC	50	60	24	1	5	58	203	262	3e-08	60.1	Non-specific serine/threonine protein kinase {ECO:0000256|SAAS:SAAS00027859}	Solanum lycopersicum (Tomato) (Lycopersicon esculentum).
INIL00g30809	tr|A0A068U427|A0A068U427_COFCA	65.14	109	38	0	19	127	485	593	8e-42	157	Sulfotransferase {ECO:0000256|RuleBase:RU361155}	Coffea canephora (Robusta coffee).			GO:0048046; GO:0005618; GO:0004553; GO:0016762; GO:0006073	PF09118	IPR015202
INIL00g30810	sp|I1S2N3|GAOA_GIBZE	28.24	170	97	5	264	425	519	671	4e-09	62.4	Galactose oxidase	Gibberella zeae (strain PH-1 / ATCC MYA-4620 / FGSC 9075 / NRRL 31084)(Wheat head blight fungus) (Fusarium graminearum).	23557903	XP_011325329.1	GO:0005576; GO:0045480; GO:0046872	PF07250|PF09118	IPR009880|IPR015202
INIL00g30811	tr|M1CCI2|M1CCI2_SOLTU	31.58	152	96	4	35	184	52	197	2e-10	66.2	Ubiquitin-like protein ATG12 {ECO:0000256|RuleBase:RU361201}	Solanum tuberosum (Potato).			GO:0004857; GO:0030599	PF04043	IPR006501	GO:0004857
INIL00g30867	tr|A0A068V181|A0A068V181_COFCA	37.5	224	132	3	981	1204	3	218	5e-37	159	Serine/threonine-protein kinase {ECO:0000256|PIRNR:PIRNR000641}	Coffea canephora (Robusta coffee).				PF14111	IPR025558
INIL00g30868	sp|Q9FE20|PBS1_ARATH	62.74	263	93	2	70	328	138	399	3e-118	355	Serine/threonine-protein kinase PBS1	Arabidopsis thaliana (Mouse-ear cress).	831155	NP_196820.1	GO:0005886; GO:0009506; GO:0005524; GO:0001653; GO:0004672; GO:0004674; GO:0004675; GO:0031625; GO:0006952; GO:0042742; GO:0009816; GO:0009755; GO:0045087; GO:0002221; GO:0046777; GO:0007178	PF00069	IPR000719	GO:0004672|GO:0005524|GO:0006468
INIL00g30869	tr|M1BD59|M1BD59_SOLTU	58.68	121	42	4	20	135	3	120	5e-34	125	Kinesin-like protein {ECO:0000256|RuleBase:RU000394}	Solanum tuberosum (Potato).	102599053	XP_006348203.1
INIL00g30872	sp|Q9FE20|PBS1_ARATH	63.12	263	92	2	16	274	138	399	1e-120	360	Serine/threonine-protein kinase PBS1	Arabidopsis thaliana (Mouse-ear cress).	831155	NP_196820.1	GO:0005886; GO:0009506; GO:0005524; GO:0001653; GO:0004672; GO:0004674; GO:0004675; GO:0031625; GO:0006952; GO:0042742; GO:0009816; GO:0009755; GO:0045087; GO:0002221; GO:0046777; GO:0007178	PF00069	IPR000719	GO:0004672|GO:0005524|GO:0006468
INIL00g30874	tr|A0A068V679|A0A068V679_COFCA	76.8	125	28	1	1	124	132	256	2e-59	204	Photosystem II reaction center protein L {ECO:0000256|HAMAP-Rule:MF_01317}	Coffea canephora (Robusta coffee).			GO:0016021
INIL00g30875	tr|A5BES9|A5BES9_VITVI	38.91	275	106	6	2	214	50	324	1e-43	163	Lipoxygenase {ECO:0000256|RuleBase:RU003975}	Vitis vinifera (Grape).
INIL00g30877	sp|Q93V84|FLXL1_ARATH	51.34	298	121	7	4	284	24	314	1e-82	258	Protein FLX-like 1	Arabidopsis thaliana (Mouse-ear cress).	820703	NP_566492.1	GO:0030154; GO:0009908
INIL00g30879	tr|K4C0P8|K4C0P8_SOLLC	44.32	176	96	2	327	501	261	435	6e-37	152	Glutamine synthetase {ECO:0000256|RuleBase:RU004356}	Solanum lycopersicum (Tomato) (Lycopersicon esculentum).				PF10551	IPR018289
INIL00g30880	sp|Q9SL93|ASK3_ARATH	42.38	151	70	4	1	135	9	158	9e-28	105	SKP1-like protein 3	Arabidopsis thaliana (Mouse-ear cress).	817111	NP_565604.1	GO:0005634; GO:0016567; GO:0006511	PF01466|PF03931	IPR016072|IPR016073	GO:0006511|GO:0006511
INIL00g30881	sp|Q96MB7|HARB1_HUMAN	20.91	263	180	9	226	480	66	308	2e-07	57	Putative nuclease HARBI1	Homo sapiens (Human).	283254	NP_776172.1	GO:0005813; GO:0005737; GO:0005634; GO:0046872; GO:0004518	PF04827|PF14303	IPR006912|IPR029466	GO:0016788
INIL00g30882	sp|Q9LNT9|ASK4_ARATH	46.25	160	70	4	1	146	1	158	3e-35	125	SKP1-like protein 4	Arabidopsis thaliana (Mouse-ear cress).	838604	NP_564105.1	GO:0005737; GO:0005730; GO:0005634; GO:0019005; GO:0016567; GO:0006511	PF01466|PF03931	IPR016072|IPR016073	GO:0006511|GO:0006511
INIL00g30888	sp|Q8VY78|SAE1A_ARATH	50.57	87	26	1	1	70	129	215	4e-22	91.3	SUMO-activating enzyme subunit 1A	Arabidopsis thaliana (Mouse-ear cress).	828596	NP_567712.1	GO:0005829; GO:0005634; GO:0019948; GO:0016925; GO:0007346
INIL00g30889	tr|M1C747|M1C747_SOLTU	55.7	79	25	1	228	296	67	145	2e-17	87	Formin-like protein {ECO:0000256|RuleBase:RU361260}	Solanum tuberosum (Potato).	102580751	XP_006349383.1	GO:0005886; GO:0009793; GO:0042744; GO:0009555
INIL00g30892	sp|P0C2F6|RNHX1_ARATH	22.99	461	308	15	640	1074	172	611	7e-12	73.2	Putative ribonuclease H protein At1g65750	Arabidopsis thaliana (Mouse-ear cress).			GO:0046872; GO:0003676; GO:0004523	PF03372|PF13456|PF13966|PF14392	IPR005135|IPR026960|IPR025836
INIL00g30893	tr|B8AAZ7|B8AAZ7_ORYSI	40.11	182	94	4	1	174	1	175	9e-34	135	NADPH--cytochrome P450 reductase {ECO:0000256|PIRNR:PIRNR000208}	Oryza sativa subsp. indica (Rice).			GO:0005852; GO:0003743	PF13963	IPR029480
INIL00g30895	tr|O64406|O64406_SOYBN	32.85	207	135	3	267	470	321	526	5e-25	118	ATP synthase subunit beta {ECO:0000256|RuleBase:RU003553}	Glycine max (Soybean) (Glycine hispida).
INIL00g30896	tr|A0A068UD19|A0A068UD19_COFCA	48.79	207	79	4	38	227	33	229	3e-58	195	Glutathione peroxidase {ECO:0000256|RuleBase:RU000499}	Coffea canephora (Robusta coffee).				PF04832	IPR006917
INIL00g30904	tr|A6BLN7|A6BLN7_IPOTI	34.78	322	159	6	74	395	245	515	6e-50	186	Maturase K {ECO:0000256|SAAS:SAAS00299646}	Ipomoea tricolor (Grannyvine) (Ipomoea rubro-caerulea).				PF08646	IPR013955
INIL00g30905	tr|C4J445|C4J445_MAIZE	36.36	165	98	1	37	194	204	368	1e-12	75.1	Protein arginine N-methyltransferase {ECO:0000256|PIRNR:PIRNR015894}	Zea mays (Maize).
INIL00g31152	sp|Q9LDQ3|CRK35_ARATH	45.26	327	165	10	11	329	310	630	1e-81	267	Putative cysteine-rich receptor-like protein kinase 35	Arabidopsis thaliana (Mouse-ear cress).	826757	NP_192890.4	GO:0016021; GO:0005886; GO:0009506; GO:0005524; GO:0001653; GO:0004675; GO:0031625; GO:0009755; GO:0046777; GO:0007178	PF07714	IPR001245	GO:0004672|GO:0006468
INIL00g31155	tr|A0A0D2RLD0|A0A0D2RLD0_GOSRA	53.45	58	27	0	20	77	32	89	3e-09	62.8	S-acyltransferase {ECO:0000256|RuleBase:RU079119}	Gossypium raimondii (New World cotton).
INIL00g31363	sp|A7Y3C5|PSBC_IPOPU	99.37	473	3	0	312	784	1	473	0	949	Photosystem II CP43 reaction center protein {ECO:0000255|HAMAP-Rule:MF_01496}	Ipomoea purpurea (Common morning glory) (Pharbitis purpurea).	5601334	YP_001468304.2	GO:0009535; GO:0016021; GO:0009523; GO:0016168; GO:0045156; GO:0046872; GO:0009772; GO:0018298	PF00124|PF00421	IPR000484|IPR000932	GO:0009772|GO:0019684|GO:0045156|GO:0009521|GO:0009767|GO:0016020|GO:0016168|GO:0019684
INIL00g31364	sp|A7Y3B6|RPOC1_IPOPU	99.47	375	2	0	441	815	181	555	0	763	DNA-directed RNA polymerase subunit beta' {ECO:0000255|HAMAP-Rule:MF_01323}	Ipomoea purpurea (Common morning glory) (Pharbitis purpurea).	5601233	YP_001468299.1	GO:0009507; GO:0003677; GO:0003899; GO:0006351	PF00562|PF00623|PF04983|PF04997|PF04998|PF05000	IPR007120|IPR000722|IPR007066|IPR007080|IPR007081|IPR007083	GO:0003677|GO:0003899|GO:0006351|GO:0003677|GO:0003899|GO:0006351|GO:0003677|GO:0003899|GO:0006351|GO:0003677|GO:0003899|GO:0006351|GO:0003677|GO:0003899|GO:0006351|GO:0003677|GO:0003899|GO:0006351
INIL00g31365	sp|A7Y3I2|RR11_IPOPU	99.28	138	1	0	1	138	1	138	1e-92	271	30S ribosomal protein S11, chloroplastic {ECO:0000255|HAMAP-Rule:MF_01310}	Ipomoea purpurea (Common morning glory) (Pharbitis purpurea).	5601249	YP_001468341.1	GO:0009507; GO:0005840; GO:0019843; GO:0003735; GO:0006412	PF00411	IPR001971	GO:0003735|GO:0005840|GO:0006412
INIL00g31366	sp|A7Y3I6|RK14_IPOPU	98.06	103	2	0	1	103	20	122	4e-67	204	50S ribosomal protein L14, chloroplastic {ECO:0000255|HAMAP-Rule:MF_01367}	Ipomoea purpurea (Common morning glory) (Pharbitis purpurea).	5601323	YP_001468344.1	GO:0009507; GO:0015934; GO:0019843; GO:0003735; GO:0006412	PF00238	IPR000218	GO:0003735|GO:0005840|GO:0006412
INIL00g31367	sp|A7Y3I8|RK16_IPOPU	100	131	0	0	1	131	17	147	6e-90	264	50S ribosomal protein L16, chloroplastic {ECO:0000255|HAMAP-Rule:MF_01342}	Ipomoea purpurea (Common morning glory) (Pharbitis purpurea).	5601343	YP_001468345.1	GO:0009507; GO:0005840; GO:0019843; GO:0003735; GO:0006412	PF00252	IPR016180	GO:0003735|GO:0005840|GO:0006412
INIL00g31368	tr|U5FS14|U5FS14_POPTR	46.34	82	39	2	2	78	44	125	3e-13	77.8	Maturase K {ECO:0000256|RuleBase:RU003336}	Populus trichocarpa (Western balsam poplar) (Populus balsamiferasubsp. trichocarpa).	18105653	XP_006374305.1		PF08263	IPR013210
INIL00g31370	sp|Q8W104|FBL17_ARATH	55.08	118	37	2	7	124	388	489	4e-31	120	F-box/LRR-repeat protein 17	Arabidopsis thaliana (Mouse-ear cress).	824630	NP_567005.2	GO:0001673; GO:0019005; GO:0009793; GO:0055047; GO:0009555; GO:0016567; GO:0031146; GO:0048316
INIL00g31376	sp|Q9LHE3|ASPG2_ARATH	64.13	92	32	1	1	91	85	176	5e-34	126	Protein ASPARTIC PROTEASE IN GUARD CELL 2	Arabidopsis thaliana (Mouse-ear cress).	821540	NP_188636.2	GO:0004190; GO:0003677	PF14543	IPR032861
INIL00g31378	sp|Q9LHE3|ASPG2_ARATH	64.13	92	32	1	1	91	85	176	9e-35	127	Protein ASPARTIC PROTEASE IN GUARD CELL 2	Arabidopsis thaliana (Mouse-ear cress).	821540	NP_188636.2	GO:0004190; GO:0003677	PF14543	IPR032861
INIL00g31519	tr|A0A068USN0|A0A068USN0_COFCA	57.14	70	25	3	273	339	8	75	2e-07	62.8	30S ribosomal protein S4, chloroplastic {ECO:0000256|HAMAP-Rule:MF_01306}	Coffea canephora (Robusta coffee).
INIL00g31520	sp|F4JP36|HAP2_ARATH	62.14	692	247	8	4	684	6	693	0	897	Protein HAPLESS 2	Arabidopsis thaliana (Mouse-ear cress).	826777	NP_192909.2	GO:0005783; GO:0005789; GO:0016021; GO:0005886; GO:0048235; GO:0007338	PF10699	IPR018928
INIL00g31523	tr|U5CZW1|U5CZW1_AMBTC	58.15	184	73	1	78	257	2	185	1e-70	230	Cytochrome c oxidase subunit 1 {ECO:0000256|RuleBase:RU000369}	Amborella trichopoda.			GO:0003676; GO:0008270	PF14223
INIL00g31526	sp|Q9SA76|PPR64_ARATH	55.54	605	228	6	544	1113	405	1003	0	699	Pentatricopeptide repeat-containing protein At1g30610, chloroplastic	Arabidopsis thaliana (Mouse-ear cress).	839941	NP_174349.1	GO:0009507; GO:0009793	PF13812	IPR002885
INIL00g31528	sp|Q93VH9|RS41_ARATH	78.57	42	8	1	215	255	2	43	2e-13	71.2	40S ribosomal protein S4-1	Arabidopsis thaliana (Mouse-ear cress).	816243	NP_565414.1	GO:0009507; GO:0005829; GO:0022627; GO:0005886; GO:0005774; GO:0019843; GO:0003735; GO:0006412	PF08071	IPR013843
INIL00g31530	sp|O82587|SWT12_ARATH	54.98	271	102	6	1	252	1	270	2e-87	270	Bidirectional sugar transporter SWEET12	Arabidopsis thaliana (Mouse-ear cress).	832431	NP_197755.1	GO:0005887; GO:0005886; GO:0008515; GO:0051119; GO:0034219; GO:0015770	PF03083	IPR004316	GO:0016021
INIL00g31532	sp|P11369|LORF2_MOUSE	25.48	310	213	8	584	883	380	681	4e-16	87.4	LINE-1 retrotransposable element ORF2 protein	Mus musculus (Mouse).			GO:0004519; GO:0046872; GO:0003964; GO:0006310	PF00078	IPR000477
INIL00g31574	sp|Q84JS6|KNAT6_ARATH	46.83	331	115	6	7	284	5	327	6e-84	261	Homeobox protein knotted-1-like 6	Arabidopsis thaliana (Mouse-ear cress).	838946	NP_173752.3; NP_850951.2	GO:0005634; GO:0043565; GO:0003700; GO:0010073; GO:0006355	PF03789|PF03790|PF05920	IPR005539|IPR005540|IPR008422	GO:0003677|GO:0003677|GO:0005634|GO:0003677|GO:0006355
INIL00g31575	sp|Q9FZ49|ALG9_ARATH	56.25	112	46	2	217	328	342	450	2e-28	120	Dol-P-Man:Man(6)GlcNAc(2)-PP-Dol alpha-1,2-mannosyltransferase	Arabidopsis thaliana (Mouse-ear cress).	838261	NP_173134.2	GO:0005783; GO:0005789; GO:0016021; GO:0000026; GO:0052926; GO:0052918; GO:0004377; GO:0016301; GO:0030433; GO:0097502; GO:0006490; GO:0006486	PF03901	IPR005599	GO:0016757
INIL00g31576	sp|Q6ZI50|NAR21_ORYSJ	48.55	173	85	2	27	197	34	204	4e-54	177	High-affinity nitrate transporter-activating protein 2.1	Oryza sativa subsp. japonica (Rice).	4329861	NP_001047317.1	GO:0016021; GO:0005886; GO:0015112; GO:0042128; GO:0015706; GO:0010167	PF16974	IPR016605	GO:0010167|GO:0015706
INIL00g31577	sp|Q8L7V3|PMTQ_ARATH	71.33	143	41	0	285	427	597	739	1e-69	241	Probable methyltransferase PMT26	Arabidopsis thaliana (Mouse-ear cress).	836524	NP_201208.2	GO:0005768; GO:0005794; GO:0000139; GO:0016021; GO:0005802; GO:0008168	PF03141	IPR004159	GO:0008168
INIL00g31580	tr|M1BLI5|M1BLI5_SOLTU	64.94	502	150	14	1	488	67	556	0	540	Nucleoside diphosphate kinase {ECO:0000256|RuleBase:RU004013}	Solanum tuberosum (Potato).				PF06273	IPR010433	GO:0003743
INIL00g31581	tr|F6GVL9|F6GVL9_VITVI	65.09	381	117	6	3	372	57	432	0	523	Ammonium transporter {ECO:0000256|RuleBase:RU362002}	Vitis vinifera (Grape).				PF05212	IPR007877
INIL00g31583	sp|Q09327|MGAT3_HUMAN	26.05	311	178	9	116	388	202	498	6e-15	80.1	Beta-1,4-mannosyl-glycoprotein 4-beta-N-acetylglucosaminyltransferase	Homo sapiens (Human).	4248	NP_001091740.1; NP_002400.3; XP_005261666.1; XP_011528486.1; XP_011528487.1; XP_011528488.1; XP_011528489.1; XP_011528490.1; XP_011528491.1; XP_011528492.1; XP_011528493.1; XP_011528494.1; XP_011528495.1; XP_011528496.1	GO:0000139; GO:0016021; GO:0003830; GO:0044267; GO:0043687; GO:0018279	PF04724	IPR006813	GO:0003830|GO:0006487|GO:0016020
INIL00g31586	tr|B7Q446|B7Q446_IXOSC	32.93	82	55	0	202	283	2	83	3e-06	55.5	Flavin-containing monooxygenase {ECO:0000256|RuleBase:RU361177}	Ixodes scapularis (Black-legged tick) (Deer tick).	8035620	XP_002411470.1
INIL00g31587	tr|V7BBG2|V7BBG2_PHAVU	69.66	89	23	1	38	122	52	140	1e-31	121	Mannose-6-phosphate isomerase {ECO:0000256|RuleBase:RU000611}	Phaseolus vulgaris (Kidney bean) (French bean).	18623738	XP_007141812.1	GO:0008270	PF12906	IPR011016	GO:0008270
INIL00g31588	sp|Q9FYK5|ESR2_ARATH	36.94	268	100	9	1	245	1	222	4e-35	134	Ethylene-responsive transcription factor ESR2	Arabidopsis thaliana (Mouse-ear cress).	839073	NP_173864.1	GO:0005634; GO:0003677; GO:0003700; GO:0048825; GO:0009736; GO:0009880; GO:0009873; GO:0009740; GO:0051726; GO:0006355; GO:0009733; GO:0006351	PF00847	IPR001471	GO:0003700|GO:0006355
INIL00g31589	tr|F4NCH2|F4NCH2_BETVU	42.27	97	55	1	7	102	102	198	4e-17	87	Phosphoribulokinase {ECO:0000256|RuleBase:RU004082}	Beta vulgaris subsp. vulgaris.			GO:0003676; GO:0004523
INIL00g31590	sp|P49690|RL23_ARATH	58.7	92	30	2	144	227	49	140	2e-21	91.3	60S ribosomal protein L23	Arabidopsis thaliana (Mouse-ear cress).	817900; 819595; 839511	NP_180895.1; NP_187090.1; NP_563707.1	GO:0022625; GO:0005730; GO:0003735; GO:0006412	PF00238	IPR000218	GO:0003735|GO:0005840|GO:0006412
INIL00g31592	sp|Q9FYK5|ESR2_ARATH	40.97	227	116	7	1	214	1	222	2e-38	142	Ethylene-responsive transcription factor ESR2	Arabidopsis thaliana (Mouse-ear cress).	839073	NP_173864.1	GO:0005634; GO:0003677; GO:0003700; GO:0048825; GO:0009736; GO:0009880; GO:0009873; GO:0009740; GO:0051726; GO:0006355; GO:0009733; GO:0006351	PF00847	IPR001471	GO:0003700|GO:0006355
INIL00g31593	sp|P0CT39|TF26_SCHPO	32.51	323	203	7	152	469	926	1238	1e-50	191	Transposon Tf2-6 polyprotein	Schizosaccharomyces pombe (strain 972 / ATCC 24843) (Fission yeast).	2538755; 2541833; 2541991; 3361422	NP_001018276.1; NP_587955.1; NP_593984.1; NP_594409.1	GO:0005634; GO:0004190; GO:0003677; GO:0003887; GO:0004519; GO:0046872; GO:0003723; GO:0003964; GO:0015074; GO:0006310; GO:0032197	PF00665	IPR001584	GO:0015074
INIL00g31594	tr|A0A061E7N2|A0A061E7N2_THECC	63.32	199	59	3	1	198	1	186	1e-73	232	CASP-like protein {ECO:0000256|RuleBase:RU361233}	Theobroma cacao (Cacao) (Cocoa).	18609561	XP_007044801.1; XP_007044802.1		PF00564	IPR000270	GO:0005515
INIL00g31595	sp|A7Y3F5|CYF_IPOPU	96.03	126	5	0	1	126	23	148	6e-82	249	Cytochrome f {ECO:0000255|HAMAP-Rule:MF_00610}	Ipomoea purpurea (Common morning glory) (Pharbitis purpurea).	5601322	YP_001468321.1	GO:0009535; GO:0031361; GO:0009055; GO:0020037; GO:0005506; GO:0055114; GO:0015979	PF16639	IPR024094
INIL00g31596	sp|A7Y3I2|RR11_IPOPU	94.93	138	7	0	1	138	1	138	2e-86	255	30S ribosomal protein S11, chloroplastic {ECO:0000255|HAMAP-Rule:MF_01310}	Ipomoea purpurea (Common morning glory) (Pharbitis purpurea).	5601249	YP_001468341.1	GO:0009507; GO:0005840; GO:0019843; GO:0003735; GO:0006412	PF00411	IPR001971	GO:0003735|GO:0005840|GO:0006412
INIL00g31597	sp|A7Y3I6|RK14_IPOPU	96.12	103	4	0	1	103	20	122	9e-66	200	50S ribosomal protein L14, chloroplastic {ECO:0000255|HAMAP-Rule:MF_01367}	Ipomoea purpurea (Common morning glory) (Pharbitis purpurea).	5601323	YP_001468344.1	GO:0009507; GO:0015934; GO:0019843; GO:0003735; GO:0006412	PF00238	IPR000218	GO:0003735|GO:0005840|GO:0006412
INIL00g31598	sp|A7Y3I9|RR3_IPOPU	99.18	122	1	0	1	122	97	218	1e-81	245	30S ribosomal protein S3, chloroplastic	Ipomoea purpurea (Common morning glory) (Pharbitis purpurea).	5601285	YP_001468346.1	GO:0009507; GO:0015935; GO:0019843; GO:0003735; GO:0006412	PF00189
INIL00g31599	sp|A7Y3J3|RK2_IPOPU	100	78	0	0	1	78	133	210	6e-45	151	50S ribosomal protein L2, chloroplastic	Ipomoea purpurea (Common morning glory) (Pharbitis purpurea).	5601268	YP_001468349.1	GO:0009507; GO:0015934; GO:0019843; GO:0003735; GO:0016740; GO:0006412	PF03947	IPR022669	GO:0003735|GO:0005840|GO:0006412
INIL00g32224	sp|O04319|PABP6_ARATH	51.48	270	125	3	12	278	22	288	1e-80	259	Polyadenylate-binding protein 6	Arabidopsis thaliana (Mouse-ear cress).	820885	NP_188259.1	GO:0005737; GO:0005634; GO:0000166; GO:0003723; GO:0016071; GO:0006417; GO:0006413	PF00076	IPR000504	GO:0003676
INIL00g32227	sp|P82901|NLT2P_WHEAT	44.12	68	37	1	29	96	1	67	1e-12	62.4	Non-specific lipid-transfer protein 2P	Triticum aestivum (Wheat).			GO:0008289; GO:0006869	PF14368	IPR016140
INIL00g33295	sp|Q9M038|SFC1_ARATH	77.12	118	16	2	3	111	129	244	1e-56	184	Mitochondrial succinate-fumarate transporter 1	Arabidopsis thaliana (Mouse-ear cress).	831479	NP_195754.1	GO:0016021; GO:0005743; GO:0015141; GO:0071422; GO:0015744	PF00153	IPR018108
INIL00g33302	sp|C0LGH2|Y1561_ARATH	33.55	155	96	4	1	149	338	491	2e-15	77.8	Probable LRR receptor-like serine/threonine-protein kinase At1g56130	Arabidopsis thaliana (Mouse-ear cress).	842065	NP_176009.1	GO:0016021; GO:0005886; GO:0005524; GO:0004674
INIL00g33978	tr|A5C0G0|A5C0G0_VITVI	29.52	376	195	9	69	381	76	444	5e-31	134	Photosystem II CP47 reaction center protein {ECO:0000256|RuleBase:RU004535, ECO:0000256|SAAS:SAAS00196204}	Vitis vinifera (Grape).			GO:0003676; GO:0008270	PF14392	IPR025836
INIL00g33979	sp|P26300|ENO_SOLLC	87.5	176	22	0	313	488	86	261	3e-105	336	Enolase	Solanum lycopersicum (Tomato) (Lycopersicon esculentum).	544068	NP_001234080.1	GO:0000015; GO:0000287; GO:0004634; GO:0006096	PF00113|PF03952	IPR020810|IPR020811
INIL00g33980	sp|P41153|HSF8_SOLPE	59.93	272	102	4	12	277	156	426	5e-97	301	Heat shock factor protein HSF8	Solanum peruvianum (Peruvian tomato) (Lycopersicon peruvianum).			GO:0005634; GO:0043565; GO:0003700; GO:0009408; GO:0006351
INIL00g33981	sp|Q9SX38|DRL4_ARATH	25.91	193	136	3	1	189	1	190	3e-09	60.1	Putative disease resistance protein At1g50180	Arabidopsis thaliana (Mouse-ear cress).	841440	NP_175437.1	GO:0009506; GO:0043531; GO:0005524; GO:0006952
INIL00g33982	tr|F6HMZ9|F6HMZ9_VITVI	37.31	193	120	1	75	267	250	441	7e-34	139	Nucleolar GTP-binding protein 1 {ECO:0000256|PIRNR:PIRNR038919}	Vitis vinifera (Grape).			GO:0000287; GO:0010333	PF03732	IPR005162
INIL00g33984	sp|Q9M2N5|DSLE_ARATH	34.21	114	65	3	72	182	539	645	6e-08	56.2	Zinc finger BED domain-containing protein DAYSLEEPER	Arabidopsis thaliana (Mouse-ear cress).	3769417	NP_189803.1	GO:0005829; GO:0005634; GO:0003677; GO:0046872; GO:0009791; GO:0006355; GO:0006351	PF05699	IPR008906	GO:0046983
INIL00g33985	sp|Q39214|RPM1_ARATH	32.28	378	235	6	66	431	72	440	5e-55	201	Disease resistance protein RPM1	Arabidopsis thaliana (Mouse-ear cress).	819889	NP_187360.1	GO:0012505; GO:0019897; GO:0005886; GO:0043531; GO:0005524; GO:0000166; GO:0009626	PF00931	IPR002182	GO:0043531
INIL00g33986	sp|Q8W207|CSN2_ARATH	61.43	70	24	1	73	139	303	372	2e-19	87.4	COP9 signalosome complex subunit 2	Arabidopsis thaliana (Mouse-ear cress).	817241	NP_565632.1	GO:0008180; GO:0005829; GO:0005634; GO:0010388; GO:0007275; GO:0030163; GO:0009585	PF00071|PF01399	IPR001806|IPR000717	GO:0005525|GO:0007264|GO:0005515
INIL00g33987	sp|O80501|RAH1B_ARATH	57.14	42	18	0	58	99	3	44	9e-09	53.9	Ras-related protein RABH1b	Arabidopsis thaliana (Mouse-ear cress).	819069	NP_181989.1	GO:0005829; GO:0005768; GO:0005794; GO:0000139; GO:0016020; GO:0005886; GO:0009506; GO:0005802; GO:0005774; GO:0005525; GO:0003924; GO:0006891; GO:0006886; GO:0032482; GO:0042147; GO:0006890	PF00071	IPR001806	GO:0005525|GO:0007264
INIL00g33988	sp|P10978|POLX_TOBAC	22.09	489	293	18	15	448	11	466	4e-12	73.9	Retrovirus-related Pol polyprotein from transposon TNT 1-94	Nicotiana tabacum (Common tobacco).			GO:0004190; GO:0004519; GO:0003676; GO:0003964; GO:0008270; GO:0015074	PF07727|PF13961|PF13976|PF14223	IPR013103|IPR025314|IPR025724
INIL00g33989	sp|Q9SX38|DRL4_ARATH	31.07	338	215	5	1	326	1	332	5e-37	147	Putative disease resistance protein At1g50180	Arabidopsis thaliana (Mouse-ear cress).	841440	NP_175437.1	GO:0009506; GO:0043531; GO:0005524; GO:0006952	PF00931	IPR002182	GO:0043531
INIL00g33991	tr|A5BKJ7|A5BKJ7_VITVI	28.37	282	147	7	100	330	141	418	6e-22	108	Peroxidase {ECO:0000256|RuleBase:RU362060, ECO:0000256|SAAS:SAAS00064294}	Vitis vinifera (Grape).			GO:0003676; GO:0008270
INIL00g33993	sp|Q7LHG5|YI31B_YEAST	30.04	506	326	8	396	879	969	1468	6e-55	212	Transposon Ty3-I Gag-Pol polyprotein	Saccharomyces cerevisiae (strain ATCC 204508 / S288c) (Baker's yeast).	854728	NP_012184.1	GO:0005737; GO:0005634; GO:0000943; GO:0004190; GO:0005524; GO:0003677; GO:0003887; GO:0008233; GO:0004540; GO:0003723; GO:0003964; GO:0004523; GO:0008270; GO:0071897; GO:0015074; GO:0006310; GO:0090501; GO:0006278; GO:0032197; GO:0019076	PF00385|PF03732	IPR023780|IPR005162
INIL00g33994	sp|Q9STE5|R13L2_ARATH	27.53	454	259	12	1	399	1	439	5e-39	153	Putative disease resistance RPP13-like protein 2	Arabidopsis thaliana (Mouse-ear cress).	823824	NP_190255.1	GO:0043531; GO:0005524; GO:0006952	PF00931	IPR002182	GO:0043531
INIL00g33995	tr|B9S5C2|B9S5C2_RICCO	35.89	209	111	11	5	212	10	196	3e-21	100	DNA-directed RNA polymerase {ECO:0000256|RuleBase:RU004279}	Ricinus communis (Castor bean).	8262823	XP_002521191.1		PF14111	IPR025558
INIL00g33996	sp|Q9XF61|PDI_DATGL	70.49	122	36	0	40	161	361	482	5e-52	182	Protein disulfide-isomerase	Datisca glomerata (Durango root).			GO:0005788; GO:0003756; GO:0045454	PF00085	IPR013766	GO:0045454
INIL00g33997	sp|Q39214|RPM1_ARATH	28.57	259	158	6	41	291	73	312	9e-27	115	Disease resistance protein RPM1	Arabidopsis thaliana (Mouse-ear cress).	819889	NP_187360.1	GO:0012505; GO:0019897; GO:0005886; GO:0043531; GO:0005524; GO:0000166; GO:0009626	PF00931	IPR002182	GO:0043531
INIL00g34119	sp|P11670|PRB1_TOBAC	40.76	157	92	1	10	166	4	159	5e-39	136	Basic form of pathogenesis-related protein 1	Nicotiana tabacum (Common tobacco).			GO:0005576; GO:0006952; GO:0009607	PF00188	IPR014044
INIL00g34179	sp|Q99315|YG31B_YEAST	30.43	253	149	5	466	693	917	1167	3e-27	123	Transposon Ty3-G Gag-Pol polyprotein	Saccharomyces cerevisiae (strain ATCC 204508 / S288c) (Baker's yeast).	853006	NP_011624.1	GO:0005737; GO:0005634; GO:0000943; GO:0004190; GO:0005524; GO:0003677; GO:0003887; GO:0008233; GO:0004540; GO:0003723; GO:0003964; GO:0004523; GO:0008270; GO:0071897; GO:0015074; GO:0006310; GO:0090501; GO:0006278; GO:0032197; GO:0019076	PF00385|PF03732	IPR023780|IPR005162
INIL00g34200	tr|M5VLM8|M5VLM8_PRUPE	63.27	98	34	1	1	96	27	124	3e-33	124	Maturase K {ECO:0000256|RuleBase:RU003336, ECO:0000256|SAAS:SAAS00299646}	Prunus persica (Peach) (Amygdalus persica).	18767505	XP_007200873.1		PF14223
INIL00g34201	sp|Q9LZI2|UXS2_ARATH	51.72	145	60	6	1	142	1	138	4e-32	123	UDP-glucuronic acid decarboxylase 2	Arabidopsis thaliana (Mouse-ear cress).	825458	NP_001118893.1; NP_191842.1	GO:0005768; GO:0005794; GO:0032580; GO:0000139; GO:0016021; GO:0016020; GO:0005886; GO:0005802; GO:0050662; GO:0008460; GO:0048040; GO:0042732; GO:0019305; GO:0033320
INIL00g34202	sp|Q5XI50|MARH7_RAT	32.32	99	58	4	40	133	553	647	7e-06	50.4	E3 ubiquitin-protein ligase MARCH7	Rattus norvegicus (Rat).	311059	NP_001012087.1	GO:0016874; GO:0008270; GO:0016567	PF12906	IPR011016	GO:0008270
INIL00g34204	tr|V4WH64|V4WH64_9ROSI	42.11	285	137	4	138	420	21	279	6e-68	229	Cellulose synthase {ECO:0000256|RuleBase:RU361116}	Citrus clementina.	18054812	XP_006452799.1
INIL00g34205	tr|A0A061GT23|A0A061GT23_THECC	44.4	277	135	6	15	278	13	283	4e-61	206	Kinesin-like protein {ECO:0000256|RuleBase:RU000394}	Theobroma cacao (Cacao) (Cocoa).	18588282	XP_007012640.1
INIL00g34206	tr|M1BDZ1|M1BDZ1_SOLTU	29.12	285	186	6	102	381	131	404	8e-30	134	E3 ubiquitin-protein ligase {ECO:0000256|RuleBase:RU201113}	Solanum tuberosum (Potato).			GO:0005634; GO:0016874; GO:0004842; GO:0008270; GO:0007275; GO:0006511
INIL00g34207	sp|O23247|SYRM_ARATH	74.16	89	23	0	47	135	549	637	1e-36	144	Arginine--tRNA ligase, chloroplastic/mitochondrial {ECO:0000305}	Arabidopsis thaliana (Mouse-ear cress).	828736	NP_194360.1	GO:0009507; GO:0009570; GO:0005737; GO:0005739; GO:0004814; GO:0005524; GO:0006420; GO:0009793	PF05746	IPR008909	GO:0004814|GO:0005524|GO:0006420
INIL00g34209	sp|Q9JJ11|TACC3_MOUSE	33.57	140	85	8	211	346	144	279	2e-06	53.5	Transforming acidic coiled-coil-containing protein 3	Mus musculus (Mouse).			GO:0005813; GO:0005737; GO:0015630; GO:0019904; GO:0030953; GO:0008283; GO:0021987; GO:0042994; GO:0030097; GO:0022027; GO:0000226; GO:0022008; GO:0051726; GO:0032886; GO:0001666
INIL00g36038	tr|A0A068U5E8|A0A068U5E8_COFCA	47.61	418	195	8	2	400	1	413	1e-109	340	Cytochrome b6-f complex subunit 4 {ECO:0000256|HAMAP-Rule:MF_01344}	Coffea canephora (Robusta coffee).				PF03735|PF05641	IPR005491|IPR008395
INIL00g36039	sp|P04323|POL3_DROME	32.48	157	66	2	336	458	481	631	6e-13	76.3	Retrovirus-related Pol polyprotein from transposon 17.6	Drosophila melanogaster (Fruit fly).			GO:0004190; GO:0004519; GO:0003676; GO:0003964; GO:0015074
INIL00g36040	sp|O48786|C734A_ARATH	64.57	254	81	3	1	254	1	245	6e-112	341	Cytochrome P450 734A1	Arabidopsis thaliana (Mouse-ear cress).	817212	NP_180239.1	GO:0016021; GO:0020037; GO:0005506; GO:0016705; GO:0008395; GO:0010268; GO:0016131; GO:0040008; GO:0009741	PF00067	IPR001128	GO:0005506|GO:0016705|GO:0020037|GO:0055114
INIL00g36066	tr|Q04219|Q04219_ANTMA	44.82	299	151	3	1	297	6	292	5e-76	258	Cytochrome c oxidase subunit 3 {ECO:0000256|RuleBase:RU003375}	Antirrhinum majus (Garden snapdragon).				PF13963	IPR029480
INIL00g36067	sp|O64705|PP184_ARATH	47.68	495	190	5	1	431	123	612	3e-154	458	Pentatricopeptide repeat-containing protein At2g34400	Arabidopsis thaliana (Mouse-ear cress).	818003	NP_180987.2		PF01535|PF13041	IPR002885|IPR002885
INIL00g36090	tr|A0A072U5V7|A0A072U5V7_MEDTR	68.75	80	23	1	1	78	1	80	4e-30	112	Trehalose 6-phosphate phosphatase {ECO:0000256|RuleBase:RU361117}	Medicago truncatula (Barrel medic) (Medicago tribuloides).
INIL00g36093	tr|A5AJK4|A5AJK4_VITVI	50.72	69	30	1	1	65	1	69	6e-11	70.9	NAD(P)H-quinone oxidoreductase chain 4, chloroplastic {ECO:0000256|HAMAP-Rule:MF_00491, ECO:0000256|SAAS:SAAS00216116}	Vitis vinifera (Grape).			GO:0003676; GO:0015074
INIL00g36098	sp|Q42290|MPPB_ARATH	78.12	32	7	0	128	159	345	376	7e-10	62.4	Probable mitochondrial-processing peptidase subunit beta	Arabidopsis thaliana (Mouse-ear cress).	821084	NP_186858.1; NP_850500.1	GO:0005618; GO:0009507; GO:0016020; GO:0005743; GO:0005758; GO:0005759; GO:0005741; GO:0005750; GO:0005739; GO:0005730; GO:0005774; GO:0046872; GO:0004222; GO:0016491; GO:0008270
INIL00g36099	sp|Q9FZ75|CML15_ARATH	69.93	153	46	0	8	160	3	155	8e-74	225	Probable calcium-binding protein CML15	Arabidopsis thaliana (Mouse-ear cress).	838434	NP_173288.1	GO:0005509	PF13499	IPR002048	GO:0005509
INIL00g36100	sp|F4JZN6|TC10B_ARATH	64.15	159	54	2	1	157	20	177	2e-59	195	3-dehydrosphinganine reductase TSC10B	Arabidopsis thaliana (Mouse-ear cress).	832040	NP_197421.1	GO:0005789; GO:0016021; GO:0047560; GO:0030148	PF00106	IPR002347
INIL00g36101	sp|P49592|NC2B_ARATH	75.76	132	32	0	1	132	28	159	2e-69	212	Protein Dr1 homolog	Arabidopsis thaliana (Mouse-ear cress).	832373	NP_851060.1; NP_851061.1	GO:0005634; GO:0043565; GO:0003700; GO:0006355; GO:0006351	PF00808	IPR003958
INIL00g36102	sp|O22227|MIZ1_ARATH	46.67	195	88	4	85	272	112	297	1e-52	179	Protein MIZU-KUSSEI 1	Arabidopsis thaliana (Mouse-ear cress).	818764	NP_565953.1	GO:0032541; GO:0005737; GO:0005783; GO:0005789; GO:0016020; GO:0009658; GO:0010274	PF04759	IPR006460
INIL00g36103	sp|Q7ZXX2|KIF19_XENLA	49.71	342	163	6	155	489	11	350	8e-90	308	Kinesin-like protein KIF19	Xenopus laevis (African clawed frog).	373792	NP_001079193.1	GO:0005930; GO:0005929; GO:0005871; GO:0005874; GO:0005524; GO:0008574; GO:0060404; GO:0007018; GO:0070462	PF00225	IPR001752	GO:0003777|GO:0005524|GO:0007018|GO:0008017
INIL00g36104	sp|Q9C9H7|RLP12_ARATH	30.69	782	443	24	20	730	16	769	2e-70	253	Receptor-like protein 12	Arabidopsis thaliana (Mouse-ear cress).	843481	NP_177296.2	GO:0016021; GO:0005886; GO:0009506; GO:0004672; GO:0009755; GO:0046777	PF08263|PF13855	IPR013210|IPR001611	GO:0005515
INIL00g36105	sp|Q9C9H7|RLP12_ARATH	29.77	813	460	26	219	951	34	815	1e-66	244	Receptor-like protein 12	Arabidopsis thaliana (Mouse-ear cress).	843481	NP_177296.2	GO:0016021; GO:0005886; GO:0009506; GO:0004672; GO:0009755; GO:0046777	PF08263|PF13855	IPR013210|IPR001611	GO:0005515
INIL00g36106	sp|C0LGQ5|GSO1_ARATH	31.09	907	507	32	1	863	23	855	4e-67	248	LRR receptor-like serine/threonine-protein kinase GSO1	Arabidopsis thaliana (Mouse-ear cress).	827760	NP_193747.2	GO:0016021; GO:0005886; GO:0009506; GO:0005524; GO:0001653; GO:0004675; GO:0031625; GO:0009793; GO:0009755; GO:0090558; GO:0046777; GO:0007178	PF08263|PF13855	IPR013210|IPR001611	GO:0005515
INIL00g36319	tr|M1CA74|M1CA74_SOLTU	62.1	124	46	1	14	137	52	174	9e-43	159	Peptidyl-prolyl cis-trans isomerase {ECO:0000256|RuleBase:RU004231}	Solanum tuberosum (Potato).
INIL00g36320	sp|O23310|NFYB3_ARATH	63.54	96	14	4	1	87	1	84	2e-27	105	Nuclear transcription factor Y subunit B-3	Arabidopsis thaliana (Mouse-ear cress).	827101	NP_193190.1	GO:0005634; GO:0043565; GO:0003700; GO:0006351	PF00808	IPR003958
INIL00g36444	sp|P14133|ASO_CUCSA	48.87	575	275	8	507	1070	11	577	0	577	L-ascorbate oxidase	Cucumis sativus (Cucumber).	101215231	XP_004149015.1	GO:0005576; GO:0005507; GO:0008447	PF00394|PF07731|PF07732|PF14111	IPR001117|IPR011706|IPR011707|IPR025558	GO:0016491|GO:0055114|GO:0005507|GO:0016491|GO:0055114|GO:0005507
INIL00g36530	tr|K4B2J3|K4B2J3_SOLLC	50.93	108	53	0	5	112	219	326	2e-31	123	30S ribosomal protein S19, chloroplastic {ECO:0000256|HAMAP-Rule:MF_00531}	Solanum lycopersicum (Tomato) (Lycopersicon esculentum).	101244128; 101250170	XP_004230633.2; XP_004231373.1	GO:0005634; GO:0003677; GO:0006355; GO:0006351	PF02362	IPR003340	GO:0003677
INIL00g36938	sp|Q9SYQ8|CLV1_ARATH	36.01	386	207	6	476	855	626	977	6e-60	224	Receptor protein kinase CLAVATA1	Arabidopsis thaliana (Mouse-ear cress).	843915	NP_177710.1	GO:0016021; GO:0016020; GO:0000325; GO:0005886; GO:0009506; GO:0005524; GO:0004672; GO:0043621; GO:0033612; GO:0004702; GO:0030154; GO:0009755; GO:0007275; GO:0046777; GO:0009934; GO:0023014	PF00069	IPR000719	GO:0004672|GO:0005524|GO:0006468
INIL00g37066	sp|Q9S9N4|MRS21_ARATH	74.07	135	29	4	146	280	223	351	2e-53	186	Magnesium transporter MRS2-1	Arabidopsis thaliana (Mouse-ear cress).	838171	NP_001077545.1; NP_001185007.1; NP_563988.1	GO:0016021; GO:0005773; GO:0015095; GO:0098655; GO:0015693
INIL00g37111	sp|P0A3U1|LTRA_LACLM	23.54	514	300	12	71	555	23	472	9e-26	116	Group II intron-encoded protein LtrA	Lactococcus lactis subsp. cremoris (strain MG1363).	20712513	WP_011835237.1; YP_009091786.1	GO:0004519; GO:0003964; GO:0006314; GO:0006397	PF00078|PF01348	IPR000477|IPR024937	GO:0006397
INIL00g37112	sp|F4JTN2|LAZ1_ARATH	68.42	38	12	0	1	38	115	152	1e-09	58.9	Protein LAZ1 {ECO:0000303|PubMed:20830211}	Arabidopsis thaliana (Mouse-ear cress).	829993	NP_568039.1; NP_974706.1	GO:0005829; GO:0012505; GO:0016021; GO:0005886; GO:0012501
INIL00g37285	sp|Q9M8L2|FBK30_ARATH	36.05	344	193	7	1	330	1	331	8e-61	213	F-box/kelch-repeat protein At1g80440	Arabidopsis thaliana (Mouse-ear cress).	844383	NP_565238.1	GO:0005829; GO:0019005; GO:0080037; GO:2000762	PF01344	IPR006652	GO:0005515
INIL00g37286	sp|Q9LMR5|FK126_ARATH	33.98	362	209	8	1	335	1	359	2e-61	206	F-box/kelch-repeat protein At1g15670	Arabidopsis thaliana (Mouse-ear cress).	838136	NP_563979.1	GO:0005829; GO:0080037; GO:2000762	PF01344	IPR006652	GO:0005515
INIL00g38473	tr|M1CFK8|M1CFK8_SOLTU	50	130	65	0	6	135	49	178	1e-40	145	Kinesin-like protein {ECO:0000256|RuleBase:RU000394}	Solanum tuberosum (Potato).			GO:0005634; GO:0003677; GO:0006355; GO:0006351	PF02362	IPR003340	GO:0003677
INIL00g38836	sp|Q9SWG3|FAR1_ARATH	29.59	98	66	2	212	307	185	281	5e-06	52.8	Protein FAR-RED IMPAIRED RESPONSE 1	Arabidopsis thaliana (Mouse-ear cress).	827173	NP_567455.4	GO:0005634; GO:0003700; GO:0008270; GO:0010018; GO:0042753; GO:0045893; GO:0010017; GO:0010218; GO:0009639	PF03101	IPR004330
INIL00g38837	tr|M1C3W7|M1C3W7_SOLTU	76.32	38	8	1	1	38	1	37	4e-10	61.2	Cytochrome b {ECO:0000256|RuleBase:RU000300}	Solanum tuberosum (Potato).	102580582	XP_006362459.1
INIL00g38838	sp|Q93VD3|CIPKN_ARATH	80.81	443	83	1	16	456	28	470	0	763	CBL-interacting serine/threonine-protein kinase 23	Arabidopsis thaliana (Mouse-ear cress).	839907	NP_564353.1	GO:0005737; GO:0005829; GO:0005634; GO:0005886; GO:0009536; GO:0005524; GO:0005267; GO:0004674; GO:0010107; GO:0007584; GO:0009414; GO:0007165; GO:0010118	PF00069|PF03822	IPR000719|IPR004041	GO:0004672|GO:0005524|GO:0006468|GO:0007165
INIL00g38839	tr|A0A068VA84|A0A068VA84_COFCA	79.66	236	47	1	1	236	1	235	3e-132	384	50S ribosomal protein L18, chloroplastic {ECO:0000256|HAMAP-Rule:MF_01337}	Coffea canephora (Robusta coffee).			GO:0005739; GO:0003690; GO:0006355	PF02536	IPR003690	GO:0003690|GO:0006355
INIL00g38840	sp|A7XDQ9|B3GTK_ARATH	61.68	689	247	7	1	679	1	682	0	891	Probable beta-1,3-galactosyltransferase 20	Arabidopsis thaliana (Mouse-ear cress).	827853	NP_001154260.1	GO:0000139; GO:0016021; GO:0030246; GO:0008378; GO:0006486	PF00337|PF01762	IPR001079|IPR002659	GO:0030246|GO:0006486|GO:0008378|GO:0016020
INIL00g38841	sp|Q941F1|PLA15_ARATH	42.55	423	196	11	114	495	83	499	1e-99	316	Phospholipase A1-Igamma1, chloroplastic	Arabidopsis thaliana (Mouse-ear cress).	837191	NP_563772.1; NP_849603.1	GO:0009507; GO:0047714; GO:0008970; GO:0004806; GO:0016042	PF01764	IPR002921	GO:0006629
INIL00g38843	sp|P10978|POLX_TOBAC	37.4	123	40	1	164	249	1014	1136	4e-19	92	Retrovirus-related Pol polyprotein from transposon TNT 1-94	Nicotiana tabacum (Common tobacco).			GO:0004190; GO:0004519; GO:0003676; GO:0003964; GO:0008270; GO:0015074	PF07727	IPR013103
INIL00g38844	sp|Q06087|TYDC3_PETCR	52.04	515	174	5	1	452	1	505	4e-177	513	Tyrosine decarboxylase 3	Petroselinum crispum (Parsley) (Petroselinum hortense).			GO:0030170; GO:0004837; GO:0006520	PF00282	IPR002129	GO:0016831|GO:0019752|GO:0030170
INIL00g38845	sp|Q8RXH2|NUP85_ARATH	39.31	145	39	3	1	111	513	642	9e-21	91.3	Nuclear pore complex protein NUP85	Arabidopsis thaliana (Mouse-ear cress).	829427	NP_567908.1	GO:0005635; GO:0005643; GO:0051028; GO:0015031
INIL00g38846	sp|A3EWL3|REV1_ARATH	67.26	113	37	0	116	228	426	538	2e-43	161	DNA repair protein REV1	Arabidopsis thaliana (Mouse-ear cress).	834504	NP_001119373.1; NP_199288.4	GO:0005634; GO:0003684; GO:0003887; GO:0000287; GO:0006974; GO:0006281; GO:0010224	PF00817	IPR001126	GO:0006281
INIL00g38847	sp|P54769|TYDC2_PAPSO	62.8	164	58	2	1	164	1	161	2e-66	222	Tyrosine/DOPA decarboxylase 2	Papaver somniferum (Opium poppy).			GO:0004058; GO:0030170; GO:0004837; GO:0006520	PF00282	IPR002129	GO:0016831|GO:0019752|GO:0030170
INIL00g38848	sp|A7LXU3|BGH3B_BACO1	36.59	123	73	2	299	420	184	302	1e-14	81.3	Beta-glucosidase BoGH3B	Bacteroides ovatus (strain ATCC 8483 / DSM 1896 / JCM 5824 / NCTC11153).			GO:0042597; GO:0008422; GO:0085030; GO:2000899	PF00933	IPR001764	GO:0004553|GO:0005975
INIL00g38849	sp|P54769|TYDC2_PAPSO	62.33	523	180	4	1	508	1	521	0	701	Tyrosine/DOPA decarboxylase 2	Papaver somniferum (Opium poppy).			GO:0004058; GO:0030170; GO:0004837; GO:0006520	PF00282	IPR002129	GO:0016831|GO:0019752|GO:0030170
INIL00g38850	sp|Q8RXH2|NUP85_ARATH	39.31	145	39	3	1	111	513	642	9e-21	91.3	Nuclear pore complex protein NUP85	Arabidopsis thaliana (Mouse-ear cress).	829427	NP_567908.1	GO:0005635; GO:0005643; GO:0051028; GO:0015031
INIL00g38851	sp|A3EWL3|REV1_ARATH	67.26	113	37	0	116	228	426	538	2e-43	161	DNA repair protein REV1	Arabidopsis thaliana (Mouse-ear cress).	834504	NP_001119373.1; NP_199288.4	GO:0005634; GO:0003684; GO:0003887; GO:0000287; GO:0006974; GO:0006281; GO:0010224	PF00817	IPR001126	GO:0006281
INIL00g39206	sp|Q9M8L2|FBK30_ARATH	36.76	370	200	9	1	352	1	354	3e-75	242	F-box/kelch-repeat protein At1g80440	Arabidopsis thaliana (Mouse-ear cress).	844383	NP_565238.1	GO:0005829; GO:0019005; GO:0080037; GO:2000762	PF01344	IPR006652	GO:0005515
INIL00g39207	tr|K4CQP7|K4CQP7_SOLLC	70	80	23	1	21	99	579	658	3e-31	131	Protein YIPF {ECO:0000256|RuleBase:RU361264}	Solanum lycopersicum (Tomato) (Lycopersicon esculentum).	101252322	XP_010325953.1	GO:0072546
INIL00g39208	sp|Q9M8L2|FBK30_ARATH	39.66	348	197	7	1	339	1	344	2e-76	249	F-box/kelch-repeat protein At1g80440	Arabidopsis thaliana (Mouse-ear cress).	844383	NP_565238.1	GO:0005829; GO:0019005; GO:0080037; GO:2000762	PF01344	IPR006652	GO:0005515
INIL00g39209	sp|Q9M8L2|FBK30_ARATH	42.29	201	102	4	1	192	1	196	2e-47	166	F-box/kelch-repeat protein At1g80440	Arabidopsis thaliana (Mouse-ear cress).	844383	NP_565238.1	GO:0005829; GO:0019005; GO:0080037; GO:2000762	PF01344	IPR006652	GO:0005515
INIL00g39210	sp|Q9M8L2|FBK30_ARATH	36.76	370	200	9	1	352	1	354	3e-75	242	F-box/kelch-repeat protein At1g80440	Arabidopsis thaliana (Mouse-ear cress).	844383	NP_565238.1	GO:0005829; GO:0019005; GO:0080037; GO:2000762	PF01344	IPR006652	GO:0005515
INIL00g39212	tr|M1CFK8|M1CFK8_SOLTU	49.23	130	66	0	6	135	49	178	2e-39	142	Kinesin-like protein {ECO:0000256|RuleBase:RU000394}	Solanum tuberosum (Potato).			GO:0005634; GO:0003677; GO:0006355; GO:0006351	PF02362	IPR003340	GO:0003677
INIL00g39216	tr|C5X3N1|C5X3N1_SORBI	30.16	431	231	10	39	415	198	612	2e-50	191	Glycosyltransferase {ECO:0000256|RuleBase:RU362057}	Sorghum bicolor (Sorghum) (Sorghum vulgare).	8057296	XP_002461852.1	GO:0003676; GO:0008270	PF03108|PF04434	IPR004332|IPR007527	GO:0008270
INIL00g39271	tr|M1D1M3|M1D1M3_SOLTU	29.13	127	76	3	13	126	31	156	1e-07	57.4	Pectate lyase {ECO:0000256|RuleBase:RU361123}	Solanum tuberosum (Potato).
INIL00g39718	sp|F4ID16|NU98B_ARATH	38.16	76	47	0	35	110	146	221	9e-07	50.8	Nuclear pore complex protein NUP98B {ECO:0000303|PubMed:21189294}	Arabidopsis thaliana (Mouse-ear cress).	842256	NP_176175.1	GO:0005635; GO:0005643; GO:0051028; GO:0015031
INIL00g40177	sp|O13351|PMT3_SCHPO	34.78	92	59	1	121	212	16	106	9e-11	60.5	Ubiquitin-like protein pmt3/smt3	Schizosaccharomyces pombe (strain 972 / ATCC 24843) (Fission yeast).	2540927	NP_596035.1	GO:0030998; GO:0044732; GO:0005634; GO:0031386; GO:0030702; GO:0030466; GO:0000070; GO:0071441; GO:0051572; GO:0051573; GO:0016925; GO:0000723	PF11976	IPR022617
INIL00g40179	sp|Q5Z5F2|ATL61_ORYSJ	43.28	67	27	1	168	223	163	229	2e-11	64.7	E3 ubiquitin-protein ligase Os06g0535400	Oryza sativa subsp. japonica (Rice).	4341214	NP_001057791.1	GO:0016021; GO:0016874; GO:0004842; GO:0008270; GO:0016567	PF13639	IPR001841	GO:0005515|GO:0008270
INIL00g40180	sp|Q9ZU52|ALFC3_ARATH	76.92	52	12	0	61	112	54	105	6e-18	84	Probable fructose-bisphosphate aldolase 3, chloroplastic	Arabidopsis thaliana (Mouse-ear cress).	814643	NP_178224.1	GO:0009507; GO:0009570; GO:0009534; GO:0005739; GO:0009536; GO:0010287; GO:0004332; GO:0006096; GO:0046686; GO:0006979	PF00274	IPR000741	GO:0004332|GO:0006096
INIL00g40182	sp|B9EXZ6|BAT1_ORYSJ	79.84	501	101	0	11	511	19	519	0	767	Amino-acid permease BAT1 homolog	Oryza sativa subsp. japonica (Rice).	4324220	NP_001043529.2	GO:0016021; GO:0015171	PF13520	IPR002293	GO:0003333|GO:0015171|GO:0016020
INIL00g40183	tr|K4DGV7|K4DGV7_SOLLC	53.4	103	40	4	1	99	1	99	9e-28	107	Polyadenylate-binding protein {ECO:0000256|RuleBase:RU362004}	Solanum lycopersicum (Tomato) (Lycopersicon esculentum).			GO:0005509
INIL00g40184	sp|Q9ZSK5|ZOG_PHALU	40	105	58	2	125	229	341	440	2e-13	73.9	Zeatin O-glucosyltransferase	Phaseolus lunatus (Lima bean) (Phaseolus limensis).			GO:0050403
INIL00g40186	sp|B9EXZ6|BAT1_ORYSJ	79.44	501	103	0	11	511	19	519	0	768	Amino-acid permease BAT1 homolog	Oryza sativa subsp. japonica (Rice).	4324220	NP_001043529.2	GO:0016021; GO:0015171	PF13520	IPR002293	GO:0003333|GO:0015171|GO:0016020
INIL00g40187	tr|A0A059D7F3|A0A059D7F3_EUCGR	36.5	137	70	4	5	128	6	138	4e-16	79.7	Cellulose synthase {ECO:0000256|RuleBase:RU361116}	Eucalyptus grandis (Flooded gum).
INIL00g40188	sp|Q9XI60|LPP2_ARATH	73.54	291	75	1	1	291	1	289	9e-151	432	Lipid phosphate phosphatase 2	Arabidopsis thaliana (Mouse-ear cress).	838072	NP_172961.1	GO:0005887; GO:0005886; GO:0003993; GO:0008195; GO:0016311	PF01569	IPR000326
INIL00g40190	sp|Q9LJM4|IKU2_ARATH	52.63	76	33	1	2	74	231	306	4e-12	67.8	Receptor-like protein kinase HAIKU2	Arabidopsis thaliana (Mouse-ear cress).	821507	NP_188604.1	GO:0016021; GO:0005886; GO:0009506; GO:0005524; GO:0001653; GO:0004675; GO:0031625; GO:0009960; GO:0009755; GO:0046777; GO:0007178
INIL00g40191	tr|A0A068TSU1|A0A068TSU1_COFCA	50	106	23	3	1	77	1	105	2e-18	87.4	Defective in cullin neddylation protein {ECO:0000256|RuleBase:RU410713}	Coffea canephora (Robusta coffee).
INIL00g40192	tr|A0A068TZC1|A0A068TZC1_COFCA	50.13	746	212	30	239	861	1	709	2e-174	533	Glycosyltransferase {ECO:0000256|RuleBase:RU362057}	Coffea canephora (Robusta coffee).				PF00564	IPR000270	GO:0005515
INIL00g40193	sp|F4I1S7|ELP2_ARATH	66.87	833	261	11	12	833	10	838	0	1142	Elongator complex protein 2	Arabidopsis thaliana (Mouse-ear cress).	841378	NP_175377.2	GO:0005737; GO:0033588; GO:0005634; GO:0016746; GO:0009738; GO:0006952; GO:0031538; GO:0008284; GO:0031349; GO:2000024; GO:0006355; GO:0009737; GO:0006979; GO:0006351	PF00400	IPR001680	GO:0005515
INIL00g40194	sp|Q9ZQF9|MBR1_ARATH	44.36	133	66	3	174	304	576	702	7e-29	120	E3 ubiquitin-protein ligase MBR1	Arabidopsis thaliana (Mouse-ear cress).	816045	NP_001118324.1; NP_179155.1; NP_973470.1	GO:0016874; GO:0008270; GO:0009908; GO:0043161; GO:0016567; GO:0010228	PF13639	IPR001841	GO:0005515|GO:0008270
INIL00g40301	sp|I1S2N3|GAOA_GIBZE	27.11	273	155	9	245	505	431	671	4e-14	78.6	Galactose oxidase	Gibberella zeae (strain PH-1 / ATCC MYA-4620 / FGSC 9075 / NRRL 31084)(Wheat head blight fungus) (Fusarium graminearum).	23557903	XP_011325329.1	GO:0005576; GO:0045480; GO:0046872	PF07250|PF09118	IPR009880|IPR015202
INIL00g40307	sp|Q9FIZ3|GSO2_ARATH	32.63	659	405	14	103	737	214	857	1e-72	263	LRR receptor-like serine/threonine-protein kinase GSO2	Arabidopsis thaliana (Mouse-ear cress).	834499	NP_199283.1	GO:0016021; GO:0005886; GO:0009506; GO:0005524; GO:0001653; GO:0004675; GO:0031625; GO:0009793; GO:0009553; GO:0009755; GO:0090558; GO:0046777; GO:0007178	PF08263|PF13855	IPR013210|IPR001611	GO:0005515
INIL00g40505	sp|Q9ZPV8|COAD_ARATH	76.88	160	37	0	8	167	4	163	2e-89	266	Phosphopantetheine adenylyltransferase	Arabidopsis thaliana (Mouse-ear cress).	816341	NP_179417.1	GO:0005829; GO:0005524; GO:0004140; GO:0004595; GO:0015937; GO:0040007; GO:0006629; GO:0019915; GO:0016310; GO:0080020; GO:0006970; GO:0009651	PF01467	IPR004821	GO:0003824|GO:0009058
INIL00g40506	sp|Q9ZPV9|SY112_ARATH	51.95	308	114	4	1	278	1	304	5e-101	304	Syntaxin-112	Arabidopsis thaliana (Mouse-ear cress).	816342	NP_179418.2	GO:0012505; GO:0016021; GO:0005634; GO:0005886; GO:0031201; GO:0000149; GO:0006887; GO:0006886; GO:0009409; GO:0048278; GO:0006906	PF00804	IPR006011	GO:0016020
INIL00g40507	sp|Q40784|AAPC_CENCI	35.59	281	159	9	52	312	33	311	3e-41	151	Putative glucose-6-phosphate 1-epimerase	Cenchrus ciliaris (Buffelgrass) (Pennisetum ciliare).			GO:0030246; GO:0047938; GO:0005975	PF01263	IPR008183	GO:0005975|GO:0016853
INIL00g40508	sp|Q6Z2G9|TLP5_ORYSJ	64.42	430	134	5	1	413	1	428	0	530	Tubby-like F-box protein 5	Oryza sativa subsp. japonica (Rice).	4330460	NP_001047866.2		PF00646|PF01167	IPR001810|IPR000007	GO:0005515
INIL00g40509	sp|Q93VJ4|BEE2_ARATH	42.07	290	129	7	20	307	2	254	4e-52	181	Transcription factor BEE 2	Arabidopsis thaliana (Mouse-ear cress).	829806	NP_195372.1; NP_849508.1	GO:0005634; GO:0003677; GO:0003700; GO:0006355; GO:0006351	PF00010	IPR011598	GO:0046983
INIL00g40781	tr|R4IV41|R4IV41_VICFA	97.22	72	2	0	1	72	64	135	7e-42	143	Cytochrome c oxidase subunit 1 {ECO:0000256|RuleBase:RU000369}	Vicia faba (Broad bean) (Faba vulgaris).			GO:0005739
INIL00g40966	tr|M1CCI2|M1CCI2_SOLTU	31.37	153	97	4	18	168	52	198	2e-10	65.9	Ubiquitin-like protein ATG12 {ECO:0000256|RuleBase:RU361201}	Solanum tuberosum (Potato).			GO:0004857; GO:0030599	PF04043	IPR006501	GO:0004857
INIL00g41036	sp|Q2MHE4|HT1_ARATH	43.21	81	44	2	208	287	192	271	9e-13	71.6	Serine/threonine-protein kinase HT1	Arabidopsis thaliana (Mouse-ear cress).	842538	NP_176430.1	GO:0005524; GO:0004674	PF00069|PF00208|PF13952	IPR000719|IPR006096|IPR025312	GO:0004672|GO:0005524|GO:0006468|GO:0006520|GO:0016491|GO:0055114
INIL00g41080	tr|A0A067K417|A0A067K417_JATCU	26.29	213	141	7	64	273	61	260	4e-09	67.8	Pectinesterase {ECO:0000256|RuleBase:RU000589}	Jatropha curcas (Barbados nut).				PF03078	IPR004312
INIL00g41081	sp|Q9SY20|FB20_ARATH	27.07	362	188	19	13	334	9	334	3e-14	77	F-box protein At1g30790	Arabidopsis thaliana (Mouse-ear cress).	839960	NP_174365.1		PF00646	IPR001810	GO:0005515
INIL00g41159	tr|M1CFK8|M1CFK8_SOLTU	49.23	130	66	0	6	135	49	178	7e-40	143	Kinesin-like protein {ECO:0000256|RuleBase:RU000394}	Solanum tuberosum (Potato).			GO:0005634; GO:0003677; GO:0006355; GO:0006351	PF02362	IPR003340	GO:0003677
INIL00g42059	sp|Q94B55|XB31_ARATH	65.65	457	139	4	1	442	1	454	0	617	Putative E3 ubiquitin-protein ligase XBAT31	Arabidopsis thaliana (Mouse-ear cress).	817433	NP_180450.2	GO:0016874; GO:0008270; GO:0016567	PF12796	IPR020683
INIL00g42060	sp|Q42588|SAT1_ARATH	72.73	55	15	0	244	298	177	231	2e-16	81.6	Serine acetyltransferase 1, chloroplastic	Arabidopsis thaliana (Mouse-ear cress).	842043	NP_175988.1	GO:0009507; GO:0005829; GO:0005634; GO:0009001; GO:0009970; GO:0006535; GO:0009409	PF13639	IPR001841	GO:0005515|GO:0008270
INIL00g42061	sp|O22042|M3K3_ARATH	33.33	270	155	10	2	263	77	329	5e-26	112	Mitogen-activated protein kinase kinase kinase 3	Arabidopsis thaliana (Mouse-ear cress).	819774	NP_187254.1	GO:0048046; GO:0005737; GO:0005874; GO:0005524; GO:0004709; GO:0004674; GO:0000186; GO:0032147; GO:0043622; GO:0046777; GO:0042981; GO:0007346; GO:0051403	PF00069	IPR000719	GO:0004672|GO:0005524|GO:0006468
INIL00g42113	sp|Q40784|AAPC_CENCI	58.4	125	51	1	72	196	200	323	7e-41	147	Putative glucose-6-phosphate 1-epimerase	Cenchrus ciliaris (Buffelgrass) (Pennisetum ciliare).			GO:0030246; GO:0047938; GO:0005975	PF01263	IPR008183	GO:0005975|GO:0016853
INIL00g42288	sp|Q9SX38|DRL4_ARATH	30.53	285	170	7	103	382	364	625	2e-25	113	Putative disease resistance protein At1g50180	Arabidopsis thaliana (Mouse-ear cress).	841440	NP_175437.1	GO:0009506; GO:0043531; GO:0005524; GO:0006952	PF00931	IPR002182	GO:0043531
INIL00g42289	tr|F4NCH2|F4NCH2_BETVU	38.43	216	129	3	347	559	20	234	5e-35	151	Phosphoribulokinase {ECO:0000256|RuleBase:RU004082}	Beta vulgaris subsp. vulgaris.			GO:0003676; GO:0004523
INIL00g42290	sp|P0C2F6|RNHX1_ARATH	28.68	136	95	1	6	139	209	344	1e-11	71.2	Putative ribonuclease H protein At1g65750	Arabidopsis thaliana (Mouse-ear cress).			GO:0046872; GO:0003676; GO:0004523	PF13456|PF13966	IPR026960
INIL00g42291	sp|P0CT39|TF26_SCHPO	33.33	306	189	7	1	301	946	1241	3e-50	184	Transposon Tf2-6 polyprotein	Schizosaccharomyces pombe (strain 972 / ATCC 24843) (Fission yeast).	2538755; 2541833; 2541991; 3361422	NP_001018276.1; NP_587955.1; NP_593984.1; NP_594409.1	GO:0005634; GO:0004190; GO:0003677; GO:0003887; GO:0004519; GO:0046872; GO:0003723; GO:0003964; GO:0015074; GO:0006310; GO:0032197	PF00665	IPR001584	GO:0015074
INIL00g42375	tr|A0A067JFP8|A0A067JFP8_JATCU	31.2	234	152	6	96	326	135	362	2e-21	109	E3 ubiquitin-protein ligase {ECO:0000256|RuleBase:RU201113}	Jatropha curcas (Barbados nut).	105648212	XP_012089918.1	GO:0005634; GO:0016874; GO:0004842; GO:0008270; GO:0007275; GO:0006511
INIL00g42401	sp|Q1PSI9|IDND_VITVI	52.52	318	98	3	1	265	21	338	4e-107	324	L-idonate 5-dehydrogenase	Vitis vinifera (Grape).	100232980; 100257330	NP_001267883.1; XP_002267662.2; XP_010662490.1	GO:0016491; GO:0008270; GO:0046183	PF00107	IPR013149	GO:0055114
INIL00g42402	sp|P40234|CKI2_SCHPO	37.98	287	161	5	19	299	12	287	6e-55	194	Casein kinase I homolog 2	Schizosaccharomyces pombe (strain 972 / ATCC 24843) (Fission yeast).	2541341	NP_595380.1	GO:0005737; GO:0000329; GO:0005524; GO:0004674; GO:0006897; GO:0018105; GO:0008360; GO:0030100; GO:0007165; GO:0016055	PF00069	IPR000719	GO:0004672|GO:0005524|GO:0006468
INIL00g42403	sp|Q9FJ95|DHSO_ARATH	77.72	359	80	0	1	359	6	364	0	587	Sorbitol dehydrogenase	Arabidopsis thaliana (Mouse-ear cress).	835272	NP_200010.1; NP_974925.1	GO:0005737; GO:0005829; GO:0031966; GO:0005886; GO:0009506; GO:0003939; GO:0008270	PF00107|PF08240	IPR013149|IPR013154	GO:0055114|GO:0055114
INIL00g42404	tr|C5YGU2|C5YGU2_SORBI	45.05	91	49	1	272	361	9	99	3e-15	80.9	Glucose-1-phosphate adenylyltransferase {ECO:0000256|RuleBase:RU003565}	Sorghum bicolor (Sorghum) (Sorghum vulgare).	8067831	XP_002445049.1
INIL00g42405	sp|Q84JM4|TPR3_ARATH	59.46	370	137	5	2300	2662	725	1088	1e-128	442	Topless-related protein 3	Arabidopsis thaliana (Mouse-ear cress).	832761	NP_198055.3	GO:0005634; GO:0006355; GO:0006351	PF01582	IPR000157	GO:0005515|GO:0007165
INIL00g42406	sp|Q40392|TMVRN_NICGU	51.39	144	68	2	17	159	12	154	4e-36	152	TMV resistance protein N	Nicotiana glutinosa (Tobacco).			GO:0005737; GO:0043531; GO:0005524; GO:0009626; GO:0007165	PF01582	IPR000157	GO:0005515|GO:0007165
INIL00g42407	sp|Q9FJ95|DHSO_ARATH	78.28	267	58	0	297	563	98	364	2e-152	448	Sorbitol dehydrogenase	Arabidopsis thaliana (Mouse-ear cress).	835272	NP_200010.1; NP_974925.1	GO:0005737; GO:0005829; GO:0031966; GO:0005886; GO:0009506; GO:0003939; GO:0008270	PF00107|PF08240|PF10712	IPR013149|IPR013154|IPR019651	GO:0055114|GO:0055114
INIL00g42410	sp|Q9FJ95|DHSO_ARATH	67.93	290	65	1	1	262	75	364	1e-137	399	Sorbitol dehydrogenase	Arabidopsis thaliana (Mouse-ear cress).	835272	NP_200010.1; NP_974925.1	GO:0005737; GO:0005829; GO:0031966; GO:0005886; GO:0009506; GO:0003939; GO:0008270	PF00107|PF08240	IPR013149|IPR013154	GO:0055114|GO:0055114
INIL00g42411	sp|O80377|RSSA_DAUCA	77.41	270	57	3	1	267	1	269	3e-147	422	40S ribosomal protein SA {ECO:0000255|HAMAP-Rule:MF_03015}	Daucus carota (Wild carrot).			GO:0022627; GO:0003735; GO:0000028; GO:0006412	PF00318	IPR001865	GO:0003735|GO:0005622|GO:0005840|GO:0006412
INIL00g42412	sp|O82312|PAPS2_ARATH	65.73	429	137	3	3	422	185	612	0	588	Nuclear poly(A) polymerase 2 {ECO:0000303|PubMed:18479511}	Arabidopsis thaliana (Mouse-ear cress).	817127	NP_001031417.1; NP_001189603.1; NP_565611.1; NP_850071.1	GO:0005737; GO:0005634; GO:0005524; GO:0046872; GO:0004652; GO:0003723; GO:0006378; GO:0043631	PF04926|PF04928	IPR007010|IPR007012	GO:0003723|GO:0043631|GO:0004652|GO:0043631
INIL00g42467	sp|Q99315|YG31B_YEAST	30.04	253	150	5	508	735	917	1167	1e-26	121	Transposon Ty3-G Gag-Pol polyprotein	Saccharomyces cerevisiae (strain ATCC 204508 / S288c) (Baker's yeast).	853006	NP_011624.1	GO:0005737; GO:0005634; GO:0000943; GO:0004190; GO:0005524; GO:0003677; GO:0003887; GO:0008233; GO:0004540; GO:0003723; GO:0003964; GO:0004523; GO:0008270; GO:0071897; GO:0015074; GO:0006310; GO:0090501; GO:0006278; GO:0032197; GO:0019076	PF00385|PF03732|PF13975	IPR023780|IPR005162
INIL00g42470	sp|O49545|BAME1_ARATH	36.22	185	84	5	49	207	508	684	4e-17	84.3	Leucine-rich repeat receptor-like serine/threonine-protein kinase BAM1	Arabidopsis thaliana (Mouse-ear cress).	836699	NP_001190624.1; NP_201371.1	GO:0016021; GO:0005886; GO:0009506; GO:0005524; GO:0001653; GO:0043621; GO:0033612; GO:0004675; GO:0031625; GO:0030154; GO:0048437; GO:0048229; GO:0009755; GO:0046777; GO:0010075; GO:0007178
INIL00g42471	sp|Q9SFU0|SC24A_ARATH	61.54	52	20	0	39	90	940	991	6e-14	71.2	Protein transport protein Sec24-like At3g07100	Arabidopsis thaliana (Mouse-ear cress).	819896	NP_187366.2	GO:0030127; GO:0005789; GO:0033116; GO:0000139; GO:0008270; GO:0016049; GO:0007029; GO:0080119; GO:0006888; GO:0007030; GO:0006886; GO:0048232; GO:0032876; GO:0008361
INIL00g42768	sp|Q08AW4|PKHM3_XENLA	30.66	274	158	10	740	1004	494	744	9e-32	137	Pleckstrin homology domain-containing family M member 3	Xenopus laevis (African clawed frog).	100158401	NP_001121317.1	GO:0005622; GO:0008270; GO:0035556	PF00787|PF13901	IPR001683|IPR025258	GO:0035091
INIL00g42769	tr|F4NCH2|F4NCH2_BETVU	39.39	132	80	0	5	136	277	408	4e-22	104	Phosphoribulokinase {ECO:0000256|RuleBase:RU004082}	Beta vulgaris subsp. vulgaris.			GO:0003676; GO:0004523
INIL00g42775	sp|Q02166|TRPD_ARATH	73.88	356	91	1	51	404	88	443	1e-180	518	Anthranilate phosphoribosyltransferase, chloroplastic	Arabidopsis thaliana (Mouse-ear cress).	831666	NP_197300.1	GO:0009507; GO:0009941; GO:0009570; GO:0009536; GO:0004048; GO:0000162	PF00591|PF02885	IPR000312|IPR017459	GO:0008152|GO:0016757
INIL00g42776	sp|Q8L8T2|GRXC1_ARATH	64.29	126	44	1	1	126	1	125	4e-55	174	Glutaredoxin-C1	Arabidopsis thaliana (Mouse-ear cress).	836423	NP_568962.1	GO:0005737; GO:0009055; GO:0015035; GO:0045454	PF00462	IPR002109	GO:0009055|GO:0015035|GO:0045454
INIL00g42777	sp|Q84XU2|PPP5_ARATH	85.37	82	12	0	1	82	337	418	2e-42	150	Serine/threonine-protein phosphatase 5	Arabidopsis thaliana (Mouse-ear cress).	818881	NP_001031534.1; NP_565985.1	GO:0005737; GO:0005829; GO:0030176; GO:0005635; GO:0031965; GO:0016607; GO:0005634; GO:0009506; GO:0046872; GO:0004721; GO:0004722; GO:0046906; GO:0010019; GO:1902325; GO:0006913; GO:0006470; GO:0010017; GO:0046686	PF00149	IPR004843	GO:0016787
INIL00g42778	sp|Q14149|MORC3_HUMAN	38.29	350	188	12	123	464	16	345	7e-53	195	MORC family CW-type zinc finger protein 3	Homo sapiens (Human).	23515	NP_056173.1	GO:0045111; GO:0005654; GO:0016605; GO:0008270; GO:0007569; GO:0051457; GO:0048147; GO:0018105; GO:0009791; GO:0006468; GO:0050821	PF13589
INIL01g00009	sp|D3ZN43|NDUF6_RAT	34.42	276	157	4	3	263	47	313	3e-46	165	NADH dehydrogenase (ubiquinone) complex I, assembly factor 6	Rattus norvegicus (Rat).	297821	NP_001263370.1	GO:0005743; GO:0016740; GO:0009058; GO:0032981	PF00494	IPR002060	GO:0009058|GO:0016740
INIL01g00010	sp|P17407|21KD_DAUCA	48.52	169	85	2	34	202	26	192	9e-52	172	21 kDa protein	Daucus carota (Wild carrot).			GO:0004857; GO:0030599	PF04043	IPR006501	GO:0004857
INIL01g00011	tr|A5AZG1|A5AZG1_VITVI	49	200	100	1	1	198	68	267	1e-63	213	Non-specific serine/threonine protein kinase {ECO:0000256|SAAS:SAAS00027859}	Vitis vinifera (Grape).			GO:0003676; GO:0008270	PF03732	IPR005162
INIL01g00012	sp|Q9FFY3|VAS_ARATH	33.71	89	57	1	8	94	10	98	1e-10	60.1	Lipid transfer-like protein VAS	Arabidopsis thaliana (Mouse-ear cress).	831237	NP_196894.1	GO:0031225; GO:0008289; GO:0006810	PF14368	IPR016140
INIL01g00013	tr|A0A0F8AV56|A0A0F8AV56_LARCR	24.83	443	292	9	1	428	411	827	1e-06	60.8	Clusterin {ECO:0000256|RuleBase:RU000629}	Larimichthys crocea (Large yellow croaker) (Pseudosciaena crocea).
INIL01g00015	sp|Q50EX6|ODO1_PETHY	61.15	314	96	9	1	309	1	293	7e-115	340	Protein ODORANT1	Petunia hybrida (Petunia).			GO:0005634; GO:0003677; GO:0006355; GO:0006351	PF00249	IPR001005
INIL01g00016	tr|A0A067K1E4|A0A067K1E4_JATCU	74.11	672	174	0	1	672	1	672	0	1087	Ribulose bisphosphate carboxylase large chain {ECO:0000256|RuleBase:RU000302}	Jatropha curcas (Barbados nut).	105645967	XP_012087110.1; XP_012087111.1	GO:0003677	PF02892|PF04937|PF05699	IPR003656|IPR007021|IPR008906	GO:0003677|GO:0046983
INIL01g00017	sp|Q94DB8|PT111_ORYSJ	71.88	96	24	1	1	96	114	206	1e-34	133	Inorganic phosphate transporter 1-11	Oryza sativa subsp. japonica (Rice).	4324187	NP_001043759.1	GO:0016021; GO:0005315; GO:0015293; GO:0006817	PF07690	IPR011701	GO:0016021|GO:0055085
INIL01g00018	sp|Q8VWZ7|C76B6_CATRO	32.52	286	182	5	27	308	15	293	7e-42	156	Geraniol 8-hydroxylase	Catharanthus roseus (Madagascar periwinkle) (Vinca rosea).			GO:0005789; GO:0016021; GO:0020037; GO:0005506; GO:0016709; GO:0016099	PF00067	IPR001128	GO:0005506|GO:0016705|GO:0020037|GO:0055114
INIL01g00019	sp|Q8VWZ7|C76B6_CATRO	31.75	315	204	5	17	327	5	312	1e-46	171	Geraniol 8-hydroxylase	Catharanthus roseus (Madagascar periwinkle) (Vinca rosea).			GO:0005789; GO:0016021; GO:0020037; GO:0005506; GO:0016709; GO:0016099	PF00067	IPR001128	GO:0005506|GO:0016705|GO:0020037|GO:0055114
INIL01g00024	sp|P04323|POL3_DROME	40.39	203	115	2	2	200	423	623	4e-38	152	Retrovirus-related Pol polyprotein from transposon 17.6	Drosophila melanogaster (Fruit fly).			GO:0004190; GO:0004519; GO:0003676; GO:0003964; GO:0015074
INIL01g00028	sp|Q9FMU6|MPCP3_ARATH	78.86	369	72	2	7	369	5	373	0	583	Mitochondrial phosphate carrier protein 3, mitochondrial	Arabidopsis thaliana (Mouse-ear cress).	831252	NP_196908.1	GO:0005618; GO:0009507; GO:0016021; GO:0016020; GO:0005743; GO:0005739; GO:0005774; GO:0009651; GO:0006810	PF00153	IPR018108
INIL01g00029	sp|Q6NLC1|AB2D_ARATH	69.72	654	172	5	193	845	57	685	0	901	ABC transporter D family member 2, chloroplastic	Arabidopsis thaliana (Mouse-ear cress).	841876	NP_175837.2	GO:0009507; GO:0016021; GO:0005524; GO:0042626	PF00005|PF06472	IPR003439|IPR011527	GO:0005524|GO:0016887|GO:0005524|GO:0006810|GO:0016021|GO:0042626|GO:0055085
INIL01g00030	sp|O82277|TCP10_ARATH	76.74	43	10	0	115	157	45	87	4e-15	75.9	Transcription factor TCP10	Arabidopsis thaliana (Mouse-ear cress).	817659	NP_565712.1	GO:0005634; GO:0003677; GO:0003700; GO:0030154; GO:0048366; GO:0009965; GO:0045962; GO:0006355; GO:0006351	PF03634	IPR005333
INIL01g00031	tr|B9S0T9|B9S0T9_RICCO	34.13	126	73	4	215	333	13	135	2e-09	67	ATP synthase subunit beta {ECO:0000256|RuleBase:RU003553}	Ricinus communis (Castor bean).	8262240	XP_002519608.1
INIL01g00033	sp|Q9LK35|THE1_ARATH	35.84	385	217	7	6	366	416	794	3e-63	222	Receptor-like protein kinase THESEUS 1	Arabidopsis thaliana (Mouse-ear cress).	835526	NP_200249.1	GO:0016021; GO:0005886; GO:0009506; GO:0005524; GO:0001653; GO:0004672; GO:0004675; GO:0031625; GO:0046777; GO:0007165; GO:0007178	PF07714	IPR001245	GO:0004672|GO:0006468
INIL01g00034	tr|A0A022QWB7|A0A022QWB7_ERYGU	81.05	496	88	2	1	492	1	494	0	845	Cytochrome f {ECO:0000256|HAMAP-Rule:MF_00610}	Erythranthe guttata (Yellow monkey flower) (Mimulus guttatus).				PF12576	IPR022227
INIL01g00035	tr|W9QNN2|W9QNN2_9ROSA	66.22	74	20	1	23	91	214	287	1e-23	101	Malic enzyme {ECO:0000256|RuleBase:RU003426}	Morus notabilis.	21396625	XP_010087691.1	GO:0016021; GO:0006810	PF00153	IPR018108
INIL01g00036	sp|Q8GZB6|SUVH4_ARATH	54.96	655	238	8	4	647	16	624	0	718	Histone-lysine N-methyltransferase, H3 lysine-9 specific SUVH4	Arabidopsis thaliana (Mouse-ear cress).	831244	NP_196900.1	GO:0000775; GO:0005634; GO:0010385; GO:0046974; GO:0008327; GO:0010428; GO:0010429; GO:0008270; GO:0051567; GO:0016571; GO:0010216; GO:0018022	PF00856|PF02182|PF05033	IPR001214|IPR003105|IPR007728	GO:0005515|GO:0042393|GO:0005634|GO:0008270|GO:0018024|GO:0034968
INIL01g00037	sp|P92519|M810_ARATH	41.79	201	112	3	192	388	19	218	4e-46	165	Uncharacterized mitochondrial protein AtMg00810	Arabidopsis thaliana (Mouse-ear cress).	4024990	NP_085537.1	GO:0005739	PF07727	IPR013103
INIL01g00040	tr|B9RGX4|B9RGX4_RICCO	39.23	492	226	15	1	460	1	451	1e-73	249	MLO-like protein {ECO:0000256|RuleBase:RU280816}	Ricinus communis (Castor bean).	8273098	XP_002512833.1		PF15264	IPR029338
INIL01g00041	sp|P61645|SIA8D_PANTR	57.53	73	29	2	166	237	116	187	2e-12	72.4	CMP-N-acetylneuraminate-poly-alpha-2,8-sialyltransferase	Pan troglodytes (Chimpanzee).	461971	NP_001032379.1	GO:0030173; GO:0003828; GO:0001574; GO:0006491	PF00777	IPR001675	GO:0006486|GO:0008373
INIL01g00042	tr|M1DBH6|M1DBH6_SOLTU	76.6	188	34	3	1	183	1	183	1e-90	275	Calcium-transporting ATPase {ECO:0000256|RuleBase:RU361146}	Solanum tuberosum (Potato).	102588941	XP_006338734.1		PF03879	IPR005579
INIL01g00043	sp|A9IXE7|GPMA_BART1	31.75	126	80	3	2	124	16	138	7e-09	58.2	2,3-bisphosphoglycerate-dependent phosphoglycerate mutase {ECO:0000255|HAMAP-Rule:MF_01039}	Bartonella tribocorum (strain CIP 105476 / IBS 506).		WP_012232237.1	GO:0046538; GO:0006094; GO:0006096	PF00300	IPR013078
INIL01g00044	sp|Q55750|MFD_SYNY3	46.6	648	327	12	148	792	519	1150	7e-180	557	Transcription-repair-coupling factor {ECO:0000255|HAMAP-Rule:MF_00969}	Synechocystis sp. (strain PCC 6803 / Kazusa).			GO:0005737; GO:0005524; GO:0003684; GO:0004386; GO:0006355; GO:0000716	PF00270|PF00271|PF02559|PF03461	IPR011545|IPR001650|IPR003711|IPR005118	GO:0003676|GO:0005524|GO:0006281
INIL01g00045	tr|M1D006|M1D006_SOLTU	65.26	213	69	2	2	213	91	299	1e-81	256	Ammonium transporter {ECO:0000256|RuleBase:RU362002}	Solanum tuberosum (Potato).	102596176	XP_006344191.1		PF04819	IPR006904
INIL01g00046	sp|Q8RWF4|NIPA8_ARATH	67.98	431	123	5	1	419	1	428	0	590	Probable magnesium transporter NIPA8	Arabidopsis thaliana (Mouse-ear cress).	822279	NP_189301.1; NP_850634.1; NP_974367.1	GO:0005769; GO:0016021; GO:0005886; GO:0015095; GO:0015693	PF05653	IPR008521	GO:0015095|GO:0015693|GO:0016021
INIL01g00047	sp|Q9LPV9|LWD1_ARATH	91.04	346	31	0	1	346	1	346	0	667	WD repeat-containing protein LWD1	Arabidopsis thaliana (Mouse-ear cress).	837849	NP_172751.1	GO:0005634; GO:0044212; GO:0009718; GO:0043153; GO:0048573; GO:0048511
INIL01g00048	sp|Q949P3|Y2734_ARATH	83.84	365	59	0	1	365	1	365	0	630	Uncharacterized protein At2g17340	Arabidopsis thaliana (Mouse-ear cress).	816241	NP_565412.1		PF01937	IPR002791
INIL01g00050	tr|K4APR1|K4APR1_SOLLC	34.43	212	116	6	211	406	70	274	7e-25	113	MLO-like protein {ECO:0000256|RuleBase:RU280816}	Solanum lycopersicum (Tomato) (Lycopersicon esculentum).			GO:0003676; GO:0008270
INIL01g00051	sp|Q9FT73|MED34_ARATH	59.16	262	96	4	70	326	448	703	6e-88	284	Mediator of RNA polymerase II transcription subunit 34	Arabidopsis thaliana (Mouse-ear cress).	840026	NP_001077639.1; NP_174421.2	GO:0016592; GO:0043138; GO:0005524; GO:0043140; GO:0003677; GO:0009378; GO:0046872; GO:0032508; GO:0006310; GO:0006281; GO:0006260; GO:0006355; GO:0006351	PF00570|PF16124	IPR002121|IPR032284	GO:0003676|GO:0005622
INIL01g00052	tr|A5ACK0|A5ACK0_VITVI	42.46	285	149	7	207	485	97	372	2e-59	211	Cytochrome c oxidase subunit 1 {ECO:0000256|RuleBase:RU000369}	Vitis vinifera (Grape).			GO:0003676; GO:0008270
INIL01g00053	sp|Q9FT73|MED34_ARATH	77.08	445	102	0	6	450	3	447	0	745	Mediator of RNA polymerase II transcription subunit 34	Arabidopsis thaliana (Mouse-ear cress).	840026	NP_001077639.1; NP_174421.2	GO:0016592; GO:0043138; GO:0005524; GO:0043140; GO:0003677; GO:0009378; GO:0046872; GO:0032508; GO:0006310; GO:0006281; GO:0006260; GO:0006355; GO:0006351	PF00270|PF00271	IPR011545|IPR001650	GO:0003676|GO:0005524
INIL01g00054	sp|P0CT39|TF26_SCHPO	29.28	649	359	18	205	770	627	1258	9e-76	273	Transposon Tf2-6 polyprotein	Schizosaccharomyces pombe (strain 972 / ATCC 24843) (Fission yeast).	2538755; 2541833; 2541991; 3361422	NP_001018276.1; NP_587955.1; NP_593984.1; NP_594409.1	GO:0005634; GO:0004190; GO:0003677; GO:0003887; GO:0004519; GO:0046872; GO:0003723; GO:0003964; GO:0015074; GO:0006310; GO:0032197	PF00665|PF09337|PF13975	IPR001584|IPR015416	GO:0015074
INIL01g00055	sp|P93295|M310_ARATH	38.19	144	87	2	201	343	2	144	6e-27	111	Uncharacterized mitochondrial protein AtMg00310	Arabidopsis thaliana (Mouse-ear cress).	3371326	NP_085499.1	GO:0005739
INIL01g00056	sp|B5X582|TWIH_ARATH	72.86	70	19	0	4	73	284	353	2e-30	116	Twinkle homolog protein, chloroplastic/mitochondrial	Arabidopsis thaliana (Mouse-ear cress).	839948	NP_849735.1	GO:0009507; GO:0005739; GO:1990077; GO:0043139; GO:0005524; GO:0004003; GO:0003896; GO:0046872; GO:0003697; GO:0032508	PF13662	IPR006171
INIL01g00058	sp|P10978|POLX_TOBAC	48.87	133	65	1	348	477	811	943	9e-33	137	Retrovirus-related Pol polyprotein from transposon TNT 1-94	Nicotiana tabacum (Common tobacco).			GO:0004190; GO:0004519; GO:0003676; GO:0003964; GO:0008270; GO:0015074	PF07727	IPR013103
INIL01g00059	sp|Q941Q3|C3H37_ARATH	58.53	422	148	7	21	422	95	509	2e-180	521	Zinc finger CCCH domain-containing protein 37	Arabidopsis thaliana (Mouse-ear cress).	820448	NP_187874.2	GO:0016607; GO:0005634; GO:0003677; GO:0046872; GO:0003723; GO:0001709; GO:0009908; GO:0006397	PF00642	IPR000571	GO:0046872
INIL01g00060	sp|Q8GX77|FB316_ARATH	42.41	158	77	6	13	160	31	184	4e-21	89.7	F-box protein At1g61340	Arabidopsis thaliana (Mouse-ear cress).	842428	NP_176329.1
INIL01g00061	tr|R0G8M3|R0G8M3_9BRAS	40.59	202	111	5	1	202	146	338	3e-42	156	Peroxidase {ECO:0000256|RuleBase:RU362060, ECO:0000256|SAAS:SAAS00064294}	Capsella rubella.	17891002	XP_006299074.1	GO:0003824; GO:0006284
INIL01g00063	tr|A0A0A0KNI1|A0A0A0KNI1_CUCSA	29.87	231	109	9	9	195	4	225	6e-13	76.6	1,3-beta-glucanosyltransferase {ECO:0000256|RuleBase:RU361209}	Cucumis sativus (Cucumber).			GO:0016301
INIL01g00064	tr|A6BLN7|A6BLN7_IPOTI	50.69	144	68	2	8	151	331	471	4e-38	145	Maturase K {ECO:0000256|SAAS:SAAS00299646}	Ipomoea tricolor (Grannyvine) (Ipomoea rubro-caerulea).				PF08646	IPR013955
INIL01g00065	sp|Q9SZL8|FRS5_ARATH	33.88	369	236	4	64	425	62	429	1e-58	210	Protein FAR1-RELATED SEQUENCE 5	Arabidopsis thaliana (Mouse-ear cress).	829974	NP_195531.1	GO:0005634; GO:0008270; GO:0006355	PF03101|PF10551	IPR004330|IPR018289
INIL01g00067	sp|P29102|LEU3_BRANA	75	128	28	1	430	557	32	155	2e-54	199	3-isopropylmalate dehydrogenase, chloroplastic	Brassica napus (Rape).			GO:0009507; GO:0003862; GO:0000287; GO:0051287; GO:0009098	PF00180|PF07727|PF14244	IPR024084|IPR013103|IPR029472	GO:0016616|GO:0055114
INIL01g00069	sp|Q84W92|ANM13_ARATH	79.55	44	6	1	1	41	217	260	2e-14	72	Probable histone-arginine methyltransferase 1.3	Arabidopsis thaliana (Mouse-ear cress).	819878	NP_187349.2; NP_850528.1	GO:0005737; GO:0005829; GO:0005634; GO:0016277; GO:0008469; GO:0046982; GO:0042803; GO:0035242; GO:0035241; GO:0034971; GO:0034970; GO:0034972; GO:0019919; GO:0009909; GO:0006355; GO:0006351; GO:0010228
INIL01g00074	sp|Q39191|WAK1_ARATH	25.85	236	120	10	3	188	27	257	1e-07	54.3	Wall-associated receptor kinase 1	Arabidopsis thaliana (Mouse-ear cress).	838721	NP_564137.1	GO:0016021; GO:0009505; GO:0005886; GO:0009506; GO:0005773; GO:0005524; GO:0005509; GO:0016301; GO:0001653; GO:0030247; GO:0004675; GO:0031625; GO:0050832; GO:0009755; GO:0046777; GO:0009751; GO:0009615; GO:0007178	PF13947	IPR025287	GO:0030247
INIL01g00898	sp|P04146|COPIA_DROME	39.81	314	178	5	458	764	1082	1391	5e-63	234	Copia protein	Drosophila melanogaster (Fruit fly).			GO:0004190; GO:0005524; GO:0003676; GO:0008270; GO:0015074	PF07727	IPR013103
INIL01g00899	tr|K4C4A6|K4C4A6_SOLLC	51.11	90	36	3	23	104	72	161	1e-16	80.9	Kinesin-like protein {ECO:0000256|RuleBase:RU000394}	Solanum lycopersicum (Tomato) (Lycopersicon esculentum).
INIL01g00905	sp|Q7LHG5|YI31B_YEAST	39.62	159	94	1	3	161	667	823	9e-30	120	Transposon Ty3-I Gag-Pol polyprotein	Saccharomyces cerevisiae (strain ATCC 204508 / S288c) (Baker's yeast).	854728	NP_012184.1	GO:0005737; GO:0005634; GO:0000943; GO:0004190; GO:0005524; GO:0003677; GO:0003887; GO:0008233; GO:0004540; GO:0003723; GO:0003964; GO:0004523; GO:0008270; GO:0071897; GO:0015074; GO:0006310; GO:0090501; GO:0006278; GO:0032197; GO:0019076	PF00078	IPR000477
INIL01g00906	tr|A5AV98|A5AV98_VITVI	51.43	280	122	4	6	285	5	270	8e-87	288	Dephospho-CoA kinase 1	Vitis vinifera (Grape).			GO:0003676; GO:0008270; GO:0015074	PF14223
INIL01g00907	sp|Q99315|YG31B_YEAST	38.99	159	95	1	3	161	641	797	1e-27	117	Transposon Ty3-G Gag-Pol polyprotein	Saccharomyces cerevisiae (strain ATCC 204508 / S288c) (Baker's yeast).	853006	NP_011624.1	GO:0005737; GO:0005634; GO:0000943; GO:0004190; GO:0005524; GO:0003677; GO:0003887; GO:0008233; GO:0004540; GO:0003723; GO:0003964; GO:0004523; GO:0008270; GO:0071897; GO:0015074; GO:0006310; GO:0090501; GO:0006278; GO:0032197; GO:0019076	PF00078	IPR000477
INIL01g00908	sp|P23438|SSRB_CANFA	25	132	98	1	22	153	13	143	2e-08	55.1	Translocon-associated protein subunit beta	Canis familiaris (Dog) (Canis lupus familiaris).	403950	NP_001003269.1	GO:0005789; GO:0016021	PF05753
INIL01g00909	sp|A2AL36|CNTRL_MOUSE	32.35	102	46	5	8	95	1237	1329	3e-07	52	Centriolin	Mus musculus (Mouse).	26920	XP_006498131.1	GO:0005813; GO:0005737; GO:0016020; GO:0051301; GO:0000278
INIL01g00910	tr|A0A0F6NGC7|A0A0F6NGC7_IPOBA	27.42	186	90	2	13	153	1413	1598	5e-13	76.6	Ribulose bisphosphate carboxylase large chain	Ipomoea batatas (Sweet potato) (Convolvulus batatas).
INIL01g00911	tr|A5AV98|A5AV98_VITVI	52.31	216	101	1	93	308	7	220	5e-63	235	Dephospho-CoA kinase 1	Vitis vinifera (Grape).			GO:0003676; GO:0008270; GO:0015074	PF14223
INIL01g00912	sp|Q9ZVN2|Y1457_ARATH	48.23	593	272	7	38	597	53	643	0	553	Acyltransferase-like protein At1g54570, chloroplastic	Arabidopsis thaliana (Mouse-ear cress).	841899	NP_564662.1	GO:0009507; GO:0010287; GO:0004144; GO:0033306; GO:0019432	PF03982|PF12146	IPR007130|IPR022742	GO:0016747
INIL01g00913	tr|Q84VH5|Q84VH5_SOYBN	29.45	292	195	6	120	401	342	632	3e-26	120	Serine/threonine-protein kinase PLK {ECO:0000256|RuleBase:RU361162}	Glycine max (Soybean) (Glycine hispida).
INIL01g00914	sp|Q5RBA3|F214B_PONAB	29.28	222	110	8	354	554	275	470	3e-12	73.6	Protein FAM214B	Pongo abelii (Sumatran orangutan) (Pongo pygmaeus abelii).	100172463	NP_001125550.1	GO:0005634	PF13889	IPR033473
INIL01g00917	sp|Q9LW20|SKL1_ARATH	45.51	312	123	8	1	297	1	280	7e-77	242	Probable inactive shikimate kinase like 1, chloroplastic	Arabidopsis thaliana (Mouse-ear cress).	822306	NP_001118711.1; NP_001118712.1; NP_189325.2	GO:0009507; GO:0009570; GO:0009658; GO:0010027	PF01202	IPR031322
INIL01g00918	sp|O22799|Y2349_ARATH	36.81	576	217	18	2	475	69	599	2e-79	266	Uncharacterized protein At2g33490	Arabidopsis thaliana (Mouse-ear cress).	817914	NP_180907.2	GO:0005886
INIL01g00919	tr|A5C0G0|A5C0G0_VITVI	56.52	69	30	0	25	93	441	509	3e-16	83.6	Photosystem II CP47 reaction center protein {ECO:0000256|RuleBase:RU004535, ECO:0000256|SAAS:SAAS00196204}	Vitis vinifera (Grape).			GO:0003676; GO:0008270
INIL01g00920	sp|Q9SGA2|GDPD1_ARATH	60.85	378	129	6	1	376	1	361	1e-160	462	Glycerophosphodiester phosphodiesterase GDPD1, chloroplastic {ECO:0000305}	Arabidopsis thaliana (Mouse-ear cress).	821175	NP_566159.1	GO:0009507; GO:0009536; GO:0008889; GO:0000287; GO:0030643; GO:0006071; GO:0006629	PF03009	IPR030395	GO:0006629|GO:0008081
INIL01g00921	sp|Q0WQK2|ZDHC9_ARATH	75.46	432	94	8	1	427	1	425	0	680	Probable protein S-acyltransferase 7	Arabidopsis thaliana (Mouse-ear cress).	822311	NP_850638.1	GO:0016021; GO:0005886; GO:0019706; GO:0008270	PF01529	IPR001594	GO:0008270
INIL01g00922	sp|Q9FGH9|E70B1_ARATH	34.61	575	342	10	82	652	80	624	4e-106	341	Exocyst complex component EXO70B1	Arabidopsis thaliana (Mouse-ear cress).	835956	NP_200651.1	GO:0005829; GO:0000145; GO:0070062; GO:0045335; GO:0005886; GO:0006887	PF03081	IPR004140	GO:0000145|GO:0006887
INIL01g00924	sp|Q92346|YDH1_SCHPO	43.75	96	43	4	42	128	2	95	4e-11	59.7	Uncharacterized protein C6G9.01c	Schizosaccharomyces pombe (strain 972 / ATCC 24843) (Fission yeast).	2541905	NP_594110.1	GO:0005829; GO:0005634	PF08576	IPR013885
INIL01g00926	tr|Q84VI1|Q84VI1_SOYBN	29.46	224	127	7	223	422	264	480	1e-11	76.3	MLO-like protein {ECO:0000256|RuleBase:RU280816}	Glycine max (Soybean) (Glycine hispida).
INIL01g00927	sp|Q9CSU0|RPR1B_MOUSE	45.3	117	64	0	3	119	2	118	1e-25	110	Regulation of nuclear pre-mRNA domain-containing protein 1B	Mus musculus (Mouse).	70470	NP_001278063.1; NP_001278064.1; NP_001278065.1; NP_081710.1	GO:0016591; GO:0005634; GO:0000993; GO:0070940; GO:0008284; GO:0045944; GO:0010564; GO:0006351	PF04818	IPR006903
INIL01g00928	sp|O04974|LEU1B_SOLPN	73.4	188	43	4	5	189	25	208	6e-84	266	2-isopropylmalate synthase B	Solanum pennellii (Tomato) (Lycopersicon pennellii).			GO:0003852; GO:0009098	PF00682	IPR000891	GO:0003824
INIL01g00929	tr|Q2HX36|Q2HX36_IPOBA	49.71	173	87	0	1	173	102	274	1e-52	196	Glycosyltransferase {ECO:0000256|RuleBase:RU362057}	Ipomoea batatas (Sweet potato) (Convolvulus batatas).			GO:0003676; GO:0008270	PF14111	IPR025558
INIL01g00930	sp|Q8IQ13|EIF1A_DROME	34.01	147	78	5	5	150	11	139	3e-15	73.6	Probable RNA-binding protein EIF1AD	Drosophila melanogaster (Fruit fly).	319046	NP_001260011.1; NP_722949.1	GO:0003743	PF01176	IPR006196	GO:0003723|GO:0003743|GO:0006413
INIL01g00933	sp|Q9LSD8|MUB4_ARATH	74.17	120	29	1	1	118	1	120	1e-60	188	Membrane-anchored ubiquitin-fold protein 4	Arabidopsis thaliana (Mouse-ear cress).	822315	NP_189334.2	GO:0005886	PF13881
INIL01g00934	sp|Q8S4W7|GAI1_VITVI	43.72	366	182	9	303	658	206	557	1e-90	300	DELLA protein GAI1	Vitis vinifera (Grape).	100232937	XP_002284648.1	GO:0005634; GO:0000989; GO:0009740; GO:0006355; GO:0006351	PF03514	IPR005202
INIL01g00936	tr|Q0IYV7|Q0IYV7_ORYSJ	27.56	225	151	6	2	219	124	343	4e-15	87.8	Terpene cyclase/mutase family member {ECO:0000256|RuleBase:RU362003}	Oryza sativa subsp. japonica (Rice).	4348141	NP_001064194.2	GO:0008234
INIL01g00937	tr|A2Q1A1|A2Q1A1_MEDTR	35.71	98	62	1	103	199	699	796	5e-07	58.5	Maturase K {ECO:0000256|HAMAP-Rule:MF_01390, ECO:0000256|SAAS:SAAS00299646}	Medicago truncatula (Barrel medic) (Medicago tribuloides).			GO:0008270; GO:0006355
INIL01g00938	sp|Q9UKF5|ADA29_HUMAN	41.9	105	44	7	11	112	729	819	8e-10	60.8	Disintegrin and metalloproteinase domain-containing protein 29	Homo sapiens (Human).	11086	NP_001124175.1; NP_001124176.1; NP_001124177.1; NP_001265054.1; NP_001265055.1; NP_001265056.1; NP_055084.3; XP_011529858.1; XP_011529859.1; XP_011529860.1; XP_011529861.1; XP_011529862.1; XP_011529863.1	GO:0005887; GO:0004222; GO:0008237; GO:0008270; GO:0007283
INIL01g00939	tr|K4BDM8|K4BDM8_SOLLC	74.81	135	33	1	1	134	1	135	5e-68	213	Ubiquitin carboxyl-terminal hydrolase {ECO:0000256|RuleBase:RU004435}	Solanum lycopersicum (Tomato) (Lycopersicon esculentum).				PF01190
INIL01g00940	sp|Q9LSD6|ARP2_ARATH	90.75	389	36	0	1	389	1	389	0	750	Actin-related protein 2	Arabidopsis thaliana (Mouse-ear cress).	822317	NP_189336.1	GO:0005885; GO:0005737; GO:0005524; GO:0030036; GO:0007015; GO:0030029; GO:0034314; GO:0000902; GO:0007275; GO:0009825; GO:0010090	PF00022	IPR004000
INIL01g00941	sp|P35685|RL7A_ORYSJ	88.03	259	30	1	246	504	1	258	1e-160	463	60S ribosomal protein L7a	Oryza sativa subsp. japonica (Rice).	4345279; 4347522	NP_001061550.1; NP_001063618.1	GO:0005840; GO:0042254	PF01248	IPR004038
INIL01g00942	sp|P35685|RL7A_ORYSJ	87.98	258	30	1	294	551	2	258	2e-159	462	60S ribosomal protein L7a	Oryza sativa subsp. japonica (Rice).	4345279; 4347522	NP_001061550.1; NP_001063618.1	GO:0005840; GO:0042254	PF01248	IPR004038
INIL01g00945	tr|V4U838|V4U838_9ROSI	36.45	310	146	13	50	326	89	380	2e-30	128	6,7-dimethyl-8-ribityllumazine synthase {ECO:0000256|RuleBase:RU003795}	Citrus clementina.	18052962	XP_006447030.1
INIL01g00947	sp|Q9C983|WRK57_ARATH	47.87	94	37	2	13	104	92	175	4e-18	80.9	Probable WRKY transcription factor 57	Arabidopsis thaliana (Mouse-ear cress).	843262	NP_177090.1; NP_974112.1	GO:0005634; GO:0043565; GO:0003700; GO:0044212; GO:0006970; GO:0009651; GO:0009414; GO:0006351	PF03106	IPR003657	GO:0003700|GO:0006355|GO:0043565
INIL01g00948	tr|U5FXD8|U5FXD8_POPTR	41.67	96	56	0	1	96	310	405	1e-15	82.4	Sulfotransferase {ECO:0000256|RuleBase:RU361155}	Populus trichocarpa (Western balsam poplar) (Populus balsamiferasubsp. trichocarpa).	18104337	XP_006376160.1
INIL01g00949	tr|A0A0B2PNS0|A0A0B2PNS0_GLYSO	45.51	167	78	7	1	162	83	241	6e-30	122	NADH-ubiquinone oxidoreductase chain 3 {ECO:0000256|RuleBase:RU003640}	Glycine soja (Wild soybean).			GO:0016787; GO:0003676; GO:0008270
INIL01g00950	tr|A0A022RZJ2|A0A022RZJ2_ERYGU	35.46	141	58	7	27	158	3	119	1e-10	65.1	Pectinesterase {ECO:0000256|RuleBase:RU000589}	Erythranthe guttata (Yellow monkey flower) (Mimulus guttatus).
INIL01g00951	sp|Q9ZT91|EFTM_ARATH	50	78	6	3	100	144	353	430	9e-10	61.2	Elongation factor Tu, mitochondrial	Arabidopsis thaliana (Mouse-ear cress).	828134	NP_192202.1	GO:0005618; GO:0005739; GO:0005524; GO:0050897; GO:0005525; GO:0003924; GO:0003746; GO:0008270; GO:0046686
INIL01g00952	tr|A0A0D2Q4X1|A0A0D2Q4X1_GOSRA	35.59	118	57	6	1	110	1	107	7e-08	55.8	Pectinesterase {ECO:0000256|RuleBase:RU000589}	Gossypium raimondii (New World cotton).
INIL01g00958	tr|M1BSQ9|M1BSQ9_SOLTU	35.44	158	69	7	1	136	1	147	5e-09	60.5	Calcium-transporting ATPase {ECO:0000256|RuleBase:RU361146}	Solanum tuberosum (Potato).
INIL01g00961	tr|A0A059APA4|A0A059APA4_EUCGR	40	95	44	5	87	175	28	115	1e-08	59.7	Reticulon-like protein {ECO:0000256|RuleBase:RU210713}	Eucalyptus grandis (Flooded gum).
INIL01g00963	sp|P13087|MIRA_SYNDU	26.74	172	103	8	39	200	34	192	1e-07	53.9	Miraculin	Synsepalum dulcificum (Miracle fruit) (Richadella dulcifica).			GO:0004866	PF00197	IPR002160	GO:0004866
INIL01g00964	sp|P13087|MIRA_SYNDU	26.74	172	103	8	39	200	34	192	1e-07	53.9	Miraculin	Synsepalum dulcificum (Miracle fruit) (Richadella dulcifica).			GO:0004866	PF00197	IPR002160	GO:0004866
INIL01g00965	tr|B9S0T9|B9S0T9_RICCO	29.94	157	86	5	325	458	13	168	3e-09	67	ATP synthase subunit beta {ECO:0000256|RuleBase:RU003553}	Ricinus communis (Castor bean).	8262240	XP_002519608.1
INIL01g00966	tr|K4BDX8|K4BDX8_SOLLC	33.05	596	324	14	135	674	297	873	8e-96	326	Kinesin-like protein {ECO:0000256|RuleBase:RU000394}	Solanum lycopersicum (Tomato) (Lycopersicon esculentum).			GO:0003676; GO:0008270	PF03108|PF10551	IPR004332|IPR018289
INIL01g00969	sp|Q9FLF0|RS92_ARATH	89.3	187	20	0	1	187	1	187	1e-122	352	40S ribosomal protein S9-2	Arabidopsis thaliana (Mouse-ear cress).	833981	NP_198801.1	GO:0005829; GO:0016020; GO:0009506; GO:0015935; GO:0019843; GO:0003735; GO:0006412	PF00163|PF01479	IPR001912|IPR002942	GO:0005622|GO:0019843|GO:0003723
INIL01g00970	tr|A0A059BI21|A0A059BI21_EUCGR	92.73	55	4	0	10	64	140	194	1e-28	114	Golgi SNAP receptor complex member 1 {ECO:0000256|PIRNR:PIRNR027109}	Eucalyptus grandis (Flooded gum).			GO:0016787
INIL01g00973	sp|P10978|POLX_TOBAC	50.56	89	44	0	341	429	907	995	1e-19	100	Retrovirus-related Pol polyprotein from transposon TNT 1-94	Nicotiana tabacum (Common tobacco).			GO:0004190; GO:0004519; GO:0003676; GO:0003964; GO:0008270; GO:0015074	PF04195|PF07727|PF14223	IPR007321|IPR013103
INIL01g00974	sp|Q9C7F5|NTF2_ARATH	90.24	123	12	0	1	123	4	126	9e-80	237	Nuclear transport factor 2	Arabidopsis thaliana (Mouse-ear cress).	839690	NP_174118.1	GO:0005737; GO:0015031	PF02136	IPR002075	GO:0005622|GO:0006810
INIL01g00975	sp|P49199|RS8_ORYSJ	92	25	2	0	1	25	1	25	5e-08	52.4	40S ribosomal protein S8	Oryza sativa subsp. japonica (Rice).	4329381	NP_001046866.1	GO:0005840; GO:0003735; GO:0006412
INIL01g00978	sp|F4I9E1|NFD4_ARATH	25.51	584	365	16	16	590	43	565	2e-37	149	Protein NUCLEAR FUSION DEFECTIVE 4 {ECO:0000303|PubMed:16698901}	Arabidopsis thaliana (Mouse-ear cress).	840037	NP_174432.2	GO:0016021; GO:0000741; GO:0010197; GO:0009651; GO:0006810	PF06813	IPR010658
INIL01g00981	sp|Q9FLN4|RK27_ARATH	71.36	199	47	6	1	192	3	198	2e-84	254	50S ribosomal protein L27, chloroplastic	Arabidopsis thaliana (Mouse-ear cress).	834097	NP_198911.1	GO:0009507; GO:0009941; GO:0009570; GO:0005840; GO:0009579; GO:0003735; GO:0009735; GO:0006412	PF01016	IPR001684	GO:0003735|GO:0005622|GO:0005840|GO:0006412
INIL01g00982	sp|P49730|RIR2_TOBAC	87.84	329	40	0	1	329	1	329	0	606	Ribonucleoside-diphosphate reductase small chain	Nicotiana tabacum (Common tobacco).			GO:0005737; GO:0046872; GO:0004748; GO:0009186; GO:0006260	PF00268	IPR000358	GO:0009186|GO:0055114
INIL01g00984	sp|P92792|TOM20_SOLTU	79.29	198	38	1	1	198	1	195	1e-105	309	Mitochondrial import receptor subunit TOM20	Solanum tuberosum (Potato).	102603648	NP_001275135.1	GO:0016021; GO:0005742; GO:0045040	PF06552	IPR010547	GO:0005742|GO:0045040
INIL01g00985	tr|Q84VH5|Q84VH5_SOYBN	29.11	292	196	5	251	532	342	632	4e-26	122	Serine/threonine-protein kinase PLK {ECO:0000256|RuleBase:RU361162}	Glycine max (Soybean) (Glycine hispida).
INIL01g01616	tr|E3UBG3|E3UBG3_SOLLC	50.12	417	165	12	28	416	50	451	1e-102	324	NADH-ubiquinone oxidoreductase chain 1 {ECO:0000256|RuleBase:RU000473}	Solanum lycopersicum (Tomato) (Lycopersicon esculentum).	100505457	NP_001234265.1
INIL01g01617	tr|A0A067KID4|A0A067KID4_JATCU	22.22	234	139	5	8	210	42	263	1e-07	61.2	Ubiquitin carboxyl-terminal hydrolase {ECO:0000256|RuleBase:RU004435}	Jatropha curcas (Barbados nut).
INIL01g01619	sp|Q9SF32|IQD1_ARATH	35.5	200	108	6	20	213	100	284	7e-28	114	Protein IQ-DOMAIN 1	Arabidopsis thaliana (Mouse-ear cress).	820128	NP_187582.1	GO:0005634
INIL01g01620	sp|Q8LPR5|TCP4_ARATH	44.81	395	126	16	599	911	36	420	9e-66	231	Transcription factor TCP4	Arabidopsis thaliana (Mouse-ear cress).	820732	NP_001189896.1; NP_188121.1; NP_850589.1	GO:0005634; GO:0003677; GO:0003700; GO:0030154; GO:0009793; GO:0048366; GO:0009965; GO:0045962; GO:0006355; GO:0006351	PF03634|PF05623	IPR005333|IPR008507
INIL01g01621	tr|A0A0A9T9V3|A0A0A9T9V3_ARUDO	30.53	131	79	4	73	193	33	161	9e-08	62.4	Superoxide dismutase [Cu-Zn] {ECO:0000256|RuleBase:RU000393}	Arundo donax (Giant reed) (Donax arundinaceus).
INIL01g01623	sp|P51281|YCF45_PORPU	43.32	554	278	5	1	525	18	564	3e-143	432	Uncharacterized protein ycf45	Porphyra purpurea (Red seaweed) (Ulva purpurea).	1457261	NP_053891.1	GO:0009507; GO:0005524; GO:0003676	PF00004	IPR003959	GO:0005524
INIL01g01624	sp|Q8VZL6|SWC4_ARATH	65.64	454	130	9	2	447	5	440	0	567	SWR1-complex protein 4	Arabidopsis thaliana (Mouse-ear cress).	819334	NP_850470.1	GO:0035267; GO:0005634; GO:0000812; GO:0003677; GO:0006338; GO:0006281; GO:0043968; GO:0043967; GO:0045892; GO:0006351	PF05499|PF16282	IPR008468|IPR032563	GO:0005634|GO:0045892
INIL01g01629	sp|Q9FFJ8|LIMYB_ARATH	34.83	89	57	1	182	269	361	449	4e-06	51.2	L10-interacting MYB domain-containing protein {ECO:0000303|PubMed:25707794}	Arabidopsis thaliana (Mouse-ear cress).	830465	NP_001078536.1; NP_196199.1	GO:0005634; GO:0006355; GO:0006351	PF02892	IPR003656	GO:0003677
INIL01g01630	sp|Q9MAH4|AB10G_ARATH	62.16	621	191	8	1	610	1	588	0	735	ABC transporter G family member 10	Arabidopsis thaliana (Mouse-ear cress).	841761	NP_175734.1	GO:0016021; GO:0005524; GO:0016887; GO:0006810	PF00005|PF01061	IPR003439|IPR013525	GO:0005524|GO:0016887|GO:0016020
INIL01g01631	sp|C0LGH2|Y1561_ARATH	39.87	301	117	6	33	270	681	980	4e-55	197	Probable LRR receptor-like serine/threonine-protein kinase At1g56130	Arabidopsis thaliana (Mouse-ear cress).	842065	NP_176009.1	GO:0016021; GO:0005886; GO:0005524; GO:0004674	PF07714	IPR001245	GO:0004672|GO:0006468
INIL01g01632	sp|F4IXE7|IDM1_ARATH	53.45	580	238	4	584	1136	471	1045	0	627	Increased DNA methylation 1 {ECO:0000303|PubMed:22700931}	Arabidopsis thaliana (Mouse-ear cress).	820727	NP_188116.1	GO:0005634; GO:0009506; GO:0010385; GO:0004402; GO:0042393; GO:0008270; GO:0044154; GO:0043971; GO:0043972; GO:0044030; GO:0006355; GO:0080188; GO:0006351	PF16135	IPR032308
INIL01g01634	sp|Q9MAH1|TTL1_ARATH	56.98	688	250	9	18	659	11	698	0	717	TPR repeat-containing thioredoxin TTL1	Arabidopsis thaliana (Mouse-ear cress).	841764	NP_175737.1	GO:0005623; GO:0009738; GO:0045454; GO:0009789; GO:0009737; GO:0006970; GO:0009651	PF00085|PF13414	IPR013766|IPR011990	GO:0045454|GO:0005515
INIL01g01635	sp|Q9FZ48|UBC36_ARATH	98.48	132	2	0	20	151	22	153	1e-92	272	Ubiquitin-conjugating enzyme E2 36	Arabidopsis thaliana (Mouse-ear cress).	838260	NP_564011.1; NP_849678.1	GO:0005524; GO:0016874; GO:0016567	PF00179	IPR000608
INIL01g01638	sp|P27154|CAPP_TOBAC	88.51	966	109	1	1	966	1	964	0	1756	Phosphoenolpyruvate carboxylase	Nicotiana tabacum (Common tobacco).			GO:0005737; GO:0008964; GO:0015977; GO:0015979; GO:0006099	PF00311	IPR021135	GO:0006099|GO:0008964|GO:0015977
INIL01g01639	tr|Q6JJ63|Q6JJ63_IPOTF	88.11	227	27	0	1	227	1	227	2e-141	426	ATP synthase subunit beta {ECO:0000256|RuleBase:RU003553}	Ipomoea trifida (Morning glory).				PF13963	IPR029480
INIL01g01640	sp|Q9SZL8|FRS5_ARATH	37.5	64	40	0	75	138	248	311	3e-06	52	Protein FAR1-RELATED SEQUENCE 5	Arabidopsis thaliana (Mouse-ear cress).	829974	NP_195531.1	GO:0005634; GO:0008270; GO:0006355
INIL01g01643	tr|A5ANT6|A5ANT6_VITVI	37.96	461	216	10	64	459	2	457	1e-83	277	Photosystem II protein D1 {ECO:0000256|RuleBase:RU004332}	Vitis vinifera (Grape).			GO:0003676; GO:0008270
INIL01g01644	sp|Q39688|EP1G_DAUCA	54.46	303	129	5	10	304	8	309	2e-101	309	Epidermis-specific secreted glycoprotein EP1	Daucus carota (Wild carrot).			GO:0005576; GO:0030246; GO:0006833	PF01453	IPR001480
INIL01g01645	sp|Q9SZL8|FRS5_ARATH	26.32	209	144	5	367	573	40	240	1e-07	59.7	Protein FAR1-RELATED SEQUENCE 5	Arabidopsis thaliana (Mouse-ear cress).	829974	NP_195531.1	GO:0005634; GO:0008270; GO:0006355	PF03101	IPR004330
INIL01g01650	sp|Q9S7R3|LSH10_ARATH	78.26	115	25	0	48	162	24	138	2e-64	202	Protein LIGHT-DEPENDENT SHORT HYPOCOTYLS 10	Arabidopsis thaliana (Mouse-ear cress).	818861	NP_565978.1; NP_850374.1	GO:0005634; GO:0003677; GO:0009299; GO:0009886; GO:0006355	PF04852	IPR006936
INIL01g01651	sp|Q2Z2E9|SCR_IPONI	71.43	105	30	0	25	129	400	504	3e-37	139	Protein SCARECROW	Ipomoea nil (Japanese morning glory) (Pharbitis nil).			GO:0005634; GO:0007275; GO:0006355; GO:0006351	PF03514	IPR005202
INIL01g01652	sp|Q9XEC1|Y4443_ARATH	29.56	159	94	8	109	256	76	227	3e-08	58.5	Probable transposase-like protein At4g04430	Arabidopsis thaliana (Mouse-ear cress).				PF03004	IPR004252
INIL01g01653	tr|A0A0A0KER1|A0A0A0KER1_CUCSA	31.73	271	158	10	151	408	4	260	3e-22	107	Glucosamine-6-phosphate isomerase {ECO:0000256|RuleBase:RU361197}	Cucumis sativus (Cucumber).
INIL01g01655	tr|K7L0X4|K7L0X4_SOYBN	37.5	120	65	3	3	114	8	125	1e-09	64.3	Hexosyltransferase {ECO:0000256|RuleBase:RU362027}	Glycine max (Soybean) (Glycine hispida).			GO:0006355	PF03101	IPR004330
INIL01g01657	sp|Q93ZB6|DCUP1_ARATH	77.1	393	79	4	26	410	17	406	0	625	Uroporphyrinogen decarboxylase 1, chloroplastic	Arabidopsis thaliana (Mouse-ear cress).	820722	NP_566495.1; NP_850587.1; NP_974316.1	GO:0009507; GO:0009570; GO:0005829; GO:0004853; GO:0015995; GO:0006783; GO:0006782; GO:0046686	PF01208	IPR000257	GO:0004853|GO:0006779
INIL01g01660	sp|Q9H2M9|RBGPR_HUMAN	26.3	365	226	9	90	423	152	504	8e-27	117	Rab3 GTPase-activating protein non-catalytic subunit	Homo sapiens (Human).	25782	NP_036546.2	GO:0005737; GO:0005886; GO:0043234; GO:0008047; GO:0030234; GO:0005096; GO:0046982; GO:0017137; GO:0097051; GO:0006886; GO:2000786; GO:0043085; GO:1903373; GO:0043547; GO:1903061; GO:0043087	PF14655	IPR032839
INIL01g01663	sp|Q8S8Q6|TET8_ARATH	65.75	146	48	1	55	198	24	169	1e-64	206	Tetraspanin-8	Arabidopsis thaliana (Mouse-ear cress).	816913	NP_850045.2	GO:0005794; GO:0016021; GO:0016020; GO:0005886; GO:0009506	PF00335	IPR018499	GO:0016021
INIL01g01664	tr|A0A068TQ10|A0A068TQ10_COFCA	65.01	423	133	5	1	422	1	409	0	538	Dolichyl-diphosphooligosaccharide--protein glycosyltransferase subunit DAD1 {ECO:0000256|RuleBase:RU361136}	Coffea canephora (Robusta coffee).				PF10213	IPR019349
INIL01g01665	sp|P10978|POLX_TOBAC	36	150	88	4	296	442	927	1071	2e-17	89	Retrovirus-related Pol polyprotein from transposon TNT 1-94	Nicotiana tabacum (Common tobacco).			GO:0004190; GO:0004519; GO:0003676; GO:0003964; GO:0008270; GO:0015074	PF07727|PF14223	IPR013103
INIL01g01667	sp|Q9LXU9|IRKI_ARATH	43.02	86	40	4	354	437	478	556	1e-07	57.4	IRK-interacting protein {ECO:0000303|PubMed:15618632}	Arabidopsis thaliana (Mouse-ear cress).	831130	NP_196794.1		PF04859	IPR006943
INIL01g01668	sp|P84798|DPOD3_BOVIN	34.51	113	68	2	10	116	7	119	6e-12	71.2	DNA polymerase delta subunit 3	Bos taurus (Bovine).			GO:0005634; GO:0003887; GO:0071897; GO:0006260	PF09507	IPR019038	GO:0005634|GO:0006260
INIL01g01672	tr|K4CXS3|K4CXS3_SOLLC	57.65	196	79	3	53	245	77	271	1e-64	216	Pyruvate kinase {ECO:0000256|RuleBase:RU000504}	Solanum lycopersicum (Tomato) (Lycopersicon esculentum).	101258699	XP_004248234.1; XP_010327110.1
INIL01g01674	tr|M7ZF47|M7ZF47_TRIUA	31.32	182	119	2	78	258	70	246	9e-16	91.3	Formin-like protein {ECO:0000256|RuleBase:RU361260}	Triticum urartu (Red wild einkorn) (Crithodium urartu).
INIL01g01675	sp|Q9LKR4|FRS10_ARATH	30.56	72	46	1	8	79	29	96	7e-06	47.8	Putative protein FAR1-RELATED SEQUENCE 10	Arabidopsis thaliana (Mouse-ear cress).	832948	NP_198205.2	GO:0008270; GO:0006355
INIL01g01677	sp|Q9ZV88|BEH4_ARATH	67.26	336	91	8	1	328	1	325	1e-118	352	BES1/BZR1 homolog protein 4	Arabidopsis thaliana (Mouse-ear cress).	844206	NP_565187.1	GO:0003677; GO:0006355; GO:0006351	PF05687	IPR008540
INIL01g01678	sp|Q9URW6|YIE2_SCHPO	44.95	198	97	3	331	517	15	211	3e-39	152	SH3 domain-containing protein PJ696.02	Schizosaccharomyces pombe (strain 972 / ATCC 24843) (Fission yeast).	2543305	NP_593048.1	GO:0030479; GO:0007015; GO:0006897	PF01363|PF04366	IPR000306|IPR007461	GO:0046872
INIL01g01679	tr|M0ZPA7|M0ZPA7_SOLTU	53.7	108	45	2	6	113	53	155	5e-23	101	DNA-directed RNA polymerase {ECO:0000256|RuleBase:RU004279}	Solanum tuberosum (Potato).			GO:0006355
INIL01g01680	sp|Q6DR10|TBL43_ARATH	56.71	328	135	7	47	370	43	367	3e-132	390	Protein trichome birefringence-like 43	Arabidopsis thaliana (Mouse-ear cress).	817640	NP_180647.2	GO:0016021	PF13839|PF14416	IPR026057|IPR025846
INIL01g01681	sp|A1DMI8|CREC_NEOFI	32.78	421	222	11	137	516	174	574	7e-60	214	Probable catabolite repression protein creC	Neosartorya fischeri (strain ATCC 1020 / DSM 3700 / FGSC A1164 / NRRL181) (Aspergillus fischerianus).	4584421	XP_001257906.1	GO:0005829; GO:0005634; GO:2000158; GO:0006355; GO:0006351
INIL01g01682	sp|Q8VHM6|RPC9_RAT	32.31	130	80	2	1	124	1	128	6e-11	60.8	DNA-directed RNA polymerase III subunit RPC9	Rattus norvegicus (Rat).	114205	NP_446122.1	GO:0030424; GO:0005737; GO:0030425; GO:0009360; GO:0005666; GO:0043025; GO:0005634; GO:0005886; GO:0003899; GO:0000166; GO:0007568; GO:0051607; GO:0045087; GO:0006383; GO:0006384	PF03874	IPR005574	GO:0003899|GO:0006351
INIL01g01684	tr|D7TQK4|D7TQK4_VITVI	40.15	391	191	12	2	351	126	514	9e-76	254	Lipoxygenase {ECO:0000256|RuleBase:RU003975}	Vitis vinifera (Grape).	100265508	XP_002280929.2	GO:0008270	PF12906	IPR011016	GO:0008270
INIL01g01686	tr|A0A0E0LJQ2|A0A0E0LJQ2_ORYPU	51.23	162	30	1	3	115	4	165	5e-43	152	MLO-like protein {ECO:0000256|RuleBase:RU280816}	Oryza punctata (Red rice).
INIL01g01687	tr|K4B8Y5|K4B8Y5_SOLLC	65.85	41	14	0	134	174	384	424	1e-07	60.1	Non-specific lipid-transfer protein {ECO:0000256|RuleBase:RU000628}	Solanum lycopersicum (Tomato) (Lycopersicon esculentum).	101263779	XP_004232924.1	GO:0005525; GO:0003924
INIL01g01688	sp|Q9S752|LOFG2_ARATH	71.32	258	65	3	1	252	116	370	2e-128	376	Probable E3 ubiquitin-protein ligase LOG2	Arabidopsis thaliana (Mouse-ear cress).	820135	NP_566356.1	GO:0005886; GO:0016874; GO:0004842; GO:0008270; GO:1901527; GO:0080144; GO:0009737	PF13920
INIL01g01689	sp|Q92945|FUBP2_HUMAN	31.3	246	142	6	66	295	72	306	4e-23	108	Far upstream element-binding protein 2	Homo sapiens (Human).	8570	NP_003676.2	GO:0010494; GO:0005829; GO:0016020; GO:0005654; GO:0003677; GO:0003729; GO:0044822; GO:0010467; GO:0006402; GO:0006397; GO:0051028; GO:2000628; GO:0006355; GO:0008380; GO:0000375; GO:0006351	PF00013	IPR004088	GO:0003723
INIL01g01690	sp|Q6VAK4|OHP2_ORYSJ	29.79	141	98	1	1	140	1	141	1e-15	73.6	Histidine-containing phosphotransfer protein 2 {ECO:0000305}	Oryza sativa subsp. japonica (Rice).	4347886	NP_001063961.1	GO:0005829; GO:0005634; GO:0004871; GO:0000160
INIL01g01691	sp|Q9SIT1|TMK3_ARATH	48	75	39	0	1	75	135	209	9e-15	73.6	Receptor-like kinase TMK3 {ECO:0000303|PubMed:23613767}	Arabidopsis thaliana (Mouse-ear cress).	814713	NP_178291.1	GO:0016021; GO:0009505; GO:0005886; GO:0009506; GO:0005524; GO:0004674; GO:0009555
INIL01g01692	sp|Q9C7B1|TRP3_ARATH	35.16	91	48	1	406	496	504	583	2e-10	66.6	Telomere repeat-binding protein 3	Arabidopsis thaliana (Mouse-ear cress).	820436	NP_187862.1	GO:0000784; GO:0000783; GO:0008301; GO:0003691; GO:0042162; GO:0006355; GO:0009737; GO:0031627; GO:0006351	PF13921
INIL01g01693	tr|K4CQI4|K4CQI4_SOLLC	73.19	332	84	2	6	335	130	458	6e-176	508	Peptidyl-prolyl cis-trans isomerase {ECO:0000256|RuleBase:RU004231}	Solanum lycopersicum (Tomato) (Lycopersicon esculentum).	101268604	XP_004246648.1
INIL01g01694	sp|Q9LZG0|ADK2_ARATH	82.84	338	58	0	4	341	8	345	0	602	Adenosine kinase 2	Arabidopsis thaliana (Mouse-ear cress).	831882	NP_195950.1	GO:0005829; GO:0005886; GO:0004001; GO:0005524; GO:0005507; GO:0016773; GO:0006169; GO:0044209; GO:0016032	PF00294	IPR011611
INIL01g01697	sp|Q9LUH2|ALF5_ARATH	32.77	470	302	4	2	460	7	473	5e-73	245	MATE efflux family protein ALF5	Arabidopsis thaliana (Mouse-ear cress).	821935	NP_566730.1	GO:0016021; GO:0015297; GO:0015238; GO:0009636	PF01554	IPR002528	GO:0006855|GO:0015238|GO:0015297|GO:0016020|GO:0055085
INIL01g01698	tr|A0A072TW38|A0A072TW38_MEDTR	34.48	174	80	9	174	343	51	194	3e-10	68.6	Eukaryotic translation initiation factor 6 {ECO:0000256|HAMAP-Rule:MF_03132}	Medicago truncatula (Barrel medic) (Medicago tribuloides).
INIL01g04843	sp|Q84TD8|FLXL2_ARATH	49.12	57	25	1	1223	1275	26	82	3e-07	58.2	Protein FLX-like 2	Arabidopsis thaliana (Mouse-ear cress).	843037	NP_176888.2	GO:0030154; GO:0009908
INIL01g04844	sp|A0AQW4|TCP12_ARATH	78.85	52	11	0	38	89	112	163	9e-23	93.6	Transcription factor TCP12	Arabidopsis thaliana (Mouse-ear cress).	843212	NP_177047.2	GO:0005634; GO:0003677; GO:0003700; GO:0007275; GO:2000032; GO:0006355; GO:0006351	PF03634	IPR005333
INIL01g04852	sp|Q8IWF6|DEN6A_HUMAN	31.02	619	347	13	25	639	61	603	4e-82	277	Protein DENND6A	Homo sapiens (Human).	201627	NP_689891.1	GO:0005737; GO:0055037; GO:0017112; GO:2000049; GO:0043547	PF08616
INIL01g04853	sp|Q9FLJ2|NC100_ARATH	73.12	160	37	3	4	159	15	172	9e-77	244	NAC domain-containing protein 100	Arabidopsis thaliana (Mouse-ear cress).	836264	NP_200951.1	GO:0005634; GO:0003677; GO:0003700; GO:0006351	PF02365	IPR003441	GO:0003677|GO:0006355
INIL01g04855	tr|B9S0T9|B9S0T9_RICCO	36.88	160	85	7	10	157	13	168	1e-16	85.5	ATP synthase subunit beta {ECO:0000256|RuleBase:RU003553}	Ricinus communis (Castor bean).	8262240	XP_002519608.1
INIL01g04858	tr|M1A4N1|M1A4N1_SOLTU	72.03	690	189	2	5	692	3	690	0	1032	Threonine dehydratase {ECO:0000256|RuleBase:RU362012}	Solanum tuberosum (Potato).	102591851	XP_006341599.1; XP_006341600.1		PF04842	IPR006927
INIL01g04859	tr|K4BG80|K4BG80_SOLLC	36.17	141	85	2	196	336	274	409	7e-19	97.1	Pyruvate kinase {ECO:0000256|RuleBase:RU000504}	Solanum lycopersicum (Tomato) (Lycopersicon esculentum).			GO:0003676; GO:0008270
INIL01g04862	sp|Q9LNG5|PPP7L_ARATH	43.42	152	78	3	6	155	11	156	1e-31	125	Serine/threonine-protein phosphatase 7 long form homolog	Arabidopsis thaliana (Mouse-ear cress).	841230	NP_175246.2	GO:0046872; GO:0004721	PF10536	IPR019557
INIL01g04864	tr|K4CZK1|K4CZK1_SOLLC	34.32	236	122	4	21	231	47	274	1e-30	127	Diacylglycerol kinase {ECO:0000256|RuleBase:RU361128}	Solanum lycopersicum (Tomato) (Lycopersicon esculentum).			GO:0003676; GO:0008270	PF03108	IPR004332
INIL01g04865	sp|Q8GZ13|BEE1_ARATH	65.84	161	55	0	90	250	89	249	3e-60	197	Transcription factor BEE 1	Arabidopsis thaliana (Mouse-ear cress).	838421	NP_173276.2	GO:0005634; GO:0003677; GO:0003700; GO:1902448; GO:0006355; GO:0006351
INIL01g04866	sp|Q9ZNS1|RS7_AVIMR	85.26	190	28	0	1	190	1	190	7e-117	337	40S ribosomal protein S7	Avicennia marina (Grey mangrove) (Sceura marina).			GO:0005840; GO:0003735; GO:0006412	PF01251	IPR000554	GO:0003735|GO:0005622|GO:0005840|GO:0006412
INIL01g04867	sp|Q9Y3B2|EXOS1_HUMAN	44.62	186	96	3	8	192	10	189	2e-40	142	Exosome complex component CSL4	Homo sapiens (Human).	51013	NP_057130.1	GO:0005737; GO:0005829; GO:0000178; GO:0000176; GO:0005730; GO:0005654; GO:0005634; GO:0003723; GO:0043928; GO:0010467; GO:0000288; GO:0006364	PF10447|PF14382	IPR019495|IPR025721	GO:0000178|GO:0003723
INIL01g04868	tr|A0A0D2RXU7|A0A0D2RXU7_GOSRA	85.34	232	34	0	2	233	6	237	7e-145	416	Auxin response factor {ECO:0000256|RuleBase:RU004561}	Gossypium raimondii (New World cotton).				PF13398
INIL01g04870	tr|M1CT42|M1CT42_SOLTU	54.27	164	54	6	11	159	26	183	2e-40	145	Serine hydroxymethyltransferase {ECO:0000256|RuleBase:RU000585}	Solanum tuberosum (Potato).
INIL01g04871	sp|Q94C12|NDBAB_ARATH	81.58	76	14	0	1	76	30	105	7e-42	138	NADH dehydrogenase [ubiquinone] 1 beta subcomplex subunit 10-B	Arabidopsis thaliana (Mouse-ear cress).	821370	NP_001118655.1; NP_566608.1	GO:0031966; GO:0005747; GO:0005739; GO:0045271; GO:0055114; GO:0009853
INIL01g04872	tr|K4CWF8|K4CWF8_SOLLC	43.22	118	52	3	13	123	25	134	3e-19	87.8	Malate dehydrogenase {ECO:0000256|RuleBase:RU003405}	Solanum lycopersicum (Tomato) (Lycopersicon esculentum).	104649426	XP_010326889.1		PF05938	IPR010264
INIL01g04873	sp|Q0WKY2|CCR4E_ARATH	56.3	373	153	5	99	465	84	452	5e-148	437	Carbon catabolite repressor protein 4 homolog 5	Arabidopsis thaliana (Mouse-ear cress).	843724	NP_683491.2	GO:0005737; GO:0005634; GO:0046872; GO:0004535; GO:0003723; GO:0006355; GO:0006351	PF03372	IPR005135
INIL01g04874	sp|Q9CA27|EF118_ARATH	61.54	52	20	0	57	108	113	164	5e-15	79	Ethylene-responsive transcription factor ERF118	Arabidopsis thaliana (Mouse-ear cress).	843184	NP_177022.1; NP_974106.1	GO:0005634; GO:0003677; GO:0003700; GO:0009873; GO:0006351	PF00847	IPR001471	GO:0003700|GO:0006355
INIL01g04875	sp|H2DH18|C7A12_PANGI	48.26	317	153	4	1	311	1	312	5e-96	299	Cytochrome P450 CYP736A12	Panax ginseng (Korean ginseng).			GO:0016021; GO:0020037; GO:0005506; GO:0004497; GO:0016705	PF00067	IPR001128	GO:0005506|GO:0016705|GO:0020037|GO:0055114
INIL01g04877	sp|Q8RXA7|SCD1_ARATH	72.47	1217	302	10	1	1214	1	1187	0	1826	DENN domain and WD repeat-containing protein SCD1 {ECO:0000305}	Arabidopsis thaliana (Mouse-ear cress).	841327	NP_850959.1	GO:0030136; GO:0080008; GO:0005886; GO:0000911; GO:0010235; GO:0009825; GO:0045824; GO:0040008	PF02141|PF03455|PF03456	IPR001194|IPR005112|IPR005113
INIL01g04878	sp|D9HP23|CNR7_MAIZE	49.18	61	28	1	341	398	17	77	2e-10	63.5	Cell number regulator 7	Zea mays (Maize).	100284351	NP_001150718.1	GO:0016021	PF04749	IPR006461
INIL01g04879	sp|Q8GW64|PTHC_ARATH	75.85	207	49	1	9	214	82	288	2e-111	327	Peptidyl-tRNA hydrolase, chloroplastic	Arabidopsis thaliana (Mouse-ear cress).	838424	NP_173279.2	GO:0009507; GO:0009570; GO:0004045	PF01195	IPR001328	GO:0004045
INIL01g04880	sp|Q8VYB5|AMSH1_ARATH	62.22	352	108	2	3	354	181	507	1e-150	441	AMSH-like ubiquitin thioesterase 1	Arabidopsis thaliana (Mouse-ear cress).	841301	NP_564533.1	GO:0005737; GO:0016020; GO:0046872; GO:0008237; GO:0071108; GO:0070536	PF01398	IPR000555	GO:0005515
INIL01g04882	tr|K4DE97|K4DE97_SOLLC	57.79	417	157	6	2	407	4	412	1e-160	470	MATE efflux family protein {ECO:0000256|RuleBase:RU004914}	Solanum lycopersicum (Tomato) (Lycopersicon esculentum).			GO:0016020; GO:0008375	PF02485	IPR003406	GO:0008375|GO:0016020
INIL01g04883	tr|K4BM81|K4BM81_SOLLC	46.5	243	93	10	1	217	1	232	3e-43	156	Protein argonaute {ECO:0000256|RuleBase:RU361178}	Solanum lycopersicum (Tomato) (Lycopersicon esculentum).	101259728	XP_004235824.1
INIL01g04884	sp|Q9LJQ5|RTNLI_ARATH	46.98	215	112	1	6	218	9	223	4e-71	223	Reticulon-like protein B9	Arabidopsis thaliana (Mouse-ear cress).	821354	NP_566604.1	GO:0005789; GO:0016021	PF02453	IPR003388
INIL01g04885	sp|B9I2J6|AXEP_POPTR	78.19	376	82	0	3	378	45	420	0	610	L-Ala-D/L-amino acid epimerase	Populus trichocarpa (Western balsam poplar) (Populus balsamiferasubsp. trichocarpa).	7493512	XP_002317902.2	GO:0000287; GO:0016854; GO:0006518	PF02746|PF13378	IPR013341|IPR029065
INIL01g04886	sp|Q9C9T2|SARD1_ARATH	46.21	396	183	11	1	396	1	366	2e-100	324	Protein SAR DEFICIENT 1 {ECO:0000303|PubMed:20921422}	Arabidopsis thaliana (Mouse-ear cress).	843716	NP_565074.2	GO:0005634; GO:0043565; GO:0003700; GO:0071219; GO:0042742; GO:0002229; GO:0009626; GO:1900426; GO:0080142; GO:0010112; GO:0006355; GO:0009617; GO:0010224; GO:0006351	PF07887	IPR012416	GO:0005516|GO:0006950
INIL01g04888	sp|Q9ZWJ9|ARR2_ARATH	34.82	247	111	7	28	230	28	268	2e-24	108	Two-component response regulator ARR2	Arabidopsis thaliana (Mouse-ear cress).	827297	NP_193346.4	GO:0005634; GO:0003677; GO:0000156; GO:0003700; GO:0071368; GO:0009736; GO:0009873; GO:0010150; GO:0010082; GO:0080113; GO:0010119; GO:0009735; GO:0009723; GO:0048364; GO:0006351	PF00249	IPR001005
INIL01g04890	sp|Q8VHK9|DHX36_MOUSE	41.58	825	446	13	101	905	149	957	0	641	ATP-dependent RNA helicase DHX36	Mus musculus (Mouse).	72162	NP_082412.2; XP_011238540.1; XP_011238541.1	GO:0000781; GO:0005737; GO:0070062; GO:0005634; GO:0005524; GO:0004004; GO:0001047; GO:0008094; GO:0003725; GO:0051880; GO:0002151; GO:0042826; GO:0044822; GO:0044212; GO:0001503; GO:0032206; GO:0045944; GO:0043330; GO:0009615; GO:0006396; GO:0010501; GO:0006351	PF00035|PF00270|PF00271|PF04408|PF07717	IPR014720|IPR011545|IPR001650|IPR007502|IPR011709	GO:0003676|GO:0005524|GO:0004386
INIL01g04891	sp|Q6C253|ATP23_YARLI	44.65	159	83	4	32	187	90	246	2e-41	145	Mitochondrial inner membrane protease ATP23	Yarrowia lipolytica (strain CLIB 122 / E 150) (Yeast) (Candidalipolytica).	2908892	XP_505259.1	GO:0005743; GO:0046872; GO:0004222	PF09768	IPR019165	GO:0004222
INIL01g04892	sp|Q9SIA4|MATE5_ARATH	44.21	466	260	0	15	480	6	471	7e-129	390	MATE efflux family protein 5	Arabidopsis thaliana (Mouse-ear cress).	814939	NP_178492.1	GO:0016021; GO:0015297; GO:0015238	PF01554	IPR002528	GO:0006855|GO:0015238|GO:0015297|GO:0016020|GO:0055085
INIL01g04893	sp|P29620|CDKD1_ORYSJ	78.9	346	71	2	6	350	9	353	0	563	Cyclin-dependent kinase D-1	Oryza sativa subsp. japonica (Rice).	4338689	NP_001055450.1	GO:0005634; GO:0005524; GO:0004693; GO:0008353; GO:0007049; GO:0051301	PF00069	IPR000719	GO:0004672|GO:0005524|GO:0006468
INIL01g04894	sp|P29620|CDKD1_ORYSJ	76.47	408	92	3	7	411	11	417	0	632	Cyclin-dependent kinase D-1	Oryza sativa subsp. japonica (Rice).	4338689	NP_001055450.1	GO:0005634; GO:0005524; GO:0004693; GO:0008353; GO:0007049; GO:0051301	PF00069	IPR000719	GO:0004672|GO:0005524|GO:0006468
INIL01g04895	tr|A0A068TQ59|A0A068TQ59_COFCA	72.09	258	55	6	14	256	8	263	3e-124	366	Protein translocase subunit SecA {ECO:0000256|HAMAP-Rule:MF_01382, ECO:0000256|RuleBase:RU003874}	Coffea canephora (Robusta coffee).
INIL01g04896	sp|P49026|GBLP_TOBAC	87.42	326	41	0	1	326	1	326	0	597	Guanine nucleotide-binding protein subunit beta-like protein	Nicotiana tabacum (Common tobacco).				PF00400	IPR001680	GO:0005515
INIL01g04897	sp|P93340|GBLP_NICPL	87.8	328	38	1	1	328	1	326	0	600	Guanine nucleotide-binding protein subunit beta-like protein	Nicotiana plumbaginifolia (Leadwort-leaved tobacco) (Tex-Mex tobacco).				PF00400	IPR001680	GO:0005515
INIL01g04898	sp|Q8LA53|MBD2_ARATH	45.62	160	83	2	41	198	54	211	2e-48	166	Methyl-CpG-binding domain-containing protein 2	Arabidopsis thaliana (Mouse-ear cress).	833487	NP_001190421.1; NP_198383.1; NP_974850.1	GO:0005634; GO:0003677; GO:0019899; GO:0008270; GO:0006355; GO:0006351	PF01429|PF07496	IPR001739|IPR011124	GO:0003677|GO:0005634|GO:0008270
INIL01g04899	sp|P13447|LAT52_SOLLC	58.23	158	66	0	1	158	1	158	9e-65	202	Anther-specific protein LAT52	Solanum lycopersicum (Tomato) (Lycopersicon esculentum).			GO:0005615	PF01190
INIL01g04900	sp|P13447|LAT52_SOLLC	58.23	158	66	0	1	158	1	158	9e-65	202	Anther-specific protein LAT52	Solanum lycopersicum (Tomato) (Lycopersicon esculentum).			GO:0005615	PF01190
INIL01g04901	sp|P13447|LAT52_SOLLC	58.23	158	66	0	1	158	1	158	9e-65	202	Anther-specific protein LAT52	Solanum lycopersicum (Tomato) (Lycopersicon esculentum).			GO:0005615	PF01190
INIL01g04903	sp|Q54NA6|MYBL_DICDI	35.71	392	218	10	286	652	410	792	3e-53	204	Myb-like protein L	Dictyostelium discoideum (Slime mold).	8625082	XP_638274.1	GO:0005634; GO:0003677; GO:0006355; GO:0006351	PF00249	IPR001005
INIL01g04904	sp|O23180|PLP5_ARATH	60.8	125	46	2	8	132	16	137	1e-40	150	Patatin-like protein 5	Arabidopsis thaliana (Mouse-ear cress).	829860	NP_195423.1	GO:0047372; GO:0004620; GO:0006952; GO:0010311; GO:0016042	PF01734	IPR002641	GO:0006629
INIL01g04907	sp|Q9ZWJ9|ARR2_ARATH	35.22	247	110	7	28	230	28	268	1e-24	108	Two-component response regulator ARR2	Arabidopsis thaliana (Mouse-ear cress).	827297	NP_193346.4	GO:0005634; GO:0003677; GO:0000156; GO:0003700; GO:0071368; GO:0009736; GO:0009873; GO:0010150; GO:0010082; GO:0080113; GO:0010119; GO:0009735; GO:0009723; GO:0048364; GO:0006351	PF00249	IPR001005
INIL01g04908	sp|Q9SYK9|U74E2_ARATH	47.75	377	188	5	26	396	77	450	2e-118	366	UDP-glycosyltransferase 74E2	Arabidopsis thaliana (Mouse-ear cress).	837075	NP_172059.1	GO:0043231; GO:0052638; GO:0080043; GO:0080044; GO:0035251; GO:0071475; GO:0071215; GO:0070301; GO:0042631; GO:0009813; GO:0052696; GO:0080024; GO:0080167; GO:0010016	PF00201	IPR002213	GO:0008152|GO:0016758
INIL01g04909	sp|O23179|PLP1_ARATH	52.79	394	169	3	10	403	17	393	5e-145	426	Patatin-like protein 1	Arabidopsis thaliana (Mouse-ear cress).	829861	NP_568015.1; NP_849511.1; NP_849512.3	GO:0005737; GO:0047372; GO:0004620; GO:0006952; GO:0010311; GO:0016042	PF01734	IPR002641	GO:0006629
INIL01g04911	sp|Q9T048|DRL27_ARATH	35.36	1001	589	26	12	992	5	967	1e-167	523	Disease resistance protein At4g27190	Arabidopsis thaliana (Mouse-ear cress).	828827	NP_194449.1	GO:0043531; GO:0005524; GO:0006952	PF00931|PF13855	IPR002182|IPR001611	GO:0043531|GO:0005515
INIL01g04912	tr|A5BC00|A5BC00_VITVI	47.86	140	70	1	1	137	31	170	3e-31	129	Peroxidase {ECO:0000256|RuleBase:RU362060, ECO:0000256|SAAS:SAAS00064294}	Vitis vinifera (Grape).			GO:0003676; GO:0008270; GO:0015074	PF14223
INIL01g04914	sp|Q9SYK9|U74E2_ARATH	46.67	450	231	4	19	462	6	452	1e-145	431	UDP-glycosyltransferase 74E2	Arabidopsis thaliana (Mouse-ear cress).	837075	NP_172059.1	GO:0043231; GO:0052638; GO:0080043; GO:0080044; GO:0035251; GO:0071475; GO:0071215; GO:0070301; GO:0042631; GO:0009813; GO:0052696; GO:0080024; GO:0080167; GO:0010016	PF00201	IPR002213	GO:0008152|GO:0016758
INIL01g04915	sp|O22822|U74F2_ARATH	48.37	459	219	7	503	954	2	449	3e-140	433	UDP-glycosyltransferase 74F2	Arabidopsis thaliana (Mouse-ear cress).	818986	NP_181910.1	GO:0043231; GO:0052641; GO:0080043; GO:0080044; GO:0052639; GO:0052640; GO:0080002; GO:0035251; GO:0018874; GO:0009813; GO:0052696; GO:0046482; GO:0009696	PF00201	IPR002213	GO:0008152|GO:0016758
INIL01g04916	sp|Q8LLE5|FPP_SOLLC	60.84	572	187	8	74	609	1	571	0	624	Filament-like plant protein	Solanum lycopersicum (Tomato) (Lycopersicon esculentum).				PF05911	IPR008587
INIL01g04917	tr|M0SKV0|M0SKV0_MUSAM	47.15	123	60	3	6	128	14	131	2e-31	119	Nucleoside diphosphate kinase {ECO:0000256|RuleBase:RU004013}	Musa acuminata subsp. malaccensis (Wild banana) (Musa malaccensis).				PF03080	IPR004314
INIL01g04919	tr|A0A061ECQ0|A0A061ECQ0_THECC	35.09	265	112	6	46	251	243	506	2e-41	169	Ribulose bisphosphate carboxylase large chain	Theobroma cacao (Cacao) (Cocoa).	18609172	XP_007044242.1	GO:0016787; GO:0016301; GO:0003676; GO:0008270; GO:0015074; GO:0006541	PF14244	IPR029472
INIL01g04920	sp|Q93ZH0|LYM1_ARATH	65.25	400	125	5	2	398	3	391	4e-180	516	LysM domain-containing GPI-anchored protein 1	Arabidopsis thaliana (Mouse-ear cress).	838790	NP_564153.1; NP_849697.1	GO:0031225; GO:0046658; GO:0005576; GO:0005886; GO:0042834; GO:0006952; GO:0006955	PF01476	IPR018392
INIL01g04921	sp|Q9SMB4|PSBS_TOBAC	90.85	164	15	0	4	167	111	274	3e-88	266	Photosystem II 22 kDa protein, chloroplastic	Nicotiana tabacum (Common tobacco).			GO:0009535; GO:0016021; GO:0009523; GO:0015979
INIL01g04922	sp|Q8H1Q2|NBP35_ARATH	73.71	350	87	2	1	349	1	346	0	536	Cytosolic Fe-S cluster assembly factor NBP35 {ECO:0000255|HAMAP-Rule:MF_03038}	Arabidopsis thaliana (Mouse-ear cress).	835169	NP_568748.1	GO:0005829; GO:0051539; GO:0005524; GO:0051536; GO:0046872; GO:0042803; GO:0016226	PF10609	IPR019591
INIL01g04923	sp|Q94EG3|NEC1_NICLS	69.12	217	66	1	4	220	13	228	5e-103	304	Nectarin-1	Nicotiana langsdorffii x Nicotiana sanderae (Ornamental tobacco).			GO:0048046; GO:0030145; GO:0045735; GO:0004784	PF00190	IPR006045	GO:0045735
INIL01g04924	tr|A0A022PX05|A0A022PX05_ERYGU	57.45	94	33	3	19	110	12	100	3e-21	91.3	Dolichyl-diphosphooligosaccharide--protein glycosyltransferase subunit 1 {ECO:0000256|RuleBase:RU361143}	Erythranthe guttata (Yellow monkey flower) (Mimulus guttatus).
INIL01g04925	tr|K4B1H1|K4B1H1_SOLLC	41.38	116	55	5	2	117	1	103	3e-12	68.2	Galectin {ECO:0000256|RuleBase:RU102079}	Solanum lycopersicum (Tomato) (Lycopersicon esculentum).
INIL01g04927	sp|Q8BG09|T184B_MOUSE	44.66	309	152	3	17	306	57	365	3e-82	265	Transmembrane protein 184B	Mus musculus (Mouse).	223693	NP_001240746.1; NP_001240748.1; NP_001240749.1; NP_766196.1	GO:0016021	PF03619	IPR005178
INIL01g04928	sp|Q9LT96|Y5977_ARATH	51.59	942	433	11	15	951	19	942	0	919	Probable leucine-rich repeat receptor-like protein kinase At5g49770	Arabidopsis thaliana (Mouse-ear cress).	835040	NP_199788.1	GO:0016021; GO:0005524; GO:0004674	PF07714	IPR001245	GO:0004672|GO:0006468
INIL01g04929	sp|Q8C0I4|EPC2_MOUSE	30.1	289	161	12	1	275	1	262	6e-17	87.4	Enhancer of polycomb homolog 2	Mus musculus (Mouse).	227867	NP_766251.3	GO:0032777; GO:0016568; GO:0006281; GO:0006355; GO:0006351	PF10513	IPR019542
INIL01g04930	sp|Q38890|GUN25_ARATH	79.34	605	122	2	3	604	1	605	0	972	Endoglucanase 25	Arabidopsis thaliana (Mouse-ear cress).	835035	NP_199783.1	GO:0009504; GO:0005769; GO:0005768; GO:0005794; GO:0016021; GO:0005886; GO:0005802; GO:0008810; GO:0071555; GO:0030244; GO:0030245; GO:0043622; GO:0042538; GO:0009735; GO:0048367; GO:0009826	PF00759	IPR001701	GO:0004553|GO:0005975
INIL01g04931	sp|Q55909|Y305_SYNY3	28.21	195	125	6	92	284	18	199	3e-14	73.9	TVP38/TMEM64 family membrane protein slr0305	Synechocystis sp. (strain PCC 6803 / Kazusa).			GO:0016021; GO:0005886	PF09335	IPR032816
INIL01g04932	tr|M1BJW1|M1BJW1_SOLTU	55.82	421	138	8	1	418	1	376	1e-134	403	DNA topoisomerase {ECO:0000256|RuleBase:RU000518}	Solanum tuberosum (Potato).	102598318	XP_006358497.1
INIL01g04934	tr|M1BK19|M1BK19_SOLTU	70	50	15	0	42	91	457	506	2e-13	78.6	DNA-directed RNA polymerase {ECO:0000256|RuleBase:RU004279}	Solanum tuberosum (Potato).			GO:0005524; GO:0004674
INIL01g04935	sp|Q9LT96|Y5977_ARATH	55.06	939	401	12	15	947	19	942	0	958	Probable leucine-rich repeat receptor-like protein kinase At5g49770	Arabidopsis thaliana (Mouse-ear cress).	835040	NP_199788.1	GO:0016021; GO:0005524; GO:0004674	PF07714	IPR001245	GO:0004672|GO:0006468
INIL01g04936	sp|Q9ZW75|PMTJ_ARATH	28.57	224	118	12	207	420	134	325	2e-06	53.9	Probable methyltransferase PMT19	Arabidopsis thaliana (Mouse-ear cress).	818921	NP_181849.1	GO:0005789; GO:0016021; GO:0008168	PF08241	IPR013216	GO:0008152|GO:0008168
INIL01g04937	sp|O07608|LPLJ_BACSU	31.3	131	80	3	49	176	37	160	1e-08	58.5	Lipoate-protein ligase LplJ	Bacillus subtilis (strain 168).	939310	NP_388906.1; WP_003244914.1	GO:0005737; GO:0005524; GO:0016979; GO:0017118; GO:0009249
INIL01g04938	sp|P37574|YACP_BACSU	37.04	135	80	5	131	263	1	132	1e-12	68.2	Uncharacterized protein YacP	Bacillus subtilis (strain 168).	936993	NP_387978.1; WP_003235032.1		PF05991	IPR010298
INIL01g04939	sp|Q8H115|NA102_ARATH	51.1	182	79	3	3	176	53	232	4e-55	189	NAC domain-containing protein 102	Arabidopsis thaliana (Mouse-ear cress).	836499	NP_201184.2	GO:0009507; GO:0005634; GO:0003700; GO:0044212; GO:0001666; GO:0006351	PF02365	IPR003441	GO:0003677|GO:0006355
INIL01g04941	tr|Q40129|Q40129_SOLLC	31.79	151	80	9	1	136	2	144	3e-07	57.4	NAD(P)H-quinone oxidoreductase subunit 2, chloroplastic {ECO:0000256|HAMAP-Rule:MF_00445}	Solanum lycopersicum (Tomato) (Lycopersicon esculentum).	544001	NP_001233769.1	GO:0004866	PF00197	IPR002160	GO:0004866
INIL01g04942	sp|O04682|PTI6_SOLLC	50	170	56	5	5	148	36	202	7e-30	116	Pathogenesis-related genes transcriptional activator PTI6	Solanum lycopersicum (Tomato) (Lycopersicon esculentum).	544043	NP_001233991.1	GO:0005634; GO:0003677; GO:0003700; GO:0006952; GO:0006351	PF00847	IPR001471	GO:0003700|GO:0006355
INIL01g04944	sp|O04682|PTI6_SOLLC	41.33	225	86	5	4	202	35	239	7e-28	110	Pathogenesis-related genes transcriptional activator PTI6	Solanum lycopersicum (Tomato) (Lycopersicon esculentum).	544043	NP_001233991.1	GO:0005634; GO:0003677; GO:0003700; GO:0006952; GO:0006351
INIL01g04945	sp|O04682|PTI6_SOLLC	42.61	230	79	7	4	205	35	239	1e-30	118	Pathogenesis-related genes transcriptional activator PTI6	Solanum lycopersicum (Tomato) (Lycopersicon esculentum).	544043	NP_001233991.1	GO:0005634; GO:0003677; GO:0003700; GO:0006952; GO:0006351
INIL01g04946	sp|O04682|PTI6_SOLLC	40.26	231	89	6	4	207	35	243	3e-30	117	Pathogenesis-related genes transcriptional activator PTI6	Solanum lycopersicum (Tomato) (Lycopersicon esculentum).	544043	NP_001233991.1	GO:0005634; GO:0003677; GO:0003700; GO:0006952; GO:0006351
INIL01g04947	sp|O04682|PTI6_SOLLC	39.83	231	90	6	4	207	35	243	1e-29	115	Pathogenesis-related genes transcriptional activator PTI6	Solanum lycopersicum (Tomato) (Lycopersicon esculentum).	544043	NP_001233991.1	GO:0005634; GO:0003677; GO:0003700; GO:0006952; GO:0006351
INIL01g04948	sp|O04682|PTI6_SOLLC	50	170	56	4	5	148	36	202	9e-29	115	Pathogenesis-related genes transcriptional activator PTI6	Solanum lycopersicum (Tomato) (Lycopersicon esculentum).	544043	NP_001233991.1	GO:0005634; GO:0003677; GO:0003700; GO:0006952; GO:0006351
INIL01g04949	sp|O04682|PTI6_SOLLC	55.14	107	36	1	9	103	96	202	1e-28	110	Pathogenesis-related genes transcriptional activator PTI6	Solanum lycopersicum (Tomato) (Lycopersicon esculentum).	544043	NP_001233991.1	GO:0005634; GO:0003677; GO:0003700; GO:0006952; GO:0006351	PF00847	IPR001471	GO:0003700|GO:0006355
INIL01g04950	sp|P19244|HSP41_PEA	52.56	156	64	4	30	177	29	182	1e-48	163	22.7 kDa class IV heat shock protein	Pisum sativum (Garden pea).			GO:0005788	PF00011	IPR002068
INIL01g04951	tr|K4BRT4|K4BRT4_SOLLC	77.08	96	22	0	76	171	46	141	8e-44	155	Serine/threonine-protein phosphatase {ECO:0000256|RuleBase:RU004273}	Solanum lycopersicum (Tomato) (Lycopersicon esculentum).
INIL01g04952	sp|P28829|BYR2_SCHPO	37.96	274	138	9	9	264	400	659	4e-37	144	Protein kinase byr2	Schizosaccharomyces pombe (strain 972 / ATCC 24843) (Fission yeast).	2540612	NP_595714.2	GO:0000935; GO:0032153; GO:0051286; GO:0005737; GO:0005886; GO:0005524; GO:0004709; GO:0008349; GO:0000185; GO:0031142; GO:0010514; GO:1903695; GO:0071507; GO:0000751; GO:0000750; GO:0032005	PF00069	IPR000719	GO:0004672|GO:0005524|GO:0006468
INIL01g04953	sp|O22193|PUB4_ARATH	49.3	284	143	1	164	447	538	820	1e-72	250	U-box domain-containing protein 4	Arabidopsis thaliana (Mouse-ear cress).	816846	NP_001189583.1	GO:0016874; GO:0004842	PF00514	IPR000225	GO:0005515
INIL01g04954	sp|Q9FGK5|RAA5A_ARATH	81.61	223	37	1	1	223	1	219	5e-131	375	Ras-related protein RABA5a	Arabidopsis thaliana (Mouse-ear cress).	834802	NP_199563.1	GO:0005768; GO:0005886; GO:0005774; GO:0005525; GO:0003924; GO:0006886; GO:0032482	PF00071	IPR001806	GO:0005525|GO:0007264
INIL01g04955	sp|Q93VK0|PPCK2_ARATH	52.38	126	56	2	56	180	120	242	4e-36	132	Phosphoenolpyruvate carboxylase kinase 2	Arabidopsis thaliana (Mouse-ear cress).	819609	NP_566229.1	GO:0005737; GO:0005886; GO:0005524; GO:0009931; GO:0005516; GO:0004683; GO:0004674; GO:0009738; GO:0016036; GO:0035556; GO:0018105; GO:0046777; GO:0006468; GO:0046898; GO:0009416	PF00069	IPR000719	GO:0004672|GO:0005524|GO:0006468
INIL01g04956	sp|Q8W034|RNP1_ARATH	54.5	189	81	1	2	185	4	192	2e-68	230	Heterogeneous nuclear ribonucleoprotein 1	Arabidopsis thaliana (Mouse-ear cress).	827071	NP_193166.2	GO:0005737; GO:0005681; GO:0000166; GO:0003723; GO:0006397; GO:0051028; GO:0008380	PF00076	IPR000504	GO:0003676
INIL01g04957	sp|Q9FMF6|PP444_ARATH	61.41	666	257	0	44	709	50	715	0	861	Pentatricopeptide repeat-containing protein At5g64320, mitochondrial	Arabidopsis thaliana (Mouse-ear cress).	836553	NP_201237.1	GO:0005739	PF12854|PF13041	IPR002885|IPR002885
INIL01g04958	sp|Q9LF79|ACA8_ARATH	35.57	343	201	7	486	813	708	1045	5e-53	204	Calcium-transporting ATPase 8, plasma membrane-type	Arabidopsis thaliana (Mouse-ear cress).	835815	NP_200521.3; NP_851200.1	GO:0016021; GO:0016020; GO:0005886; GO:0009506; GO:0005524; GO:0005388; GO:0046872; GO:0043621; GO:0009624	PF00122|PF00689	IPR008250|IPR006068	GO:0000166|GO:0046872
INIL01g04960	sp|O23659|Y2372_ARATH	36.94	111	69	1	120	229	198	308	8e-14	72.8	B3 domain-containing protein At2g33720	Arabidopsis thaliana (Mouse-ear cress).	817937	NP_180928.1	GO:0005634; GO:0003677; GO:0003700; GO:0006351
INIL01g04961	sp|Q9LY77|ACA12_ARATH	36.21	348	213	4	982	1323	659	1003	7e-60	228	Calcium-transporting ATPase 12, plasma membrane-type	Arabidopsis thaliana (Mouse-ear cress).	825513	NP_191897.1	GO:0016021; GO:0005524; GO:0005388; GO:0046872	PF00122|PF00689	IPR008250|IPR006068	GO:0000166|GO:0046872
INIL01g04962	tr|A0A061FTG3|A0A061FTG3_THECC	30.41	148	101	1	9	154	254	401	2e-06	60.8	E3 ubiquitin-protein ligase {ECO:0000256|RuleBase:RU201113}	Theobroma cacao (Cacao) (Cocoa).	18587426	XP_007011252.1	GO:0005634; GO:0016874; GO:0004842; GO:0008270; GO:0007275; GO:0006511
INIL01g04964	sp|Q94CL6|NAR1_ARATH	69.25	478	138	4	1	473	1	474	0	700	Protein NAR1 {ECO:0000303|PubMed:23734982}	Arabidopsis thaliana (Mouse-ear cress).	827338	NP_567496.4	GO:0005829; GO:0005634; GO:0051539; GO:0051536; GO:0046872; GO:0016226; GO:0070482	PF02256|PF02906	IPR003149|IPR004108
INIL01g04965	tr|K4D668|K4D668_SOLLC	51.96	204	71	5	4	206	1	178	3e-60	197	Endoglucanase {ECO:0000256|RuleBase:RU361166}	Solanum lycopersicum (Tomato) (Lycopersicon esculentum).	101263778	XP_004250290.1		PF05421	IPR008470
INIL01g04966	sp|Q8GWE0|PP314_ARATH	60.37	699	260	5	8	696	11	702	0	883	Pentatricopeptide repeat-containing protein At4g16390, chloroplastic	Arabidopsis thaliana (Mouse-ear cress).	827333	NP_193372.6	GO:0009507; GO:0009570; GO:0000166; GO:0003723; GO:0009658; GO:0031425; GO:0045727	PF12854|PF13041|PF17177	IPR002885|IPR002885|IPR033443
INIL01g04969	sp|Q9SRM9|ALMT8_ARATH	34.48	87	55	1	2	88	295	379	1e-09	58.5	Aluminum-activated malate transporter 8	Arabidopsis thaliana (Mouse-ear cress).	820340	NP_187774.1	GO:0016021; GO:0015743	PF11744	IPR020966	GO:0015743
INIL01g04972	tr|K4CWD7|K4CWD7_SOLLC	52.7	74	35	0	1	74	102	175	1e-12	69.3	50S ribosomal protein L16, chloroplastic {ECO:0000256|HAMAP-Rule:MF_01342, ECO:0000256|RuleBase:RU004415}	Solanum lycopersicum (Tomato) (Lycopersicon esculentum).
INIL01g04973	sp|Q84J55|14331_ORYSJ	77.78	27	6	0	1	27	135	161	8e-07	48.5	14-3-3-like protein GF14-A	Oryza sativa subsp. japonica (Rice).	4345850	NP_001062060.1
INIL01g04974	sp|P9WNP1|ECHA6_MYCTU	35.58	104	64	2	1	104	28	128	6e-14	68.9	Probable enoyl-CoA hydratase echA6	Mycobacterium tuberculosis (strain ATCC 25618 / H37Rv).	885825	NP_215420.1; WP_003404702.1	GO:0005618; GO:0005886; GO:0004300; GO:0006631	PF00378	IPR001753	GO:0003824|GO:0008152
INIL01g04975	tr|A2XX31|A2XX31_ORYSI	40.19	107	52	5	25	123	2	104	4e-09	60.5	Ribulose bisphosphate carboxylase large chain	Oryza sativa subsp. indica (Rice).			GO:0003676
INIL01g04976	sp|Q8GWE0|PP314_ARATH	58.05	708	274	8	3	696	4	702	0	817	Pentatricopeptide repeat-containing protein At4g16390, chloroplastic	Arabidopsis thaliana (Mouse-ear cress).	827333	NP_193372.6	GO:0009507; GO:0009570; GO:0000166; GO:0003723; GO:0009658; GO:0031425; GO:0045727	PF12854|PF13041|PF17177	IPR002885|IPR002885|IPR033443
INIL01g04977	sp|Q9FGJ4|ACPM3_ARATH	70.73	82	24	0	19	100	39	120	1e-34	121	Acyl carrier protein 3, mitochondrial	Arabidopsis thaliana (Mouse-ear cress).	834813	NP_001078726.1; NP_199574.1	GO:0005739; GO:0070469; GO:0006633; GO:0055114	PF00550	IPR009081
INIL01g04978	sp|Q9FIK8|CAR11_ARATH	65.43	162	56	0	1	162	1	162	2e-74	226	Protein C2-DOMAIN ABA-RELATED 11 {ECO:0000305}	Arabidopsis thaliana (Mouse-ear cress).	834822	NP_001078729.1; NP_199582.1	GO:0005634; GO:0005886; GO:0005773; GO:0005096; GO:0046872; GO:0005543; GO:0009738; GO:0009789; GO:0043547	PF00168	IPR000008	GO:0005515
INIL01g04979	sp|Q6S4P4|RF2B_ORYSJ	43.33	90	34	3	1	80	45	127	9e-12	63.2	Transcription factor RF2b	Oryza sativa subsp. japonica (Rice).	4332761	NP_001050039.1	GO:0005634; GO:0043565; GO:0003700; GO:0006351
INIL01g04980	tr|M1B192|M1B192_SOLTU	67.55	339	89	7	67	386	47	383	1e-148	438	Pectinesterase {ECO:0000256|RuleBase:RU000589}	Solanum tuberosum (Potato).	102601954	XP_006352455.1
INIL01g04981	tr|B9HD43|B9HD43_POPTR	48.66	633	283	11	1	602	4	625	0	562	Protein argonaute {ECO:0000256|RuleBase:RU361178}	Populus trichocarpa (Western balsam poplar) (Populus balsamiferasubsp. trichocarpa).	7495630	XP_002308808.2	GO:0003682	PF01426|PF05641	IPR001025|IPR008395	GO:0003682
INIL01g04983	sp|Q9ATB4|TAD2B_ARATH	55.56	540	186	6	1	539	1	487	0	590	Transcriptional adapter ADA2b	Arabidopsis thaliana (Mouse-ear cress).	827336	NP_567495.1; NP_974560.1; NP_974561.1	GO:0005634; GO:0003677; GO:0003713; GO:0008270; GO:0009631; GO:0016573; GO:0042127; GO:0006357; GO:0009733; GO:0009735; GO:0006351	PF00249|PF00569	IPR001005|IPR000433	GO:0008270
INIL01g04985	sp|Q8GWU0|PGP2_ARATH	75	296	73	1	9	303	4	299	4e-168	476	Phosphoglycolate phosphatase 2	Arabidopsis thaliana (Mouse-ear cress).	834827	NP_199587.1	GO:0009507; GO:0008967; GO:0004674; GO:0006468	PF13242|PF13344	IPR006357
INIL01g04986	sp|P28829|BYR2_SCHPO	37.5	272	135	10	15	265	402	659	4e-33	133	Protein kinase byr2	Schizosaccharomyces pombe (strain 972 / ATCC 24843) (Fission yeast).	2540612	NP_595714.2	GO:0000935; GO:0032153; GO:0051286; GO:0005737; GO:0005886; GO:0005524; GO:0004709; GO:0008349; GO:0000185; GO:0031142; GO:0010514; GO:1903695; GO:0071507; GO:0000751; GO:0000750; GO:0032005	PF00069	IPR000719	GO:0004672|GO:0005524|GO:0006468
INIL01g04988	sp|Q9SZ83|Y4967_ARATH	49.68	157	76	2	1	154	1	157	2e-43	163	Uncharacterized oxidoreductase At4g09670	Arabidopsis thaliana (Mouse-ear cress).	826553	NP_192705.1	GO:0005829; GO:0016491; GO:0055114	PF00069|PF01408	IPR000719|IPR000683	GO:0004672|GO:0005524|GO:0006468|GO:0016491
INIL01g04989	sp|P28829|BYR2_SCHPO	37.86	140	68	5	9	138	400	530	1e-13	73.2	Protein kinase byr2	Schizosaccharomyces pombe (strain 972 / ATCC 24843) (Fission yeast).	2540612	NP_595714.2	GO:0000935; GO:0032153; GO:0051286; GO:0005737; GO:0005886; GO:0005524; GO:0004709; GO:0008349; GO:0000185; GO:0031142; GO:0010514; GO:1903695; GO:0071507; GO:0000751; GO:0000750; GO:0032005	PF00069	IPR000719	GO:0004672|GO:0005524|GO:0006468
INIL01g04990	tr|K4BAN3|K4BAN3_SOLLC	87.06	85	11	0	1	85	1	85	5e-48	158	Kinesin-like protein {ECO:0000256|RuleBase:RU000394}	Solanum lycopersicum (Tomato) (Lycopersicon esculentum).
INIL01g04991	sp|O49995|1433B_TOBAC	66.67	33	11	0	1	33	126	158	1e-06	48.9	14-3-3-like protein B	Nicotiana tabacum (Common tobacco).
INIL01g04992	sp|P49351|FPPS1_LUPAL	79.77	341	69	0	9	349	2	342	0	584	Farnesyl pyrophosphate synthase 1	Lupinus albus (White lupin) (Lupinus termis).			GO:0005737; GO:0004161; GO:0004337; GO:0046872; GO:0006695; GO:0045337; GO:0033384	PF00348	IPR000092	GO:0008299
INIL01g04993	sp|O23659|Y2372_ARATH	36.79	106	66	1	95	199	203	308	8e-13	69.3	B3 domain-containing protein At2g33720	Arabidopsis thaliana (Mouse-ear cress).	817937	NP_180928.1	GO:0005634; GO:0003677; GO:0003700; GO:0006351
INIL01g04994	sp|P0C6U5|R1A_CVHN5	46.51	86	19	8	106	164	953	1038	9e-10	62	Replicase polyprotein 1a	Human coronavirus HKU1 (isolate N5) (HCoV-HKU1).			GO:0033644; GO:0044220; GO:0016021; GO:0004197; GO:0008242; GO:0003723; GO:0003968; GO:0008270; GO:0039595; GO:0039520; GO:0039648; GO:0039548; GO:0039579; GO:0039502; GO:0019079; GO:0019082
INIL01g04995	sp|Q8RY60|Y1733_ARATH	50.93	108	29	1	7	114	4	87	7e-22	97.1	DUF21 domain-containing protein At1g47330	Arabidopsis thaliana (Mouse-ear cress).	841136	NP_175166.2	GO:0016021; GO:0005886
INIL01g04996	tr|V7AE73|V7AE73_PHAVU	52.46	61	29	0	1	61	9	69	2e-10	60.8	Ribulose bisphosphate carboxylase large chain	Phaseolus vulgaris (Kidney bean) (French bean).	18615140	XP_007131815.1
INIL01g04997	sp|Q9FIK1|Y5780_ARATH	52.83	547	213	10	7	536	20	538	0	561	BTB/POZ domain-containing protein At5g47800	Arabidopsis thaliana (Mouse-ear cress).	834831	NP_199591.1	GO:0016567	PF03000	IPR027356
INIL01g04998	tr|V7C5U2|V7C5U2_PHAVU	39.26	163	84	4	1	149	266	427	5e-25	109	Ribulose bisphosphate carboxylase large chain	Phaseolus vulgaris (Kidney bean) (French bean).	18633888	XP_007153563.1		PF03004	IPR004252
INIL01g05000	sp|Q6DBA5|NRPD4_ARATH	44.98	209	101	6	1	200	1	204	3e-43	149	DNA-directed RNA polymerases IV and V subunit 4	Arabidopsis thaliana (Mouse-ear cress).	827277	NP_193330.2	GO:0000418; GO:0000419; GO:0003899; GO:0000166; GO:0006351	PF03874	IPR005574	GO:0003899|GO:0006351
INIL01g05001	tr|G7IQ54|G7IQ54_MEDTR	44.93	69	31	3	6	69	9	75	3e-10	60.5	50S ribosomal protein L35 {ECO:0000256|RuleBase:RU000568}	Medicago truncatula (Barrel medic) (Medicago tribuloides).	11413596	XP_003594345.1	GO:0016021
INIL01g05002	sp|F4JXC5|SBT54_ARATH	62.54	710	257	4	1	710	74	774	0	908	Subtilisin-like protease SBT5.4 {ECO:0000303|PubMed:16193095}	Arabidopsis thaliana (Mouse-ear cress).	836102	NP_200789.2	GO:0005618; GO:0005783; GO:0005886; GO:0004252; GO:0010074; GO:0040008	PF00082|PF02225|PF05922	IPR000209|IPR003137|IPR010259	GO:0004252|GO:0006508
INIL01g05003	sp|Q93ZX7|GAUT4_ARATH	61.57	635	209	8	5	629	6	615	0	816	Probable galacturonosyltransferase 4	Arabidopsis thaliana (Mouse-ear cress).	834829	NP_568688.1	GO:0005794; GO:0000139; GO:0016021; GO:0047262; GO:0071555; GO:0045489	PF01501	IPR002495	GO:0016757
INIL01g05004	tr|M1CLK5|M1CLK5_SOLTU	67.98	481	150	3	7	487	53	529	0	645	Calcium-transporting ATPase {ECO:0000256|RuleBase:RU361146}	Solanum tuberosum (Potato).	102590531	XP_006350231.1	GO:0008270	PF13519|PF13639	IPR002035|IPR001841	GO:0005515|GO:0008270
INIL01g05005	sp|O81832|Y4729_ARATH	44.44	144	73	4	1	139	1	142	2e-28	114	G-type lectin S-receptor-like serine/threonine-protein kinase At4g27290	Arabidopsis thaliana (Mouse-ear cress).	828837	NP_194459.4	GO:0005524; GO:0005516; GO:0030246; GO:0004674; GO:0048544	PF01453	IPR001480
INIL01g05006	sp|A3KPW7|PTAR1_DANRE	30.77	234	115	7	134	325	91	319	5e-24	106	Protein prenyltransferase alpha subunit repeat-containing protein 1	Danio rerio (Zebrafish) (Brachydanio rerio).	561820	NP_001123546.1	GO:0005737; GO:1990234; GO:0008318; GO:0018342
INIL01g05008	sp|Q42485|ZFP1_ARATH	46.99	166	60	8	38	183	36	193	3e-29	114	Zinc finger protein 1	Arabidopsis thaliana (Mouse-ear cress).	844412	NP_178188.1	GO:0005737; GO:0005634; GO:0046872; GO:0003700; GO:0009640; GO:0006355
INIL01g05009	sp|Q93VG8|PPDEX_ARATH	48.82	170	80	1	7	169	22	191	9e-59	189	DeSI-like protein At4g17486	Arabidopsis thaliana (Mouse-ear cress).	827462	NP_567528.2	GO:0008233	PF05903	IPR008580
INIL01g05010	tr|M1AI73|M1AI73_SOLTU	49.31	144	61	4	1	137	110	248	2e-29	121	40S ribosomal protein S8 {ECO:0000256|RuleBase:RU000669}	Solanum tuberosum (Potato).	102597958	XP_006349181.1	GO:0006355; GO:0006351
INIL01g05011	sp|Q94AW5|ERF03_ARATH	64.58	192	53	3	1	191	1	178	6e-74	227	Ethylene-responsive transcription factor ERF003	Arabidopsis thaliana (Mouse-ear cress).	832590	NP_197901.1	GO:0005634; GO:0003677; GO:0003700; GO:0009873; GO:0006351	PF00847	IPR001471	GO:0003700|GO:0006355
INIL01g05012	tr|B8B264|B8B264_ORYSI	28.57	168	117	2	183	348	573	739	6e-13	79.7	Alpha-mannosidase {ECO:0000256|RuleBase:RU361199}	Oryza sativa subsp. indica (Rice).			GO:0003676; GO:0008270	PF03108	IPR004332
INIL01g05013	sp|Q0V7T5|Y1864_ARATH	53.99	376	159	5	58	431	64	427	9e-130	388	Probable receptor-like protein kinase At1g80640	Arabidopsis thaliana (Mouse-ear cress).	844403	NP_001077858.1; NP_178179.2	GO:0016021; GO:0005886; GO:0005524; GO:0004674	PF07714	IPR001245	GO:0004672|GO:0006468
INIL01g05014	sp|Q41328|PTI1_SOLLC	57.53	219	50	2	148	323	27	245	1e-71	233	Pto-interacting protein 1	Solanum lycopersicum (Tomato) (Lycopersicon esculentum).	544006	NP_001233803.1; XP_010314665.1	GO:0005524; GO:0004674; GO:0009626	PF14111	IPR025558
INIL01g05020	sp|Q9FKK2|AGL62_ARATH	47.59	145	67	3	1	145	1	136	2e-37	135	Agamous-like MADS-box protein AGL62	Arabidopsis thaliana (Mouse-ear cress).	836165	NP_200852.1	GO:0005634; GO:0003677; GO:0003700; GO:0009960; GO:0006351	PF00319	IPR002100	GO:0003677|GO:0046983
INIL01g05023	sp|Q9ZQA8|PABP7_ARATH	62.16	74	28	0	65	138	214	287	3e-22	96.7	Polyadenylate-binding protein 7	Arabidopsis thaliana (Mouse-ear cress).	818238	NP_181204.1	GO:0005737; GO:0005634; GO:0000166; GO:0003723; GO:0006417	PF00076	IPR000504	GO:0003676
INIL01g05024	sp|P42731|PABP2_ARATH	57.35	68	29	0	88	155	235	302	1e-19	90.1	Polyadenylate-binding protein 2	Arabidopsis thaliana (Mouse-ear cress).	829557	NP_195137.5	GO:0005829; GO:0005634; GO:0000166; GO:0003743; GO:0000184; GO:1900151; GO:0060211; GO:0006446; GO:0009651; GO:0006413; GO:0016032	PF00076	IPR000504	GO:0003676
INIL01g05027	sp|Q9ZQA8|PABP7_ARATH	62.16	74	28	0	65	138	214	287	3e-22	96.7	Polyadenylate-binding protein 7	Arabidopsis thaliana (Mouse-ear cress).	818238	NP_181204.1	GO:0005737; GO:0005634; GO:0000166; GO:0003723; GO:0006417	PF00076	IPR000504	GO:0003676
INIL01g05033	sp|Q6IP09|PABPB_XENLA	44.77	277	152	1	1	277	1	276	2e-77	253	Polyadenylate-binding protein 1-B	Xenopus laevis (African clawed frog).	432140	NP_001085069.1	GO:0005737; GO:0005844; GO:0031370; GO:0000166; GO:0008143; GO:0043621; GO:0031047; GO:0006397; GO:0048255; GO:0060212; GO:1900153; GO:0060213; GO:0006417; GO:0006412	PF00076	IPR000504	GO:0003676
INIL01g05035	sp|Q6IP09|PABPB_XENLA	41.9	284	144	2	1	284	1	263	9e-69	231	Polyadenylate-binding protein 1-B	Xenopus laevis (African clawed frog).	432140	NP_001085069.1	GO:0005737; GO:0005844; GO:0031370; GO:0000166; GO:0008143; GO:0043621; GO:0031047; GO:0006397; GO:0048255; GO:0060212; GO:1900153; GO:0060213; GO:0006417; GO:0006412	PF00076	IPR000504	GO:0003676
INIL01g05036	tr|M1CGW7|M1CGW7_SOLTU	73.86	88	22	1	1	87	1	88	2e-38	134	Protein PsbN {ECO:0000256|HAMAP-Rule:MF_00293, ECO:0000256|SAAS:SAAS00095990}	Solanum tuberosum (Potato).
INIL01g05037	sp|Q9FY61|TR120_ARATH	75.46	1198	269	10	1	1188	1	1183	0	1839	Trafficking protein particle complex II-specific subunit 120 homolog {ECO:0000305}	Arabidopsis thaliana (Mouse-ear cress).	830971	NP_196665.1	GO:0005769; GO:0005802; GO:0000919; GO:0000911; GO:0006810	PF08626	IPR013935
INIL01g05038	tr|A0A022PWP4|A0A022PWP4_ERYGU	36.14	166	67	8	17	174	11	145	2e-14	77.8	Kinesin-like protein {ECO:0000256|RuleBase:RU000394}	Erythranthe guttata (Yellow monkey flower) (Mimulus guttatus).
INIL01g05039	tr|M1B9S7|M1B9S7_SOLTU	83.38	373	48	3	1	370	1	362	0	643	Cytochrome b6-f complex subunit 8 {ECO:0000256|HAMAP-Rule:MF_00395}	Solanum tuberosum (Potato).	102578961	XP_006345640.1	GO:0005768; GO:0005886; GO:0005802; GO:0005774
INIL01g05040	tr|M1DEG1|M1DEG1_SOLTU	34.96	123	73	2	168	283	124	246	2e-14	80.9	50S ribosomal protein L35 {ECO:0000256|RuleBase:RU000568}	Solanum tuberosum (Potato).
INIL01g05041	sp|Q43143|PMEU1_SOLLC	72.23	533	142	3	9	541	57	583	0	791	Pectinesterase/pectinesterase inhibitor U1	Solanum lycopersicum (Tomato) (Lycopersicon esculentum).			GO:0005618; GO:0005576; GO:0045330; GO:0004857; GO:0030599; GO:0042545; GO:0045490	PF01095|PF04043	IPR000070|IPR006501	GO:0005618|GO:0030599|GO:0042545|GO:0004857
INIL01g05042	sp|Q8TE76|MORC4_HUMAN	40.35	57	33	1	601	657	415	470	4e-06	54.7	MORC family CW-type zinc finger protein 4	Homo sapiens (Human).	79710	NP_001078823.1; NP_078933.3	GO:0005654; GO:0008270	PF07496	IPR011124	GO:0008270
INIL01g05046	tr|A6BLN7|A6BLN7_IPOTI	51.81	83	40	0	2	84	299	381	2e-22	107	Maturase K {ECO:0000256|SAAS:SAAS00299646}	Ipomoea tricolor (Grannyvine) (Ipomoea rubro-caerulea).				PF08646	IPR013955
INIL01g05047	sp|Q9M5M1|RS11_EUPES	92.45	159	12	0	1	159	1	159	5e-95	278	40S ribosomal protein S11	Euphorbia esula (Leafy spurge).			GO:0005840; GO:0019843; GO:0003735; GO:0006412	PF00366|PF16205	IPR000266|IPR032440	GO:0003735|GO:0005622|GO:0005840|GO:0006412
INIL01g05048	sp|Q10169|DSK2_SCHPO	45.83	72	39	0	22	93	2	73	2e-12	73.2	Deubiquitination-protection protein dph1	Schizosaccharomyces pombe (strain 972 / ATCC 24843) (Fission yeast).	2542667	NP_594159.1	GO:0005829; GO:0005634; GO:0031593; GO:0030433; GO:1903087; GO:0042177	PF00240	IPR000626	GO:0005515
INIL01g05049	sp|C0LGP4|Y3475_ARATH	34.67	845	450	12	2	753	173	1008	4e-138	439	Probable LRR receptor-like serine/threonine-protein kinase At3g47570	Arabidopsis thaliana (Mouse-ear cress).	823911	NP_566892.1	GO:0016021; GO:0005886; GO:0005524; GO:0004674	PF00069|PF13855	IPR000719|IPR001611	GO:0004672|GO:0005524|GO:0006468|GO:0005515
INIL01g05050	sp|Q91Z38|TTC1_MOUSE	33.86	127	81	2	51	176	116	240	6e-12	70.5	Tetratricopeptide repeat protein 1	Mus musculus (Mouse).	66827	NP_598556.1	GO:0005737; GO:0005778	PF00564	IPR000270	GO:0005515
INIL01g05051	sp|C0LGP4|Y3475_ARATH	39.47	798	444	16	5	767	215	1008	2e-163	511	Probable LRR receptor-like serine/threonine-protein kinase At3g47570	Arabidopsis thaliana (Mouse-ear cress).	823911	NP_566892.1	GO:0016021; GO:0005886; GO:0005524; GO:0004674	PF00069|PF13839|PF13855	IPR000719|IPR026057|IPR001611	GO:0004672|GO:0005524|GO:0006468|GO:0005515
INIL01g05052	sp|Q9ZQ23|FLA3_ARATH	44.9	98	54	0	43	140	14	111	1e-19	89	Fasciclin-like arabinogalactan protein 3	Arabidopsis thaliana (Mouse-ear cress).	816981	NP_180021.1	GO:0031225; GO:0005886
INIL01g05053	sp|Q03684|BIP4_TOBAC	95.11	654	32	0	1	654	1	654	0	1264	Luminal-binding protein 4	Nicotiana tabacum (Common tobacco).			GO:0005788; GO:0005524	PF00012	IPR013126
INIL01g05054	sp|C0LGP4|Y3475_ARATH	30.74	771	402	20	12	682	271	1009	5e-82	288	Probable LRR receptor-like serine/threonine-protein kinase At3g47570	Arabidopsis thaliana (Mouse-ear cress).	823911	NP_566892.1	GO:0016021; GO:0005886; GO:0005524; GO:0004674	PF00069|PF13855	IPR000719|IPR001611	GO:0004672|GO:0005524|GO:0006468|GO:0005515
INIL01g05056	sp|C0LGP4|Y3475_ARATH	39.83	467	242	14	6	438	543	1004	2e-93	309	Probable LRR receptor-like serine/threonine-protein kinase At3g47570	Arabidopsis thaliana (Mouse-ear cress).	823911	NP_566892.1	GO:0016021; GO:0005886; GO:0005524; GO:0004674	PF00069	IPR000719	GO:0004672|GO:0005524|GO:0006468
INIL01g05057	sp|C0LGP4|Y3475_ARATH	34.43	427	269	5	2	420	248	671	1e-58	214	Probable LRR receptor-like serine/threonine-protein kinase At3g47570	Arabidopsis thaliana (Mouse-ear cress).	823911	NP_566892.1	GO:0016021; GO:0005886; GO:0005524; GO:0004674	PF00012|PF13855	IPR013126|IPR001611	GO:0005515
INIL01g05059	sp|C0LGP4|Y3475_ARATH	30.55	694	363	18	59	681	362	1007	2e-67	246	Probable LRR receptor-like serine/threonine-protein kinase At3g47570	Arabidopsis thaliana (Mouse-ear cress).	823911	NP_566892.1	GO:0016021; GO:0005886; GO:0005524; GO:0004674	PF00012|PF07714|PF08263|PF13855	IPR013126|IPR001245|IPR013210|IPR001611	GO:0004672|GO:0006468|GO:0005515
INIL01g05060	sp|Q66PF3|UFOG3_FRAAN	52.78	108	48	1	166	270	90	197	2e-28	117	Putative UDP-glucose flavonoid 3-O-glucosyltransferase 3 {ECO:0000250|UniProtKB:Q2V6K0}	Fragaria ananassa (Strawberry).			GO:0016758
INIL01g05061	sp|C0LGP4|Y3475_ARATH	39.32	646	347	15	1	610	254	890	8e-120	386	Probable LRR receptor-like serine/threonine-protein kinase At3g47570	Arabidopsis thaliana (Mouse-ear cress).	823911	NP_566892.1	GO:0016021; GO:0005886; GO:0005524; GO:0004674	PF00069|PF13855	IPR000719|IPR001611	GO:0004672|GO:0005524|GO:0006468|GO:0005515
INIL01g05062	sp|C0LGP4|Y3475_ARATH	34.56	680	339	15	11	594	221	890	5e-89	314	Probable LRR receptor-like serine/threonine-protein kinase At3g47570	Arabidopsis thaliana (Mouse-ear cress).	823911	NP_566892.1	GO:0016021; GO:0005886; GO:0005524; GO:0004674	PF00069|PF13855	IPR000719|IPR001611	GO:0004672|GO:0005524|GO:0006468|GO:0005515
INIL01g05063	sp|C0LGP4|Y3475_ARATH	36.18	398	183	9	3	331	609	1004	1e-60	213	Probable LRR receptor-like serine/threonine-protein kinase At3g47570	Arabidopsis thaliana (Mouse-ear cress).	823911	NP_566892.1	GO:0016021; GO:0005886; GO:0005524; GO:0004674	PF00069	IPR000719	GO:0004672|GO:0005524|GO:0006468
INIL01g05064	sp|C0LGP4|Y3475_ARATH	43.65	252	123	4	367	599	740	991	1e-57	213	Probable LRR receptor-like serine/threonine-protein kinase At3g47570	Arabidopsis thaliana (Mouse-ear cress).	823911	NP_566892.1	GO:0016021; GO:0005886; GO:0005524; GO:0004674	PF00069	IPR000719	GO:0004672|GO:0005524|GO:0006468
INIL01g05066	sp|C0LGP4|Y3475_ARATH	35.95	943	527	17	187	1062	71	1003	5e-162	512	Probable LRR receptor-like serine/threonine-protein kinase At3g47570	Arabidopsis thaliana (Mouse-ear cress).	823911	NP_566892.1	GO:0016021; GO:0005886; GO:0005524; GO:0004674	PF07714|PF08263|PF13855	IPR001245|IPR013210|IPR001611	GO:0004672|GO:0006468|GO:0005515
INIL01g05067	sp|Q84WU2|UBP13_ARATH	34.81	158	90	4	425	582	55	199	1e-16	90.5	Ubiquitin carboxyl-terminal hydrolase 13	Arabidopsis thaliana (Mouse-ear cress).	820364	NP_187797.3	GO:0005829; GO:0009506; GO:0008234; GO:0036459; GO:0006511	PF00917	IPR002083	GO:0005515
INIL01g05068	tr|E7BQD6|E7BQD6_PEA	45.17	321	137	6	1	310	163	455	9e-70	244	ATP synthase subunit alpha {ECO:0000256|RuleBase:RU003551}	Pisum sativum (Garden pea).			GO:0003676; GO:0008270
INIL01g05069	sp|Q9SSQ4|FRS6_ARATH	52.41	332	156	2	244	573	369	700	3e-114	362	Protein FAR1-RELATED SEQUENCE 6	Arabidopsis thaliana (Mouse-ear cress).	841683	NP_175661.1	GO:0005634; GO:0008270; GO:0006355	PF03101	IPR004330
INIL01g05071	sp|Q9LFP1|VA713_ARATH	78.28	221	47	1	1	220	1	221	4e-131	375	Vesicle-associated membrane protein 713	Arabidopsis thaliana (Mouse-ear cress).	830984	NP_196676.1	GO:0005794; GO:0016021; GO:0031201; GO:0005774; GO:0005773; GO:0005484; GO:0000149; GO:0006887; GO:0015031; GO:0009651; GO:0006906	PF00957|PF13774	IPR001388|IPR010908	GO:0016021|GO:0016192
INIL01g05072	sp|P24043|LAMA2_HUMAN	19.64	550	385	18	146	666	1612	2133	8e-06	53.5	Laminin subunit alpha-2	Homo sapiens (Human).	3908	NP_000417.2; NP_001073291.1	GO:0005605; GO:0005604; GO:0043197; GO:0070062; GO:0005576; GO:0042383; GO:0005198; GO:0007411; GO:0007155; GO:0030198; GO:0007517; GO:0022011; GO:0032224; GO:0030155; GO:0030334; GO:0045995
INIL01g05074	sp|Q9LFP0|APT5_ARATH	79.89	189	38	0	1	189	1	189	8e-107	311	Adenine phosphoribosyltransferase 5	Arabidopsis thaliana (Mouse-ear cress).	830985	NP_196677.1	GO:0005737; GO:0003999; GO:0006168; GO:0044209	PF00156	IPR000836	GO:0009116
INIL01g05075	sp|G5CV46|TPS31_SOLLC	61.36	546	202	5	6	548	16	555	0	669	Viridiflorene synthase	Solanum lycopersicum (Tomato) (Lycopersicon esculentum).	100820700	NP_001239040.1	GO:0005737; GO:0000287; GO:0010333; GO:0016114	PF01397|PF03936	IPR001906|IPR005630	GO:0008152|GO:0010333|GO:0016829|GO:0000287|GO:0010333|GO:0016829
INIL01g05077	sp|Q9SU34|ERLL2_ARATH	53.19	94	44	0	28	121	88	181	6e-30	111	pEARLI1-like lipid transfer protein 2	Arabidopsis thaliana (Mouse-ear cress).	826861	NP_192986.1	GO:0005618; GO:0005576; GO:0050832	PF14547	IPR027923
INIL01g05078	sp|O82484|DRL23_ARATH	32.84	475	291	12	3	453	13	483	8e-62	221	Putative disease resistance protein At4g10780	Arabidopsis thaliana (Mouse-ear cress).	826674	NP_192816.1	GO:0043531; GO:0005524; GO:0006952	PF00931	IPR002182	GO:0043531
INIL01g05084	sp|O81825|DRL28_ARATH	30.32	818	469	30	153	920	133	899	3e-79	283	Probable disease resistance protein At4g27220	Arabidopsis thaliana (Mouse-ear cress).	828830	NP_194452.1	GO:0043531; GO:0005524; GO:0006952	PF00931	IPR002182	GO:0043531
INIL01g05085	sp|Q940K0|DRL15_ARATH	42.02	119	63	3	1263	1376	158	275	5e-15	84.7	Probable disease resistance protein At1g61180	Arabidopsis thaliana (Mouse-ear cress).	842411	NP_176313.1	GO:0043531; GO:0005524; GO:0006952	PF00931|PF07727|PF14223|PF14244	IPR002182|IPR013103|IPR029472	GO:0043531
INIL01g05089	tr|A0A068VA76|A0A068VA76_COFCA	34.02	97	61	2	14	110	15	108	4e-08	60.8	Hexosyltransferase {ECO:0000256|RuleBase:RU362027}	Coffea canephora (Robusta coffee).			GO:0043531; GO:0005524
INIL01g05090	sp|O81825|DRL28_ARATH	29.95	808	456	30	153	891	133	899	7e-78	278	Probable disease resistance protein At4g27220	Arabidopsis thaliana (Mouse-ear cress).	828830	NP_194452.1	GO:0043531; GO:0005524; GO:0006952	PF00931	IPR002182	GO:0043531
INIL01g05410	tr|Q9AYR2|Q9AYR2_CARTI	27.16	162	107	4	1	157	522	677	9e-09	63.9	Ribulose bisphosphate carboxylase large chain	Carthamus tinctorius (Safflower).			GO:0003676; GO:0008270; GO:0006355
INIL01g05411	sp|Q9SRM9|ALMT8_ARATH	59.65	57	21	1	10	66	137	191	8e-14	70.1	Aluminum-activated malate transporter 8	Arabidopsis thaliana (Mouse-ear cress).	820340	NP_187774.1	GO:0016021; GO:0015743	PF11744	IPR020966	GO:0015743
INIL01g05412	tr|M1AGF2|M1AGF2_SOLTU	21.62	222	168	3	171	391	43	259	2e-07	61.2	Protein yippee-like {ECO:0000256|RuleBase:RU110713}	Solanum tuberosum (Potato).
INIL01g05414	sp|Q3ZBQ4|SNR25_BOVIN	30.77	91	61	1	42	130	30	120	4e-11	61.6	U11/U12 small nuclear ribonucleoprotein 25 kDa protein	Bos taurus (Bovine).	513526	NP_001160084.1	GO:0005737; GO:0045171; GO:0005654; GO:0005689; GO:0006397; GO:0008380
INIL01g05415	sp|Q3ZBQ4|SNR25_BOVIN	32.22	90	59	1	44	131	31	120	8e-12	63.5	U11/U12 small nuclear ribonucleoprotein 25 kDa protein	Bos taurus (Bovine).	513526	NP_001160084.1	GO:0005737; GO:0045171; GO:0005654; GO:0005689; GO:0006397; GO:0008380
INIL01g05416	sp|G5CV46|TPS31_SOLLC	57.95	264	100	6	1	256	8	268	3e-94	303	Viridiflorene synthase	Solanum lycopersicum (Tomato) (Lycopersicon esculentum).	100820700	NP_001239040.1	GO:0005737; GO:0000287; GO:0010333; GO:0016114	PF01397|PF03936	IPR001906|IPR005630	GO:0008152|GO:0010333|GO:0016829|GO:0000287|GO:0010333|GO:0016829
INIL01g05417	sp|G5CV46|TPS31_SOLLC	52.62	553	184	9	1	480	8	555	0	531	Viridiflorene synthase	Solanum lycopersicum (Tomato) (Lycopersicon esculentum).	100820700	NP_001239040.1	GO:0005737; GO:0000287; GO:0010333; GO:0016114	PF01397|PF03936	IPR001906|IPR005630	GO:0008152|GO:0010333|GO:0016829|GO:0000287|GO:0010333|GO:0016829
INIL01g05418	tr|A5BYK5|A5BYK5_VITVI	43.06	72	41	0	39	110	177	248	5e-08	60.1	V-type proton ATPase subunit a {ECO:0000256|RuleBase:RU361189}	Vitis vinifera (Grape).
INIL01g05420	sp|Q940K0|DRL15_ARATH	34.74	285	163	8	3	275	122	395	9e-37	143	Probable disease resistance protein At1g61180	Arabidopsis thaliana (Mouse-ear cress).	842411	NP_176313.1	GO:0043531; GO:0005524; GO:0006952	PF00931	IPR002182	GO:0043531
INIL01g05421	sp|Q8LSZ4|E2FE_ARATH	57.14	63	27	0	22	84	46	108	1e-12	66.2	E2F transcription factor-like E2FE	Arabidopsis thaliana (Mouse-ear cress).	823971	NP_190399.2; NP_851012.1	GO:0005634; GO:0005667; GO:0003677; GO:0003700; GO:0042023; GO:0032876; GO:0006351	PF02319	IPR003316	GO:0003700|GO:0005667|GO:0006355
INIL01g05422	sp|Q9SJ81|FLA7_ARATH	77.78	45	10	0	268	312	45	89	4e-17	82.8	Fasciclin-like arabinogalactan protein 7	Arabidopsis thaliana (Mouse-ear cress).	815021	NP_565313.1; NP_849935.1	GO:0031225; GO:0046658; GO:0016020; GO:0005886
INIL01g05423	sp|O81825|DRL28_ARATH	30.45	752	441	26	273	970	175	898	3e-75	271	Probable disease resistance protein At4g27220	Arabidopsis thaliana (Mouse-ear cress).	828830	NP_194452.1	GO:0043531; GO:0005524; GO:0006952	PF00931|PF13855	IPR002182|IPR001611	GO:0043531|GO:0005515
INIL01g05424	sp|P0C5C9|REHYA_ORYSJ	68.57	140	44	0	52	191	75	214	2e-65	207	1-Cys peroxiredoxin A	Oryza sativa subsp. japonica (Rice).	4344045	NP_001060407.1	GO:0005634; GO:0004601; GO:0051920	PF10417	IPR019479	GO:0051920|GO:0055114
INIL01g05425	sp|Q8L3R3|RFL1_ARATH	27.76	245	147	8	17	240	32	267	1e-15	80.1	Disease resistance protein RFL1	Arabidopsis thaliana (Mouse-ear cress).	837774	NP_172685.1	GO:0043531; GO:0005524; GO:0006952; GO:0009617	PF00931	IPR002182	GO:0043531
INIL01g05426	sp|O81825|DRL28_ARATH	28.37	430	257	17	1	400	319	727	5e-36	146	Probable disease resistance protein At4g27220	Arabidopsis thaliana (Mouse-ear cress).	828830	NP_194452.1	GO:0043531; GO:0005524; GO:0006952	PF00931	IPR002182	GO:0043531
INIL01g06536	sp|Q9LSF7|Y3518_ARATH	37.72	114	66	4	339	449	214	325	7e-10	63.9	B3 domain-containing protein At3g25182	Arabidopsis thaliana (Mouse-ear cress).			GO:0005634; GO:0003677; GO:0006355; GO:0006351	PF03754	IPR005508
INIL01g06537	sp|Q9SS87|SEOB_ARATH	31.7	265	139	8	188	432	488	730	7e-33	135	Protein SIEVE ELEMENT OCCLUSION B {ECO:0000303|PubMed:20932300}	Arabidopsis thaliana (Mouse-ear cress).	821097	NP_186817.1	GO:0042803; GO:0043621; GO:0010088	PF14577	IPR027944
INIL01g06539	tr|K4BYN7|K4BYN7_SOLLC	88.16	76	9	0	150	225	681	756	6e-38	151	Pectinesterase {ECO:0000256|RuleBase:RU000589}	Solanum lycopersicum (Tomato) (Lycopersicon esculentum).			GO:0005622; GO:0006886; GO:0016192
INIL01g06540	sp|H2DH18|C7A12_PANGI	53.27	505	225	5	1	499	1	500	0	548	Cytochrome P450 CYP736A12	Panax ginseng (Korean ginseng).			GO:0016021; GO:0020037; GO:0005506; GO:0004497; GO:0016705	PF00067	IPR001128	GO:0005506|GO:0016705|GO:0020037|GO:0055114
INIL01g06541	sp|H2DH18|C7A12_PANGI	50.9	277	131	3	1	275	1	274	1e-86	275	Cytochrome P450 CYP736A12	Panax ginseng (Korean ginseng).			GO:0016021; GO:0020037; GO:0005506; GO:0004497; GO:0016705	PF00067	IPR001128	GO:0005506|GO:0016705|GO:0020037|GO:0055114
INIL01g06542	sp|Q76MV0|H32_TOBAC	98.53	136	2	0	1	136	1	136	5e-92	269	Histone H3.2	Nicotiana tabacum (Common tobacco).			GO:0000786; GO:0005634; GO:0003677	PF00125	IPR007125	GO:0003677
INIL01g06543	sp|Q76MV0|H32_TOBAC	98.53	136	2	0	1	136	1	136	5e-92	269	Histone H3.2	Nicotiana tabacum (Common tobacco).			GO:0000786; GO:0005634; GO:0003677	PF00125	IPR007125	GO:0003677
INIL01g06545	sp|Q9SZL8|FRS5_ARATH	28.57	238	167	2	49	285	76	311	6e-26	112	Protein FAR1-RELATED SEQUENCE 5	Arabidopsis thaliana (Mouse-ear cress).	829974	NP_195531.1	GO:0005634; GO:0008270; GO:0006355	PF03101	IPR004330
INIL01g06546	tr|A0A077RVR8|A0A077RVR8_WHEAT	25	232	162	3	20	251	60	279	3e-14	82.4	60S ribosomal protein L36 {ECO:0000256|RuleBase:RU000665}	Triticum aestivum (Wheat).
INIL01g06547	sp|Q93WC4|IAA29_ARATH	32.37	241	111	7	1	189	1	241	7e-23	96.7	Auxin-responsive protein IAA29	Arabidopsis thaliana (Mouse-ear cress).	829361	NP_567891.1	GO:0005634; GO:0003700; GO:0009734; GO:0009733; GO:0010218; GO:0010114; GO:0006351	PF02309	IPR033389
INIL01g06548	sp|Q8LF20|CAP2_ARATH	72.51	662	143	12	1	632	1	653	0	848	Putative clathrin assembly protein At2g25430	Arabidopsis thaliana (Mouse-ear cress).	817081	NP_565595.1	GO:0030136; GO:0005905; GO:0005794; GO:0005634; GO:0005886; GO:0005545; GO:0048268; GO:0006897	PF07651	IPR011417	GO:0005543
INIL01g06549	tr|F4NCI4|F4NCI4_BETVU	35.02	217	130	4	1	210	180	392	5e-30	129	Photosystem II protein D1 {ECO:0000256|RuleBase:RU004332}	Beta vulgaris subsp. vulgaris.			GO:0003676
INIL01g06550	sp|Q8RWZ5|SD25_ARATH	47.53	465	189	9	2	414	21	482	5e-132	410	G-type lectin S-receptor-like serine/threonine-protein kinase SD2-5	Arabidopsis thaliana (Mouse-ear cress).	829365	NP_194957.2	GO:0016021; GO:0005886; GO:0009506; GO:0005524; GO:0005516; GO:0030246; GO:0001653; GO:0004672; GO:0004674; GO:0004675; GO:0031625; GO:0009755; GO:0046777; GO:0007178	PF01453	IPR001480
INIL01g06551	sp|Q8RWZ5|SD25_ARATH	44.06	463	197	8	2	405	21	480	5e-117	370	G-type lectin S-receptor-like serine/threonine-protein kinase SD2-5	Arabidopsis thaliana (Mouse-ear cress).	829365	NP_194957.2	GO:0016021; GO:0005886; GO:0009506; GO:0005524; GO:0005516; GO:0030246; GO:0001653; GO:0004672; GO:0004674; GO:0004675; GO:0031625; GO:0009755; GO:0046777; GO:0007178	PF01453	IPR001480
INIL01g06552	sp|Q8GYX9|WDL1_ARATH	56.99	93	36	1	237	329	123	211	8e-24	104	Protein WVD2-like 1	Arabidopsis thaliana (Mouse-ear cress).	819621	NP_001030633.1; NP_566233.1; NP_850514.1	GO:0005737; GO:0005874	PF06886	IPR027329
INIL01g06553	sp|O04865|PLDA1_VIGUN	58.01	836	273	10	1	785	1	809	0	956	Phospholipase D alpha 1	Vigna unguiculata (Cowpea).			GO:0016020; GO:0005509; GO:0070290; GO:0004630; GO:0016042; GO:0046470	PF00168|PF00614|PF12357	IPR000008|IPR001736|IPR024632	GO:0005515|GO:0003824
INIL01g06554	sp|F4K0A6|MYO2_ARATH	55	60	27	0	382	441	999	1058	2e-12	73.9	Myosin-2	Arabidopsis thaliana (Mouse-ear cress).	835516	NP_001078755.1	GO:0005768; GO:0016459; GO:0005886; GO:0009506; GO:0005524; GO:0003774; GO:0030048; GO:0006897	PF03754	IPR005508
INIL01g06555	sp|Q8MY12|MHCKC_DICDI	25	172	99	5	30	198	565	709	1e-08	59.7	Myosin heavy chain kinase C	Dictyostelium discoideum (Slime mold).	8627781	XP_635600.1	GO:0005826; GO:0005938; GO:0032154; GO:0016020; GO:0005524; GO:0016905; GO:0045159; GO:0004674; GO:0006935; GO:0000281; GO:0031037; GO:0018107; GO:0006468
INIL01g06556	sp|Q9LSF7|Y3518_ARATH	37.72	114	66	4	296	406	214	325	2e-10	65.9	B3 domain-containing protein At3g25182	Arabidopsis thaliana (Mouse-ear cress).			GO:0005634; GO:0003677; GO:0006355; GO:0006351	PF03754	IPR005508
INIL01g06557	tr|M1AA79|M1AA79_SOLTU	37.21	129	74	5	10	138	65	186	8e-14	76.3	Ribosomal protein L15 {ECO:0000256|RuleBase:RU000663}	Solanum tuberosum (Potato).			GO:0005634; GO:0003677; GO:0006355; GO:0006351
INIL01g06558	sp|Q9FLV7|Y5405_ARATH	31.58	171	115	2	222	390	167	337	9e-11	66.2	B3 domain-containing protein At5g24050	Arabidopsis thaliana (Mouse-ear cress).	832470	NP_197793.1	GO:0005634; GO:0003677; GO:0006355; GO:0006351	PF03754	IPR005508
INIL01g06560	sp|F8WKW0|UGT1_GARJA	63.35	191	63	2	1	191	235	418	2e-75	240	Crocetin glucosyltransferase, chloroplastic	Gardenia jasminoides (Cape jasmine) (Gardenia augusta).			GO:0009507; GO:0016758	PF00201	IPR002213	GO:0008152|GO:0016758
INIL01g06561	sp|Q8LBH4|SPX1_ARATH	57.05	156	61	1	1	156	107	256	1e-50	169	SPX domain-containing protein 1	Arabidopsis thaliana (Mouse-ear cress).	832137	NP_197515.1	GO:0005737; GO:0005794; GO:0005634; GO:0005886; GO:0015114; GO:0016036; GO:0035435; GO:0006817; GO:0080040	PF03105	IPR004331
INIL01g06563	sp|Q9LFN6|RH56_ARATH	95.06	344	17	0	1	344	84	427	0	682	DEAD-box ATP-dependent RNA helicase 56	Arabidopsis thaliana (Mouse-ear cress).	830986; 830990	NP_568244.2; NP_568245.1	GO:0005634; GO:0005524; GO:0004386; GO:0003723; GO:0006397; GO:0051028; GO:0008380	PF00270|PF00271	IPR011545|IPR001650	GO:0003676|GO:0005524
INIL01g06564	sp|Q9SKJ7|PT225_ARATH	75.21	355	79	4	1	355	1	346	0	541	Probable sugar phosphate/phosphate translocator At2g25520	Arabidopsis thaliana (Mouse-ear cress).	817090	NP_180122.1	GO:0005768; GO:0005794; GO:0016021; GO:0005802; GO:0008643	PF03151	IPR004853
INIL01g06565	sp|Q3E6T0|PT525_ARATH	65.59	186	53	4	2	187	174	348	3e-76	240	Probable sugar phosphate/phosphate translocator At5g25400	Arabidopsis thaliana (Mouse-ear cress).	832612	NP_568469.1	GO:0016021; GO:0008643	PF03151	IPR004853
INIL01g06566	sp|O82811|NRT21_ARATH	78.83	529	112	0	1	529	1	529	0	880	High-affinity nitrate transporter 2.1	Arabidopsis thaliana (Mouse-ear cress).	837327	NP_172288.1	GO:0016021; GO:0016020; GO:0005886; GO:0015112; GO:0048527; GO:0042128; GO:0015706; GO:0010167	PF07690	IPR011701	GO:0016021|GO:0055085
INIL01g06567	tr|A0A022QPC9|A0A022QPC9_ERYGU	45.55	191	88	3	23	197	62	252	8e-27	122	ATP-dependent Clp protease proteolytic subunit {ECO:0000256|RuleBase:RU003567}	Erythranthe guttata (Yellow monkey flower) (Mimulus guttatus).				PF08312	IPR013170
INIL01g06569	sp|Q8BTI8|SRRM2_MOUSE	44.3	149	58	5	1	134	1	139	1e-22	98.6	Serine/arginine repetitive matrix protein 2	Mus musculus (Mouse).	75956	NP_780438.2; XP_006525139.1; XP_006525140.1	GO:0015030; GO:0071013; GO:0016607; GO:0044822; GO:0006397; GO:0008380	PF08312	IPR013170
INIL01g06571	sp|O82811|NRT21_ARATH	79.02	529	111	0	1	529	1	529	0	882	High-affinity nitrate transporter 2.1	Arabidopsis thaliana (Mouse-ear cress).	837327	NP_172288.1	GO:0016021; GO:0016020; GO:0005886; GO:0015112; GO:0048527; GO:0042128; GO:0015706; GO:0010167	PF07690	IPR011701	GO:0016021|GO:0055085
INIL01g06572	sp|Q9LNG5|PPP7L_ARATH	37.55	261	156	5	6	266	11	264	6e-45	176	Serine/threonine-protein phosphatase 7 long form homolog	Arabidopsis thaliana (Mouse-ear cress).	841230	NP_175246.2	GO:0046872; GO:0004721	PF10536	IPR019557
INIL01g06573	tr|K4BDX8|K4BDX8_SOLLC	30.41	467	265	7	70	487	255	710	4e-66	240	Kinesin-like protein {ECO:0000256|RuleBase:RU000394}	Solanum lycopersicum (Tomato) (Lycopersicon esculentum).			GO:0003676; GO:0008270	PF03108	IPR004332
INIL01g06574	sp|Q8BTI8|SRRM2_MOUSE	45.45	143	69	2	1	136	1	141	3e-19	89	Serine/arginine repetitive matrix protein 2	Mus musculus (Mouse).	75956	NP_780438.2; XP_006525139.1; XP_006525140.1	GO:0015030; GO:0071013; GO:0016607; GO:0044822; GO:0006397; GO:0008380	PF08312	IPR013170
INIL01g06575	sp|A8MQA3|PP330_ARATH	43.74	599	324	9	7	597	2	595	2e-173	512	Pentatricopeptide repeat-containing protein At4g21065	Arabidopsis thaliana (Mouse-ear cress).	5008150	NP_001078414.1; NP_001078415.1		PF13041|PF14432	IPR002885|IPR032867	GO:0008270
INIL01g06576	sp|Q9ZT29|SC5D_TOBAC	81.04	269	51	0	4	272	3	271	3e-165	466	Delta(7)-sterol-C5(6)-desaturase	Nicotiana tabacum (Common tobacco).			GO:0005789; GO:0016021; GO:0005506; GO:0050046; GO:0006633; GO:0016126	PF04116	IPR006694	GO:0005506|GO:0006633|GO:0016491|GO:0055114
INIL01g06577	tr|A0A061FNF3|A0A061FNF3_THECC	79.38	97	19	1	2	97	121	217	6e-49	169	Potassium transporter {ECO:0000256|RuleBase:RU321113}	Theobroma cacao (Cacao) (Cocoa).	18586095	XP_007009342.1	GO:0006949
INIL01g06582	sp|P25272|KTI1_SOYBN	30.47	233	112	11	3	226	8	199	2e-15	75.5	Kunitz-type trypsin inhibitor KTI1	Glycine max (Soybean) (Glycine hispida).			GO:0004867	PF00197	IPR002160	GO:0004866
INIL01g06583	sp|P13087|MIRA_SYNDU	31.74	230	130	13	7	225	4	217	2e-14	73.2	Miraculin	Synsepalum dulcificum (Miracle fruit) (Richadella dulcifica).			GO:0004866	PF00197	IPR002160	GO:0004866
INIL01g06584	tr|A0A067L7F8|A0A067L7F8_JATCU	49.25	67	29	2	1	64	119	183	8e-13	69.7	UDP-glucose 6-dehydrogenase {ECO:0000256|PIRNR:PIRNR000124}	Jatropha curcas (Barbados nut).			GO:0003676; GO:0008270	PF14392	IPR025836
INIL01g06585	sp|P13087|MIRA_SYNDU	29	231	137	11	7	227	4	217	5e-12	65.9	Miraculin	Synsepalum dulcificum (Miracle fruit) (Richadella dulcifica).			GO:0004866	PF00197	IPR002160	GO:0004866
INIL01g06586	sp|Q6DBP4|PAE8_ARATH	37.44	398	204	10	9	389	6	375	6e-83	265	Pectin acetylesterase 8 {ECO:0000303|PubMed:25115560}	Arabidopsis thaliana (Mouse-ear cress).	827683	NP_193677.2	GO:0005618; GO:0005576; GO:0052689; GO:0071555	PF03283	IPR004963	GO:0016787
INIL01g06591	sp|Q6DBP4|PAE8_ARATH	40.11	359	190	8	46	390	28	375	7e-86	273	Pectin acetylesterase 8 {ECO:0000303|PubMed:25115560}	Arabidopsis thaliana (Mouse-ear cress).	827683	NP_193677.2	GO:0005618; GO:0005576; GO:0052689; GO:0071555	PF03283	IPR004963	GO:0016787
INIL01g06593	sp|Q6DBP4|PAE8_ARATH	38.5	387	204	10	9	378	6	375	1e-85	272	Pectin acetylesterase 8 {ECO:0000303|PubMed:25115560}	Arabidopsis thaliana (Mouse-ear cress).	827683	NP_193677.2	GO:0005618; GO:0005576; GO:0052689; GO:0071555	PF03283	IPR004963	GO:0016787
INIL01g06594	sp|P10978|POLX_TOBAC	43.59	117	57	3	19	126	1043	1159	1e-20	97.8	Retrovirus-related Pol polyprotein from transposon TNT 1-94	Nicotiana tabacum (Common tobacco).			GO:0004190; GO:0004519; GO:0003676; GO:0003964; GO:0008270; GO:0015074	PF00197|PF07727	IPR002160|IPR013103	GO:0004866
INIL01g06595	sp|P10978|POLX_TOBAC	40.76	157	82	4	61	208	1014	1168	2e-29	121	Retrovirus-related Pol polyprotein from transposon TNT 1-94	Nicotiana tabacum (Common tobacco).			GO:0004190; GO:0004519; GO:0003676; GO:0003964; GO:0008270; GO:0015074	PF07727	IPR013103
INIL01g06596	sp|P13087|MIRA_SYNDU	27.49	211	117	10	35	232	30	217	2e-08	56.2	Miraculin	Synsepalum dulcificum (Miracle fruit) (Richadella dulcifica).			GO:0004866	PF00197	IPR002160	GO:0004866
INIL01g06597	tr|A0A097BU08|A0A097BU08_TOBAC	28.42	190	107	5	233	399	6	189	1e-12	76.6	DNA-directed RNA polymerase subunit alpha {ECO:0000256|HAMAP-Rule:MF_00059}	Nicotiana tabacum (Common tobacco).			GO:0004866	PF00197	IPR002160	GO:0004866
INIL01g06598	tr|A5BIJ3|A5BIJ3_VITVI	61.9	63	22	1	580	640	20	82	2e-11	77.4	S-acyltransferase {ECO:0000256|RuleBase:RU079119}	Vitis vinifera (Grape).			GO:0003676; GO:0015074
INIL01g06604	sp|P13087|MIRA_SYNDU	29.29	198	115	9	42	228	34	217	7e-11	62.8	Miraculin	Synsepalum dulcificum (Miracle fruit) (Richadella dulcifica).			GO:0004866	PF00197	IPR002160	GO:0004866
INIL01g06605	sp|F4JIK2|ATCA4_ARATH	44.79	259	140	2	5	261	8	265	7e-84	258	Alpha carbonic anhydrase 4	Arabidopsis thaliana (Mouse-ear cress).	827846	NP_193831.1	GO:0009570; GO:0009535; GO:0004089; GO:0008270; GO:0006730	PF00194	IPR001148
INIL01g14007	sp|F4JIK2|ATCA4_ARATH	43.24	259	141	3	5	258	8	265	4e-78	243	Alpha carbonic anhydrase 4	Arabidopsis thaliana (Mouse-ear cress).	827846	NP_193831.1	GO:0009570; GO:0009535; GO:0004089; GO:0008270; GO:0006730	PF00194	IPR001148
INIL01g14009	sp|F4JIK2|ATCA4_ARATH	44.79	259	140	2	5	261	8	265	7e-84	258	Alpha carbonic anhydrase 4	Arabidopsis thaliana (Mouse-ear cress).	827846	NP_193831.1	GO:0009570; GO:0009535; GO:0004089; GO:0008270; GO:0006730	PF00194	IPR001148
INIL01g14010	sp|F4JIK2|ATCA4_ARATH	46.08	204	105	4	2	203	65	265	1e-61	199	Alpha carbonic anhydrase 4	Arabidopsis thaliana (Mouse-ear cress).	827846	NP_193831.1	GO:0009570; GO:0009535; GO:0004089; GO:0008270; GO:0006730	PF00194	IPR001148
INIL01g14011	sp|Q9SUV1|BRT1_ARATH	67.01	394	122	4	1	389	1	391	5e-179	511	Adenine nucleotide transporter BT1, chloroplastic/mitochondrial	Arabidopsis thaliana (Mouse-ear cress).	829375	NP_194966.1	GO:0009507; GO:0009941; GO:0009706; GO:0016021; GO:0005743; GO:0005739; GO:0009536; GO:0055085	PF00153	IPR018108
INIL01g14012	sp|O48946|CESA1_ARATH	82.77	1097	162	5	1	1096	1	1071	0	1863	Cellulose synthase A catalytic subunit 1 [UDP-forming]	Arabidopsis thaliana (Mouse-ear cress).	829376	NP_194967.1	GO:0005768; GO:0005794; GO:0016021; GO:0005886; GO:0005802; GO:0016760; GO:0008270; GO:0071555; GO:0030244; GO:0042538; GO:0009833	PF03552|PF14569	IPR005150|IPR027934	GO:0016020|GO:0016760|GO:0030244
INIL01g14013	tr|M1BV60|M1BV60_SOLTU	64.3	423	144	4	1	422	1	417	0	551	Serine/threonine-protein phosphatase {ECO:0000256|RuleBase:RU004273}	Solanum tuberosum (Potato).	102587870	XP_006361721.1
INIL01g14015	sp|O00370|LORF2_HUMAN	23.26	533	353	12	499	993	381	895	2e-28	127	LINE-1 retrotransposable element ORF2 protein	Homo sapiens (Human).			GO:0046872; GO:0003964; GO:0009036; GO:0006310; GO:0090305; GO:0032199; GO:0032197	PF00078|PF14111	IPR000477|IPR025558
INIL01g14016	sp|O64843|CID7_ARATH	56.76	562	232	6	16	575	15	567	0	638	Polyadenylate-binding protein-interacting protein 7	Arabidopsis thaliana (Mouse-ear cress).	817168	NP_180196.1		PF08590	IPR013899
INIL01g14017	sp|Q93VM8|COPT5_ARATH	62.42	149	50	2	1	146	1	146	3e-56	179	Copper transporter 5	Arabidopsis thaliana (Mouse-ear cress).	832188	NP_197565.1	GO:0005794; GO:0016021; GO:0005770; GO:0009506; GO:0005774; GO:0005773; GO:0005375; GO:0015680; GO:0009737	PF04145	IPR007274	GO:0005375|GO:0016021|GO:0035434
INIL01g14019	tr|A5B478|A5B478_VITVI	70.16	191	57	0	167	357	32	222	8e-84	269	Potassium transporter {ECO:0000256|RuleBase:RU321113}	Vitis vinifera (Grape).			GO:0003676; GO:0008270	PF14223
INIL01g14020	sp|P9WNH5|HSAD_MYCTU	25	284	190	9	30	301	18	290	3e-12	69.3	4,5:9,10-diseco-3-hydroxy-5,9,17-trioxoandrosta-1(10),2-diene-4-oate hydrolase	Mycobacterium tuberculosis (strain ATCC 25618 / H37Rv).	887378	NP_218086.1; WP_003419381.1	GO:0005618; GO:0005886; GO:0018774; GO:0034820; GO:0019439; GO:0044117; GO:0016042; GO:0006694	PF12697	IPR000073
INIL01g14021	sp|Q42371|ERECT_ARATH	67.57	111	32	2	1	111	869	975	9e-40	145	LRR receptor-like serine/threonine-protein kinase ERECTA {ECO:0000303|PubMed:8624444}	Arabidopsis thaliana (Mouse-ear cress).	817173	NP_180201.1	GO:0016021; GO:0005739; GO:0005886; GO:0009506; GO:0005524; GO:0001653; GO:0004674; GO:0019199; GO:0004675; GO:0031625; GO:0042742; GO:0050832; GO:0009755; GO:0048281; GO:0009965; GO:0009664; GO:0009944; GO:0046777; GO:0030155; GO:0051302; GO:0001558; GO:2000027; GO:0010103; GO:0007178; GO:0010148; GO:0001944
INIL01g14022	sp|Q42371|ERECT_ARATH	79.4	733	147	4	6	735	4	735	0	1164	LRR receptor-like serine/threonine-protein kinase ERECTA {ECO:0000303|PubMed:8624444}	Arabidopsis thaliana (Mouse-ear cress).	817173	NP_180201.1	GO:0016021; GO:0005739; GO:0005886; GO:0009506; GO:0005524; GO:0001653; GO:0004674; GO:0019199; GO:0004675; GO:0031625; GO:0042742; GO:0050832; GO:0009755; GO:0048281; GO:0009965; GO:0009664; GO:0009944; GO:0046777; GO:0030155; GO:0051302; GO:0001558; GO:2000027; GO:0010103; GO:0007178; GO:0010148; GO:0001944	PF00069|PF08263|PF12799|PF13855	IPR000719|IPR013210|IPR025875|IPR001611	GO:0004672|GO:0005524|GO:0006468|GO:0005515
INIL01g14024	tr|A5AP44|A5AP44_VITVI	38.68	106	53	5	17	120	111	206	1e-09	65.1	Serine/threonine-protein kinase {ECO:0000256|PIRNR:PIRNR000641}	Vitis vinifera (Grape).			GO:0016874; GO:0004842
INIL01g14025	sp|B9DFX7|HMA8_ARATH	70.78	883	243	6	1	875	1	876	0	1240	Copper-transporting ATPase PAA2, chloroplastic	Arabidopsis thaliana (Mouse-ear cress).	832253	NP_001031920.1; NP_680181.2	GO:0009535; GO:0016021; GO:0005524; GO:0005375; GO:0004008; GO:0046872; GO:0035434; GO:0006825	PF00122|PF00403|PF00702	IPR008250|IPR006121	GO:0000166|GO:0046872|GO:0030001|GO:0046872
INIL01g14026	tr|Q2HX36|Q2HX36_IPOBA	46.43	224	120	0	22	245	25	248	2e-66	225	Glycosyltransferase {ECO:0000256|RuleBase:RU362057}	Ipomoea batatas (Sweet potato) (Convolvulus batatas).			GO:0003676; GO:0008270	PF14111	IPR025558
INIL01g14027	sp|Q1PFH7|PPR89_ARATH	73.71	194	49	1	83	274	1	194	6e-97	290	Pentatricopeptide repeat-containing protein At1g62350	Arabidopsis thaliana (Mouse-ear cress).	842533	NP_176425.2
INIL01g14028	tr|A0A022PV74|A0A022PV74_ERYGU	68.06	216	66	2	1	213	1	216	5e-100	301	50S ribosomal protein L33, chloroplastic {ECO:0000256|HAMAP-Rule:MF_00294}	Erythranthe guttata (Yellow monkey flower) (Mimulus guttatus).
INIL01g14029	tr|A0A068V0P5|A0A068V0P5_COFCA	62.14	243	85	5	5	245	2	239	5e-92	282	Maturase K {ECO:0000256|RuleBase:RU003336}	Coffea canephora (Robusta coffee).
INIL01g14030	sp|Q9SMY8|FBL15_ARATH	65.5	916	264	9	88	962	80	984	0	1150	F-box/LRR-repeat protein 15	Arabidopsis thaliana (Mouse-ear cress).	829457	NP_567916.2		PF00646	IPR001810	GO:0005515
INIL01g14031	tr|Q2HX36|Q2HX36_IPOBA	41.09	348	164	5	4	325	20	352	4e-75	256	Glycosyltransferase {ECO:0000256|RuleBase:RU362057}	Ipomoea batatas (Sweet potato) (Convolvulus batatas).			GO:0003676; GO:0008270	PF14111	IPR025558
INIL01g14032	sp|Q39117|TGT2_ARATH	44	75	42	0	257	331	264	338	2e-12	71.2	Trihelix transcription factor GT-2	Arabidopsis thaliana (Mouse-ear cress).	844024	NP_177815.1	GO:0005634; GO:0003677; GO:0003700; GO:0006351
INIL01g14033	sp|Q8RY25|NU98A_ARATH	43.3	351	139	10	488	786	685	1027	7e-82	288	Nuclear pore complex protein NUP98A {ECO:0000303|PubMed:21189294}	Arabidopsis thaliana (Mouse-ear cress).	837579	NP_001031018.1; NP_172510.2	GO:0005635; GO:0005643; GO:0051028; GO:0015031	PF04096	IPR007230	GO:0005643|GO:0006810
INIL01g14037	tr|A0A068UY26|A0A068UY26_COFCA	41.89	456	159	18	1	385	1	421	1e-66	228	50S ribosomal protein L33, chloroplastic {ECO:0000256|HAMAP-Rule:MF_00294}	Coffea canephora (Robusta coffee).
INIL01g14039	sp|Q8RUF8|NILP3_ARATH	82.73	278	45	1	5	279	67	344	3e-169	480	Omega-amidase,chloroplastic	Arabidopsis thaliana (Mouse-ear cress).	831077	NP_196765.2; NP_974769.1	GO:0009507; GO:0009570; GO:0005829; GO:0050152; GO:0008270; GO:0006108; GO:0006807; GO:0006107	PF00795	IPR003010	GO:0006807|GO:0016810
INIL01g14040	sp|Q8RUF8|NILP3_ARATH	80.2	303	60	0	5	307	67	369	0	514	Omega-amidase,chloroplastic	Arabidopsis thaliana (Mouse-ear cress).	831077	NP_196765.2; NP_974769.1	GO:0009507; GO:0009570; GO:0005829; GO:0050152; GO:0008270; GO:0006108; GO:0006807; GO:0006107	PF00795	IPR003010	GO:0006807|GO:0016810
INIL01g14041	sp|Q9M9U9|RKD1_ARATH	50	46	23	0	299	344	136	181	8e-08	56.6	Protein RKD1	Arabidopsis thaliana (Mouse-ear cress).	838461	NP_173314.1	GO:0005634; GO:0003677; GO:0003700; GO:0051302; GO:0006355; GO:0006351	PF02042	IPR003035
INIL01g14042	sp|Q94B74|NUDT2_ARATH	59.21	277	111	2	49	325	1	275	2e-119	352	Nudix hydrolase 2	Arabidopsis thaliana (Mouse-ear cress).	834816	NP_568687.1	GO:0047631; GO:0046872; GO:0051287; GO:0000210; GO:0006979	PF00293	IPR000086	GO:0016787
INIL01g14043	sp|Q9M2B4|ALFL3_ARATH	42.61	230	106	4	4	209	8	235	2e-50	172	PHD finger protein ALFIN-LIKE 3	Arabidopsis thaliana (Mouse-ear cress).	823316	NP_189865.1	GO:0005634; GO:0008270; GO:0016568; GO:0006355; GO:0006351	PF12165	IPR021998	GO:0006355|GO:0042393
INIL01g14044	sp|Q9M2B4|ALFL3_ARATH	41.49	241	122	4	4	227	8	246	7e-50	169	PHD finger protein ALFIN-LIKE 3	Arabidopsis thaliana (Mouse-ear cress).	823316	NP_189865.1	GO:0005634; GO:0008270; GO:0016568; GO:0006355; GO:0006351	PF12165	IPR021998	GO:0006355|GO:0042393
INIL01g14046	sp|Q75IR6|ALFL1_ORYSJ	45.99	137	64	3	8	144	25	151	2e-34	126	PHD finger protein ALFIN-LIKE 1	Oryza sativa subsp. japonica (Rice).	4337899	NP_001054733.1	GO:0005634; GO:0008270; GO:0016568; GO:0006355; GO:0006351	PF12165	IPR021998	GO:0006355|GO:0042393
INIL01g14047	sp|Q84Y18|CXIP4_ARATH	75	48	10	1	5	52	78	123	1e-16	77	CAX-interacting protein 4	Arabidopsis thaliana (Mouse-ear cress).	817440	NP_565678.1	GO:0005737; GO:0005634; GO:0003676; GO:0008270	PF13917
INIL01g14048	sp|Q5XEM9|ALFL5_ARATH	49.68	157	77	1	3	159	7	161	5e-45	158	PHD finger protein ALFIN-LIKE 5	Arabidopsis thaliana (Mouse-ear cress).	832173	NP_197551.2	GO:0005634; GO:0003677; GO:0003714; GO:0008270; GO:0016568; GO:1903507; GO:0006355; GO:0009651; GO:0009414; GO:0006351	PF12165	IPR021998	GO:0006355|GO:0042393
INIL01g14049	sp|Q9M2B4|ALFL3_ARATH	40.42	240	89	4	4	192	8	244	3e-46	159	PHD finger protein ALFIN-LIKE 3	Arabidopsis thaliana (Mouse-ear cress).	823316	NP_189865.1	GO:0005634; GO:0008270; GO:0016568; GO:0006355; GO:0006351	PF12165	IPR021998	GO:0006355|GO:0042393
INIL01g14051	sp|B8B8C5|ALFL9_ORYSI	52.41	145	46	4	3	129	4	143	3e-42	148	PHD finger protein ALFIN-LIKE 9	Oryza sativa subsp. indica (Rice).			GO:0005634; GO:0008270; GO:0016568; GO:0006355; GO:0006351	PF12165	IPR021998	GO:0006355|GO:0042393
INIL01g14052	tr|K4CZS0|K4CZS0_SOLLC	51.43	105	33	3	238	324	267	371	6e-17	90.1	Purple acid phosphatase {ECO:0000256|RuleBase:RU361203}	Solanum lycopersicum (Tomato) (Lycopersicon esculentum).	101250936	XP_004248819.1		PF13456
INIL01g15289	sp|P40234|CKI2_SCHPO	37.72	289	164	4	38	323	12	287	4e-58	206	Casein kinase I homolog 2	Schizosaccharomyces pombe (strain 972 / ATCC 24843) (Fission yeast).	2541341	NP_595380.1	GO:0005737; GO:0000329; GO:0005524; GO:0004674; GO:0006897; GO:0018105; GO:0008360; GO:0030100; GO:0007165; GO:0016055	PF00069	IPR000719	GO:0004672|GO:0005524|GO:0006468
INIL01g15290	sp|F4ITL6|RTE1_ARATH	57.92	240	94	1	1	233	10	249	4e-109	321	Protein REVERSION-TO-ETHYLENE SENSITIVITY1	Arabidopsis thaliana (Mouse-ear cress).	817148	NP_180177.2	GO:0005783; GO:0005789; GO:0005794; GO:0000139; GO:0016021; GO:0010105; GO:0009723	PF05608	IPR008496
INIL01g15291	sp|P51273|YCF36_PORPU	38.18	165	87	4	43	206	2	152	2e-27	108	Uncharacterized protein ycf36	Porphyra purpurea (Red seaweed) (Ulva purpurea).	809903	NP_053883.1	GO:0009507	PF06799	IPR009631
INIL01g15293	sp|O49954|GCSP_SOLTU	88.97	1043	107	2	1	1043	1	1035	0	1929	Glycine dehydrogenase (decarboxylating), mitochondrial	Solanum tuberosum (Potato).			GO:0005739; GO:0004375; GO:0006546	PF02347	IPR020580	GO:0004375|GO:0006546|GO:0055114
INIL01g15294	sp|Q5SVZ6|ZMYM1_HUMAN	31.44	229	148	5	46	270	490	713	8e-24	105	Zinc finger MYM-type protein 1	Homo sapiens (Human).	79830	NP_001276017.1; NP_001276018.1; NP_001276019.1; NP_079048.3	GO:0005634; GO:0003676; GO:0008270	PF14291	IPR025398
INIL01g15295	sp|Q9FPR3|EDR1_ARATH	73.26	273	70	1	567	836	650	922	1e-133	428	Serine/threonine-protein kinase EDR1	Arabidopsis thaliana (Mouse-ear cress).	837393	NP_563824.1	GO:0005829; GO:0005769; GO:0005783; GO:0005634; GO:0005802; GO:0012510; GO:0005524; GO:0016301; GO:0004709; GO:0004712; GO:0009738; GO:0000186; GO:0008219; GO:0002229; GO:0009873; GO:0000165; GO:0009788; GO:0046777; GO:1900424; GO:1900150; GO:2000031; GO:0009617; GO:0009723; GO:0009620; GO:0009414	PF07714|PF14381	IPR001245	GO:0004672|GO:0006468
INIL01g15297	sp|O04089|ZIP4_ARATH	66.84	374	115	3	39	412	10	374	2e-161	466	Zinc transporter 4, chloroplastic	Arabidopsis thaliana (Mouse-ear cress).	837640	NP_172566.2	GO:0009535; GO:0016021; GO:0005385	PF02535	IPR003689	GO:0016020|GO:0030001|GO:0046873|GO:0055085
INIL01g15299	tr|U5G9P3|U5G9P3_POPTR	47.69	195	102	0	11	205	57	251	1e-62	215	NADH-ubiquinone oxidoreductase chain 6 {ECO:0000256|RuleBase:RU004430}	Populus trichocarpa (Western balsam poplar) (Populus balsamiferasubsp. trichocarpa).	18098535	XP_006382338.1		PF14111	IPR025558
INIL01g15300	tr|A0A022QNZ1|A0A022QNZ1_ERYGU	41.8	311	134	9	1	273	1	302	4e-53	186	Glucose-6-phosphate isomerase {ECO:0000256|RuleBase:RU000612}	Erythranthe guttata (Yellow monkey flower) (Mimulus guttatus).				PF05553|PF14364	IPR008480|IPR025520
INIL01g15303	sp|A2A1A0|NCS1_COPJA	36.03	136	77	4	7	135	13	145	1e-16	79	S-norcoclaurine synthase 1	Coptis japonica (Japanese goldthread).			GO:0050474; GO:0046872; GO:0016706; GO:0009820	PF14226	IPR026992
INIL01g15305	tr|K4DAT2|K4DAT2_SOLLC	37.79	217	105	4	565	780	226	413	2e-30	134	Glucose-6-phosphate isomerase {ECO:0000256|RuleBase:RU000612}	Solanum lycopersicum (Tomato) (Lycopersicon esculentum).
INIL01g15306	sp|B9DFU2|MAX1_ARATH	72.24	490	134	2	23	511	33	521	0	707	Cytochrome P450 711A1	Arabidopsis thaliana (Mouse-ear cress).	817157	NP_565617.2; NP_850074.1	GO:0016021; GO:0020037; GO:0005506; GO:0004497; GO:0016705; GO:0009926; GO:0016117; GO:0009963; GO:0009934; GO:0010223	PF00067	IPR001128	GO:0005506|GO:0016705|GO:0020037|GO:0055114
INIL01g15307	sp|Q9LRW1|LBD22_ARATH	44.19	129	72	0	46	174	36	164	4e-32	123	LOB domain-containing protein 22	Arabidopsis thaliana (Mouse-ear cress).	820598	NP_188001.1		PF03195	IPR004883
INIL01g15308	sp|Q84KI6|SQD1_SPIOL	79.46	482	91	4	1	474	1	482	0	789	UDP-sulfoquinovose synthase, chloroplastic	Spinacia oleracea (Spinach).			GO:0009570; GO:0050662; GO:0046507	PF01370	IPR001509	GO:0003824|GO:0050662
INIL01g15310	sp|Q8H1F5|IDD7_ARATH	57.54	325	99	6	7	292	17	341	1e-115	353	Protein indeterminate-domain 7 {ECO:0000303|PubMed:16784536}	Arabidopsis thaliana (Mouse-ear cress).	841954	NP_175907.2	GO:0003677; GO:0046872; GO:0003700; GO:0006355; GO:0006351
INIL01g15311	sp|Q9ZUP3|NAP1B_ARATH	67.44	301	95	1	1	301	1	298	1e-127	376	Nucleosome assembly protein 1;2	Arabidopsis thaliana (Mouse-ear cress).	816467	NP_179538.1	GO:0005737; GO:0005829; GO:0005634; GO:0005886; GO:0042393; GO:0042802; GO:0009294; GO:0006334; GO:0046686; GO:0016444	PF00956	IPR002164	GO:0005634|GO:0006334
INIL01g15312	sp|B9DFU2|MAX1_ARATH	75.72	453	106	2	1	452	72	521	0	680	Cytochrome P450 711A1	Arabidopsis thaliana (Mouse-ear cress).	817157	NP_565617.2; NP_850074.1	GO:0016021; GO:0020037; GO:0005506; GO:0004497; GO:0016705; GO:0009926; GO:0016117; GO:0009963; GO:0009934; GO:0010223	PF00067	IPR001128	GO:0005506|GO:0016705|GO:0020037|GO:0055114
INIL01g15313	sp|Q9SF32|IQD1_ARATH	41.01	217	108	6	73	274	71	282	4e-39	151	Protein IQ-DOMAIN 1	Arabidopsis thaliana (Mouse-ear cress).	820128	NP_187582.1	GO:0005634
INIL01g15314	sp|P04146|COPIA_DROME	26.78	239	132	11	170	401	232	434	8e-08	59.3	Copia protein	Drosophila melanogaster (Fruit fly).			GO:0004190; GO:0005524; GO:0003676; GO:0008270; GO:0015074	PF13976	IPR025724
INIL01g15316	sp|P0CT40|TF29_SCHPO	32.3	161	109	0	1	161	488	648	8e-25	108	Transposon Tf2-9 polyprotein	Schizosaccharomyces pombe (strain 972 / ATCC 24843) (Fission yeast).	2542672; 2542797; 2543673; 3361218	NP_001018800.2; NP_593347.1; NP_593385.2; NP_594156.1	GO:0005737; GO:0005634; GO:0004190; GO:0003677; GO:0003887; GO:0004519; GO:0046872; GO:0003723; GO:0003964; GO:0015074; GO:0006310; GO:0032197	PF00078	IPR000477
INIL01g15317	tr|F6H3M4|F6H3M4_VITVI	68.26	501	138	9	16	495	34	534	0	670	Photosystem II reaction center protein J {ECO:0000256|HAMAP-Rule:MF_01305}	Vitis vinifera (Grape).	100250890	XP_002278508.1
INIL01g15318	tr|A0A068UJA2|A0A068UJA2_COFCA	90.91	55	5	0	28	82	96	150	6e-27	106	Ubiquinol oxidase {ECO:0000256|RuleBase:RU003779}	Coffea canephora (Robusta coffee).				PF12023	IPR021899
INIL01g15319	sp|Q6AXU8|METL6_RAT	45.59	272	129	5	1	258	1	267	1e-68	229	Methyltransferase-like protein 6	Rattus norvegicus (Rat).	290564	NP_001007624.1	GO:0008168	PF08242|PF10294	IPR013217|IPR019410
INIL01g15320	tr|U5G9P3|U5G9P3_POPTR	38.36	219	98	4	11	197	57	270	1e-44	164	NADH-ubiquinone oxidoreductase chain 6 {ECO:0000256|RuleBase:RU004430}	Populus trichocarpa (Western balsam poplar) (Populus balsamiferasubsp. trichocarpa).	18098535	XP_006382338.1		PF14111	IPR025558
INIL01g15322	sp|Q9SW11|PUB35_ARATH	38.26	677	355	10	80	700	95	764	3e-138	433	U-box domain-containing protein 35	Arabidopsis thaliana (Mouse-ear cress).	828619	NP_194246.2	GO:0005886; GO:0009506; GO:0005524; GO:0016874; GO:0001653; GO:0004675; GO:0031625; GO:0004842; GO:0009755; GO:0046777; GO:0006950; GO:0007178	PF00069	IPR000719	GO:0004672|GO:0005524|GO:0006468
INIL01g15324	sp|Q17QR8|HARB1_BOVIN	29.38	194	123	5	254	442	117	301	3e-18	89.4	Putative nuclease HARBI1	Bos taurus (Bovine).	514442	NP_001069136.1; XP_005216510.1; XP_005216511.1	GO:0005813; GO:0005737; GO:0005634; GO:0046872; GO:0004518	PF13359	IPR027806
INIL01g15325	sp|P92985|RBP1C_ARATH	72.87	188	45	2	136	323	2	183	2e-89	275	Ran-binding protein 1 homolog c	Arabidopsis thaliana (Mouse-ear cress).	835973	NP_200667.2	GO:0005643; GO:0051028; GO:0000060	PF00638	IPR000156	GO:0046907
INIL01g15326	sp|Q8VZH2|APM1_ARATH	71.49	877	238	5	9	874	2	877	0	1309	Aminopeptidase M1	Arabidopsis thaliana (Mouse-ear cress).	829446	NP_195035.2	GO:0005829; GO:0005783; GO:0031090; GO:0005886; GO:0004177; GO:0008237; GO:0010013; GO:0008270; GO:0009926	PF01433|PF11838	IPR014782|IPR024571	GO:0008237|GO:0008270
INIL01g15327	tr|Q9ZT80|Q9ZT80_ARATH	42.7	89	51	0	28	116	73	161	2e-15	79.7	Mitogen-activated protein kinase {ECO:0000256|SAAS:SAAS00095919}	Arabidopsis thaliana (Mouse-ear cress).			GO:0003676; GO:0003964; GO:0008270	PF14244	IPR029472
INIL01g15328	sp|Q9LNG5|PPP7L_ARATH	37.3	378	208	7	4	364	8	373	1e-57	221	Serine/threonine-protein phosphatase 7 long form homolog	Arabidopsis thaliana (Mouse-ear cress).	841230	NP_175246.2	GO:0046872; GO:0004721	PF01693|PF10536|PF10551	IPR011320|IPR019557|IPR018289
INIL01g15329	sp|Q9SMZ9|Y4331_ARATH	67.47	83	26	1	1	82	1	83	5e-36	123	Uncharacterized protein At4g33100	Arabidopsis thaliana (Mouse-ear cress).	829447	NP_195036.1		PF05254	IPR007918
INIL01g15330	sp|Q8VWQ5|WRK50_ARATH	48.19	166	72	4	1	154	8	171	6e-41	141	Probable WRKY transcription factor 50	Arabidopsis thaliana (Mouse-ear cress).	832686	NP_197989.2	GO:0005634; GO:0043565; GO:0003700; GO:0050832; GO:0009867; GO:0006351	PF03106	IPR003657	GO:0003700|GO:0006355|GO:0043565
INIL01g15331	tr|U7E0R4|U7E0R4_POPTR	38.33	60	37	0	85	144	45	104	2e-07	58.5	Glycerol-3-phosphate dehydrogenase [NAD(+)] {ECO:0000256|RuleBase:RU361243}	Populus trichocarpa (Western balsam poplar) (Populus balsamiferasubsp. trichocarpa).	18109548	XP_006387832.1
INIL01g15332	sp|O65555|Y4094_ARATH	68.93	177	53	1	1	177	1	175	2e-85	270	BTB/POZ domain-containing protein At4g30940	Arabidopsis thaliana (Mouse-ear cress).	829219	NP_194823.1	GO:0051260; GO:0016567	PF02214	IPR003131	GO:0051260
INIL01g15333	sp|Q96H78|S2544_HUMAN	31.13	318	181	8	20	321	10	305	7e-42	153	Solute carrier family 25 member 44	Homo sapiens (Human).	9673	NP_001273113.1; NP_055470.1	GO:0016021; GO:0005743; GO:0055085	PF00153	IPR018108
INIL01g15334	sp|Q9M2B4|ALFL3_ARATH	60.58	137	53	1	4	140	8	143	2e-46	164	PHD finger protein ALFIN-LIKE 3	Arabidopsis thaliana (Mouse-ear cress).	823316	NP_189865.1	GO:0005634; GO:0008270; GO:0016568; GO:0006355; GO:0006351	PF12165	IPR021998	GO:0006355|GO:0042393
INIL01g15335	sp|Q5XEM9|ALFL5_ARATH	49.04	157	78	1	3	159	7	161	1e-44	157	PHD finger protein ALFIN-LIKE 5	Arabidopsis thaliana (Mouse-ear cress).	832173	NP_197551.2	GO:0005634; GO:0003677; GO:0003714; GO:0008270; GO:0016568; GO:1903507; GO:0006355; GO:0009651; GO:0009414; GO:0006351	PF12165	IPR021998	GO:0006355|GO:0042393
INIL01g15336	sp|Q5XEM9|ALFL5_ARATH	51.28	156	75	1	6	161	7	161	4e-47	160	PHD finger protein ALFIN-LIKE 5	Arabidopsis thaliana (Mouse-ear cress).	832173	NP_197551.2	GO:0005634; GO:0003677; GO:0003714; GO:0008270; GO:0016568; GO:1903507; GO:0006355; GO:0009651; GO:0009414; GO:0006351	PF12165	IPR021998	GO:0006355|GO:0042393
INIL01g15851	sp|Q08298|RD22_ARATH	53.08	390	139	10	15	366	8	391	4e-117	352	Dehydration-responsive protein RD22	Arabidopsis thaliana (Mouse-ear cress).	832636	NP_197943.1	GO:0005768; GO:0005794; GO:0005802; GO:0009651	PF03181	IPR004873
INIL01g15852	sp|O81832|Y4729_ARATH	41.72	429	232	7	14	430	6	428	1e-112	355	G-type lectin S-receptor-like serine/threonine-protein kinase At4g27290	Arabidopsis thaliana (Mouse-ear cress).	828837	NP_194459.4	GO:0005524; GO:0005516; GO:0030246; GO:0004674; GO:0048544	PF00954|PF01453|PF08276	IPR000858|IPR001480|IPR003609	GO:0048544
INIL01g15854	sp|O81832|Y4729_ARATH	41.71	434	242	6	1	429	1	428	5e-115	361	G-type lectin S-receptor-like serine/threonine-protein kinase At4g27290	Arabidopsis thaliana (Mouse-ear cress).	828837	NP_194459.4	GO:0005524; GO:0005516; GO:0030246; GO:0004674; GO:0048544	PF00954|PF01453|PF08276	IPR000858|IPR001480|IPR003609	GO:0048544
INIL01g15856	sp|Q09092|SRK6_BRAOV	67.31	52	17	0	1	52	697	748	1e-13	70.1	Putative serine/threonine-protein kinase receptor	Brassica oleracea var. viridis (Flowering kale) (Brassica oleraceavar. acephala).			GO:0016021; GO:0005524; GO:0004674; GO:0060320	PF07714	IPR001245	GO:0004672|GO:0006468
INIL01g15858	sp|O81832|Y4729_ARATH	38.52	270	118	6	185	443	249	481	9e-50	189	G-type lectin S-receptor-like serine/threonine-protein kinase At4g27290	Arabidopsis thaliana (Mouse-ear cress).	828837	NP_194459.4	GO:0005524; GO:0005516; GO:0030246; GO:0004674; GO:0048544	PF00954|PF07727|PF08276	IPR000858|IPR013103|IPR003609	GO:0048544
INIL01g15859	sp|P82901|NLT2P_WHEAT	45.59	68	36	1	29	96	1	67	3e-13	63.9	Non-specific lipid-transfer protein 2P	Triticum aestivum (Wheat).			GO:0008289; GO:0006869	PF14368	IPR016140
INIL01g15861	sp|Q9SZL7|FRS9_ARATH	24.62	199	135	6	179	371	324	513	5e-08	58.5	Protein FAR1-RELATED SEQUENCE 9	Arabidopsis thaliana (Mouse-ear cress).	829973	NP_195530.2	GO:0005634; GO:0008270; GO:0006355	PF03101	IPR004330
INIL01g15862	sp|Q40392|TMVRN_NICGU	52.05	146	64	2	13	154	10	153	3e-44	161	TMV resistance protein N	Nicotiana glutinosa (Tobacco).			GO:0005737; GO:0043531; GO:0005524; GO:0009626; GO:0007165	PF01582	IPR000157	GO:0005515|GO:0007165
INIL01g15863	tr|M1CNT1|M1CNT1_SOLTU	28.57	224	120	6	27	216	748	965	8e-11	72.8	Mitochondrial Rho GTPase {ECO:0000256|PIRNR:PIRNR037488}	Solanum tuberosum (Potato).	102587037	XP_006364954.1	GO:0043531; GO:0007165
INIL01g15864	sp|Q9FL92|WRK16_ARATH	29.33	208	102	9	7	182	638	832	4e-08	58.5	Probable WRKY transcription factor 16	Arabidopsis thaliana (Mouse-ear cress).	834536	NP_851133.1	GO:0005634; GO:0005774; GO:0043531; GO:0005524; GO:0043565; GO:0003700; GO:0006952; GO:0007165; GO:0006351
INIL01g15868	tr|A3BDW8|A3BDW8_ORYSJ	33.89	180	117	2	114	293	94	271	1e-28	121	Ribulose bisphosphate carboxylase large chain	Oryza sativa subsp. japonica (Rice).				PF03732	IPR005162
INIL01g15869	sp|O81832|Y4729_ARATH	37.33	375	214	6	7	365	7	376	6e-80	266	G-type lectin S-receptor-like serine/threonine-protein kinase At4g27290	Arabidopsis thaliana (Mouse-ear cress).	828837	NP_194459.4	GO:0005524; GO:0005516; GO:0030246; GO:0004674; GO:0048544	PF00954|PF01453	IPR000858|IPR001480	GO:0048544
INIL01g15870	tr|A0A0B2R388|A0A0B2R388_GLYSO	90.16	61	6	0	142	202	259	319	4e-25	113	Methionine aminopeptidase 2 {ECO:0000256|HAMAP-Rule:MF_03175}	Glycine soja (Wild soybean).
INIL01g15871	sp|Q588V7|TEB_ARATH	60.02	2186	798	21	53	2197	1	2151	0	2454	Helicase and polymerase-containing protein TEBICHI	Arabidopsis thaliana (Mouse-ear cress).	829406	NP_001078482.1	GO:0005524; GO:0003677; GO:0003887; GO:0004386; GO:0007049; GO:0051301; GO:0006261; GO:1990067; GO:0009933; GO:0009640; GO:2000011; GO:1902749; GO:0010468	PF00270|PF00271|PF00476	IPR011545|IPR001650|IPR001098	GO:0003676|GO:0005524|GO:0003677|GO:0003887|GO:0006260
INIL01g15873	tr|A0A068VCX4|A0A068VCX4_COFCA	47.51	362	145	8	16	335	8	366	8e-86	276	Acyl carrier protein {ECO:0000256|HAMAP-Rule:MF_01217, ECO:0000256|RuleBase:RU000722}	Coffea canephora (Robusta coffee).				PF04570	IPR007650
INIL01g15874	sp|Q9LK09|SYP32_ARATH	65.9	349	107	5	2	340	1	347	5e-147	426	Syntaxin-32	Arabidopsis thaliana (Mouse-ear cress).	822024	NP_189078.2	GO:0005794; GO:0016021; GO:0006886; GO:0061025; GO:0016192	PF05739|PF11416	IPR000727|IPR021538	GO:0005515
INIL01g15875	tr|Q6JJ63|Q6JJ63_IPOTF	67.69	130	29	2	1	130	216	332	1e-48	181	ATP synthase subunit beta {ECO:0000256|RuleBase:RU003553}	Ipomoea trifida (Morning glory).				PF02992	IPR004242
INIL01g15876	tr|A0A061ET65|A0A061ET65_THECC	51.61	62	30	0	234	295	247	308	2e-08	66.6	Beta-galactosidase {ECO:0000256|RuleBase:RU000675, ECO:0000256|SAAS:SAAS00108886}	Theobroma cacao (Cacao) (Cocoa).	18598215	XP_007027708.1	GO:0003676; GO:0004523
INIL01g15877	tr|W9S9B9|W9S9B9_9ROSA	55.59	331	128	8	1	314	332	660	3e-53	195	MATE efflux family protein {ECO:0000256|RuleBase:RU004914}	Morus notabilis.	21390779	XP_010109046.1	GO:0005622; GO:0016020; GO:0006886; GO:0061025; GO:0016192
INIL01g15878	sp|Q9LYE5|CID5_ARATH	38.79	165	59	4	4	157	1	134	4e-23	95.5	Polyadenylate-binding protein-interacting protein 5	Arabidopsis thaliana (Mouse-ear cress).	831015	NP_196705.1
INIL01g15879	sp|Q80Y75|DJB13_MOUSE	40.72	221	117	6	15	223	95	313	8e-49	168	DnaJ homolog subfamily B member 13	Mus musculus (Mouse).	69387	NP_705755.2	GO:0006457	PF01556	IPR002939
INIL01g15880	sp|Q92576|PHF3_HUMAN	36.97	165	95	2	410	572	958	1115	1e-18	95.9	PHD finger protein 3	Homo sapiens (Human).	23469	NP_001277188.1; NP_001277189.1; NP_055968.1; XP_005248758.1; XP_005248759.1; XP_006715489.1	GO:0005634; GO:0008270; GO:0007275; GO:0006351	PF07500|PF07744	IPR003618|IPR012921	GO:0006351
INIL01g15882	sp|Q9LNG5|PPP7L_ARATH	29.85	201	116	5	47	228	255	449	1e-09	64.3	Serine/threonine-protein phosphatase 7 long form homolog	Arabidopsis thaliana (Mouse-ear cress).	841230	NP_175246.2	GO:0046872; GO:0004721	PF10536	IPR019557
INIL01g15883	sp|Q93YV6|2A5I_ARATH	69.72	502	141	2	1	493	1	500	0	734	Serine/threonine protein phosphatase 2A 57 kDa regulatory subunit B' iota isoform	Arabidopsis thaliana (Mouse-ear cress).	832626	NP_197933.1	GO:0000159; GO:0008601; GO:0007165	PF01603	IPR002554	GO:0000159|GO:0007165|GO:0008601
INIL01g15884	sp|Q2QQ96|CCA21_ORYSJ	49.7	495	186	10	14	464	14	489	2e-142	424	Cyclin-A2-1	Oryza sativa subsp. japonica (Rice).	4352280	NP_001066828.1	GO:0005634; GO:0007049; GO:0051301	PF00134|PF02984	IPR006671|IPR004367	GO:0005634
INIL01g15885	tr|C7J0A9|C7J0A9_ORYSJ	28.65	705	415	14	70	701	114	803	3e-71	260	Superoxide dismutase [Cu-Zn] {ECO:0000256|RuleBase:RU000393}	Oryza sativa subsp. japonica (Rice).	9270762	NP_001173405.1	GO:0003676; GO:0008270	PF03108|PF04434	IPR004332|IPR007527	GO:0008270
INIL01g15887	sp|Q8RXN0|AB11G_ARATH	80.36	224	36	1	2	217	1	224	3e-120	365	ABC transporter G family member 11	Arabidopsis thaliana (Mouse-ear cress).	838363	NP_173226.2	GO:0009897; GO:0016021; GO:0005886; GO:0005524; GO:0016887; GO:0015245; GO:0042803; GO:0010588; GO:0080051; GO:0015908; GO:0009737; GO:0009651; GO:0009611; GO:0010222	PF00005	IPR003439	GO:0005524|GO:0016887
INIL01g15888	tr|A0A067FNB7|A0A067FNB7_CITSI	41.35	266	98	4	131	348	1	256	4e-60	205	MATE efflux family protein {ECO:0000256|RuleBase:RU004914}	Citrus sinensis (Sweet orange) (Citrus aurantium var. sinensis).				PF04827|PF09808	IPR006912|IPR019188	GO:0016788
INIL01g15889	sp|Q8GZ79|TI201_ARATH	51.3	193	93	1	111	303	82	273	1e-62	205	Protein TIC 20-I, chloroplastic {ECO:0000303|PubMed:23372012}	Arabidopsis thaliana (Mouse-ear cress).	839374	NP_171986.3	GO:0009706; GO:0016021; GO:0008565; GO:0045037	PF16166	IPR005691
INIL01g15890	sp|Q9LU21|PNSB3_ARATH	50	120	58	2	55	173	66	184	3e-33	122	Photosynthetic NDH subunit of subcomplex B 3, chloroplastic {ECO:0000303|PubMed:21785130}	Arabidopsis thaliana (Mouse-ear cress).	820871	NP_188246.1	GO:0009507; GO:0009535; GO:0010598; GO:0051537; GO:0009055; GO:0046872; GO:0009773; GO:0006810	PF00111	IPR001041	GO:0009055|GO:0051536
INIL01g15892	sp|Q9LX65|VATH_ARATH	78.44	450	86	1	4	453	2	440	0	737	V-type proton ATPase subunit H	Arabidopsis thaliana (Mouse-ear cress).	823170	NP_189791.1	GO:0009507; GO:0005794; GO:0000325; GO:0005886; GO:0005774; GO:0000221; GO:0005773; GO:0046961; GO:0015991	PF03224|PF11698	IPR011987	GO:0000221|GO:0015991|GO:0016820
INIL01g15893	sp|O49663|SAP9_ARATH	40.72	167	73	2	2	143	8	173	2e-33	121	Zinc finger A20 and AN1 domain-containing stress-associated protein 9	Arabidopsis thaliana (Mouse-ear cress).	828381	NP_194013.1; NP_974594.1	GO:0003677; GO:0008270	PF01428|PF01754	IPR000058|IPR002653	GO:0008270|GO:0003677|GO:0008270
INIL01g15894	sp|Q39950|NLTP_HELAN	46.36	110	59	0	1	110	7	116	3e-27	102	Non-specific lipid-transfer protein	Helianthus annuus (Common sunflower).			GO:0008289; GO:0006869	PF00234	IPR016140
INIL01g15896	tr|T1MI07|T1MI07_TRIUA	57.35	272	114	1	17	286	114	385	1e-106	338	E3 ubiquitin-protein ligase {ECO:0000256|RuleBase:RU201113}	Triticum urartu (Red wild einkorn) (Crithodium urartu).			GO:0003676	PF04937	IPR007021
INIL01g15897	sp|A0AT29|NLTP2_LENCU	32.43	111	71	2	13	123	11	117	1e-16	75.5	Non-specific lipid-transfer protein 2	Lens culinaris (Lentil) (Cicer lens).			GO:0008289; GO:0006869
INIL01g15898	tr|T1MGM9|T1MGM9_TRIUA	27.39	303	186	10	133	411	40	332	4e-13	80.5	Protein kish {ECO:0000256|RuleBase:RU910717}	Triticum urartu (Red wild einkorn) (Crithodium urartu).				PF04195	IPR007321
INIL01g15899	sp|P85894|LTP1_MORNI	36.25	80	50	1	34	113	13	91	9e-14	66.6	Non-specific lipid-transfer protein 1 {ECO:0000303|PubMed:19958316}	Morus nigra (Black mulberry).			GO:0008289; GO:0006869
INIL01g15902	tr|A0A068V679|A0A068V679_COFCA	76.8	125	28	1	1	124	132	256	4e-59	205	Photosystem II reaction center protein L {ECO:0000256|HAMAP-Rule:MF_01317}	Coffea canephora (Robusta coffee).			GO:0016021
INIL01g15903	tr|K7KKT5|K7KKT5_SOYBN	40	65	38	1	41	104	516	580	6e-08	59.3	Peroxidase {ECO:0000256|RuleBase:RU362060, ECO:0000256|SAAS:SAAS00064294}	Glycine max (Soybean) (Glycine hispida).			GO:0006355
INIL01g15904	tr|A6BLN7|A6BLN7_IPOTI	38.6	329	192	5	3	326	192	515	4e-67	230	Maturase K {ECO:0000256|SAAS:SAAS00299646}	Ipomoea tricolor (Grannyvine) (Ipomoea rubro-caerulea).				PF08646	IPR013955
INIL01g15905	sp|Q39950|NLTP_HELAN	34.21	114	72	2	9	120	4	116	4e-17	76.3	Non-specific lipid-transfer protein	Helianthus annuus (Common sunflower).			GO:0008289; GO:0006869
INIL01g15906	sp|Q39950|NLTP_HELAN	35.96	114	70	3	11	122	4	116	1e-20	85.9	Non-specific lipid-transfer protein	Helianthus annuus (Common sunflower).			GO:0008289; GO:0006869
INIL01g15907	sp|P85894|LTP1_MORNI	38.89	90	55	0	32	121	1	90	6e-20	83.2	Non-specific lipid-transfer protein 1 {ECO:0000303|PubMed:19958316}	Morus nigra (Black mulberry).			GO:0008289; GO:0006869	PF00234	IPR016140
INIL01g15908	sp|P85894|LTP1_MORNI	42.22	90	52	0	32	121	1	90	8e-21	85.5	Non-specific lipid-transfer protein 1 {ECO:0000303|PubMed:19958316}	Morus nigra (Black mulberry).			GO:0008289; GO:0006869	PF00234	IPR016140
INIL01g15911	sp|Q9M5X8|NLTP_PRUAV	38.26	115	66	2	9	123	8	117	2e-21	87.8	Non-specific lipid-transfer protein	Prunus avium (Cherry) (Cerasus avium).			GO:0008289; GO:0006869
INIL01g15912	tr|M1ABJ2|M1ABJ2_SOLTU	81.97	183	33	0	16	198	15	197	8e-107	317	Adenylyl cyclase-associated protein {ECO:0000256|RuleBase:RU000647}	Solanum tuberosum (Potato).
INIL01g15913	sp|Q6GP53|NAA50_XENLA	56.08	148	63	2	7	153	6	152	5e-53	172	N-alpha-acetyltransferase 50	Xenopus laevis (African clawed frog).	444177	NP_001085750.1	GO:0005737; GO:0010485; GO:0004596; GO:0052858; GO:0043967; GO:0071962	PF00583	IPR000182	GO:0008080
INIL01g15914	sp|Q8VYU4|CCR4F_ARATH	47	734	338	17	55	767	49	752	0	577	Carbon catabolite repressor protein 4 homolog 6	Arabidopsis thaliana (Mouse-ear cress).	831006	NP_196696.2	GO:0005737; GO:0005634; GO:0046872; GO:0004535; GO:0003723; GO:0006355; GO:0006351	PF03372	IPR005135
INIL01g15915	sp|O48780|KCS11_ARATH	80.87	230	44	0	19	248	11	240	4e-135	400	3-ketoacyl-CoA synthase 11	Arabidopsis thaliana (Mouse-ear cress).	817205	NP_180232.1	GO:0016021; GO:0033807; GO:0006633; GO:0009409; GO:0009416	PF08392	IPR013601	GO:0006633|GO:0016020|GO:0016747
INIL01g15916	sp|Q84K11|PPP5_SOLLC	56.46	209	30	3	20	167	229	437	1e-66	218	Serine/threonine-protein phosphatase 5	Solanum lycopersicum (Tomato) (Lycopersicon esculentum).	543849	NP_001234232.1	GO:0005789; GO:0016021; GO:0031965; GO:0016607; GO:0046872; GO:0004721; GO:0006470	PF00149|PF08321	IPR004843|IPR013235	GO:0016787
INIL01g15918	tr|A0A0A0KER1|A0A0A0KER1_CUCSA	29.8	245	135	10	32	246	24	261	5e-18	92.4	Glucosamine-6-phosphate isomerase {ECO:0000256|RuleBase:RU361197}	Cucumis sativus (Cucumber).
INIL01g15919	tr|A0A067F8X0|A0A067F8X0_CITSI	27.47	182	124	3	59	239	92	266	3e-12	73.2	CASP-like protein {ECO:0000256|RuleBase:RU361233}	Citrus sinensis (Sweet orange) (Citrus aurantium var. sinensis).
INIL01g15920	tr|B9S0T9|B9S0T9_RICCO	31.21	157	84	5	87	220	13	168	6e-10	67.8	ATP synthase subunit beta {ECO:0000256|RuleBase:RU003553}	Ricinus communis (Castor bean).	8262240	XP_002519608.1
INIL01g15922	tr|A5B4D5|A5B4D5_VITVI	59.49	79	24	3	361	434	667	742	2e-12	79.7	Cytochrome b {ECO:0000256|RuleBase:RU000300}	Vitis vinifera (Grape).			GO:0003676; GO:0008270; GO:0015074
INIL01g15923	sp|A7Y3F5|CYF_IPOPU	98.58	141	2	0	36	176	40	180	3e-95	286	Cytochrome f {ECO:0000255|HAMAP-Rule:MF_00610}	Ipomoea purpurea (Common morning glory) (Pharbitis purpurea).	5601322	YP_001468321.1	GO:0009535; GO:0031361; GO:0009055; GO:0020037; GO:0005506; GO:0055114; GO:0015979	PF16639	IPR024094
INIL01g15925	sp|Q8RY22|DEGP7_ARATH	59.62	104	39	2	41	143	194	295	1e-13	72.4	Protease Do-like 7	Arabidopsis thaliana (Mouse-ear cress).	821268	NP_566204.2	GO:0009507; GO:0005829; GO:0008233; GO:0004252; GO:0010205
INIL01g15926	tr|A5C9U3|A5C9U3_VITVI	35.1	416	205	9	78	481	569	931	2e-61	239	Cytochrome b {ECO:0000256|RuleBase:RU000300}	Vitis vinifera (Grape).			GO:0003676; GO:0008270	PF03732|PF08284	IPR005162|IPR013242
INIL01g15927	sp|A5DVI0|NM111_LODEL	48.84	43	22	0	19	61	213	255	1e-06	49.3	Pro-apoptotic serine protease NMA111	Lodderomyces elongisporus (strain ATCC 11503 / CBS 2605 / JCM 1781 /NBRC 1676 / NRRL YB-4239) (Yeast) (Saccharomyces elongisporus).	5234307	XP_001526538.1	GO:0005634; GO:0004252; GO:0006915
INIL01g15928	sp|P0C2F6|RNHX1_ARATH	40.79	152	88	2	147	298	1	150	3e-28	122	Putative ribonuclease H protein At1g65750	Arabidopsis thaliana (Mouse-ear cress).			GO:0046872; GO:0003676; GO:0004523	PF00078	IPR000477
INIL01g15932	tr|A0A068VJB8|A0A068VJB8_COFCA	39.2	125	76	0	4	128	85	209	1e-20	104	Serine/threonine-protein phosphatase 2A 55 kDa regulatory subunit B {ECO:0000256|RuleBase:RU331113}	Coffea canephora (Robusta coffee).				PF14111	IPR025558
INIL01g15935	tr|V4SN12|V4SN12_9ROSI	58.4	238	79	3	25	256	1	224	7e-87	271	Sulfhydryl oxidase {ECO:0000256|RuleBase:RU371123}	Citrus clementina.	18036315	XP_006427035.1	GO:0003676; GO:0008270	PF13961|PF14223	IPR025314
INIL01g15938	tr|K4BJI4|K4BJI4_SOLLC	42.17	249	107	6	1	214	617	863	5e-46	176	Auxin response factor {ECO:0000256|RuleBase:RU004561}	Solanum lycopersicum (Tomato) (Lycopersicon esculentum).
INIL01g15941	sp|Q4PSU4|AGL61_ARATH	48.19	193	89	4	6	192	61	248	5e-52	174	Agamous-like MADS-box protein AGL61	Arabidopsis thaliana (Mouse-ear cress).	817021	NP_850058.1	GO:0005634; GO:0043078; GO:0003677; GO:0003700; GO:0009559; GO:0006351	PF00319	IPR002100	GO:0003677|GO:0046983
INIL01g15943	sp|Q9T048|DRL27_ARATH	38.2	1013	558	26	1	991	1	967	0	578	Disease resistance protein At4g27190	Arabidopsis thaliana (Mouse-ear cress).	828827	NP_194449.1	GO:0043531; GO:0005524; GO:0006952	PF00931|PF13855	IPR002182|IPR001611	GO:0043531|GO:0005515
INIL01g15944	sp|Q9AT54|SCGT_TOBAC	67.51	477	151	2	1	477	1	473	0	701	Scopoletin glucosyltransferase	Nicotiana tabacum (Common tobacco).			GO:0042802; GO:0050275	PF00201	IPR002213	GO:0008152|GO:0016758
INIL01g15945	sp|Q9T048|DRL27_ARATH	40.59	887	485	22	5	878	110	967	0	558	Disease resistance protein At4g27190	Arabidopsis thaliana (Mouse-ear cress).	828827	NP_194449.1	GO:0043531; GO:0005524; GO:0006952	PF00931|PF13855	IPR002182|IPR001611	GO:0043531|GO:0005515
INIL01g15946	sp|Q9FKK2|AGL62_ARATH	44.12	170	57	2	4	137	3	170	1e-37	136	Agamous-like MADS-box protein AGL62	Arabidopsis thaliana (Mouse-ear cress).	836165	NP_200852.1	GO:0005634; GO:0003677; GO:0003700; GO:0009960; GO:0006351	PF00319	IPR002100	GO:0003677|GO:0046983
INIL01g15949	sp|P92519|M810_ARATH	38.27	81	50	0	708	788	1	81	7e-13	73.2	Uncharacterized mitochondrial protein AtMg00810	Arabidopsis thaliana (Mouse-ear cress).	4024990	NP_085537.1	GO:0005739	PF07727|PF14244	IPR013103|IPR029472
INIL01g15950	sp|Q8RY60|Y1733_ARATH	65.87	167	28	1	38	175	61	227	8e-66	216	DUF21 domain-containing protein At1g47330	Arabidopsis thaliana (Mouse-ear cress).	841136	NP_175166.2	GO:0016021; GO:0005886	PF01595	IPR002550
INIL01g15951	sp|P10978|POLX_TOBAC	23.33	360	223	10	22	365	16	338	3e-15	84.3	Retrovirus-related Pol polyprotein from transposon TNT 1-94	Nicotiana tabacum (Common tobacco).			GO:0004190; GO:0004519; GO:0003676; GO:0003964; GO:0008270; GO:0015074	PF07727|PF14223	IPR013103
INIL01g15952	sp|Q9XI23|BOR4_ARATH	66.22	669	209	5	1	656	6	670	0	931	Boron transporter 4	Arabidopsis thaliana (Mouse-ear cress).	838116	NP_172999.1	GO:0005887; GO:0005886; GO:0080139; GO:0005452; GO:0098656; GO:0035445; GO:0046713; GO:0080029; GO:0051453	PF00955	IPR011531	GO:0006820|GO:0016021
INIL01g15953	sp|Q38998|AKT1_ARATH	58.12	881	316	11	15	870	4	856	0	1011	Potassium channel AKT1	Arabidopsis thaliana (Mouse-ear cress).	817206	NP_180233.1	GO:0005887; GO:0042802; GO:0005242; GO:0010107; GO:0006813; GO:0042391; GO:0090333; GO:0009651; GO:0009414; GO:0048767	PF00520|PF11834|PF12796	IPR005821|IPR021789|IPR020683	GO:0005216|GO:0006811|GO:0016020|GO:0055085
INIL01g15954	sp|Q8LPH6|MYB86_ARATH	83.33	36	6	0	366	401	10	45	1e-12	72.4	Transcription factor MYB86	Arabidopsis thaliana (Mouse-ear cress).	832723	NP_850879.1	GO:0005634; GO:0003677; GO:0006355; GO:0006351	PF00249	IPR001005
INIL01g15957	sp|Q8S4F6|SQD2_ARATH	81.67	60	10	1	1	59	353	412	2e-22	93.6	Sulfoquinovosyl transferase SQD2 {ECO:0000303|PubMed:11960029}	Arabidopsis thaliana (Mouse-ear cress).	831888	NP_568085.2	GO:0009507; GO:0009941; GO:0031969; GO:0016021; GO:0009536; GO:0008194; GO:0016036; GO:0009247; GO:0046506	PF13692
INIL01g15958	sp|P10978|POLX_TOBAC	36.48	244	111	6	1	213	599	829	3e-32	132	Retrovirus-related Pol polyprotein from transposon TNT 1-94	Nicotiana tabacum (Common tobacco).			GO:0004190; GO:0004519; GO:0003676; GO:0003964; GO:0008270; GO:0015074	PF07727	IPR013103
INIL01g15961	sp|Q9SD82|RFA1B_ARATH	32.03	128	75	6	102	222	448	570	4e-07	55.5	Replication protein A 70 kDa DNA-binding subunit B	Arabidopsis thaliana (Mouse-ear cress).	830696	NP_196419.1	GO:0005634; GO:0003677; GO:0046872; GO:0006310; GO:0006281; GO:0006260; GO:0010224	PF08646	IPR013955
INIL01g15962	sp|Q9SZL8|FRS5_ARATH	29.41	187	127	2	58	239	50	236	3e-14	76.3	Protein FAR1-RELATED SEQUENCE 5	Arabidopsis thaliana (Mouse-ear cress).	829974	NP_195531.1	GO:0005634; GO:0008270; GO:0006355	PF03101	IPR004330
INIL01g15963	tr|M1BDZ1|M1BDZ1_SOLTU	27.59	261	177	4	104	360	135	387	3e-21	104	E3 ubiquitin-protein ligase {ECO:0000256|RuleBase:RU201113}	Solanum tuberosum (Potato).			GO:0005634; GO:0016874; GO:0004842; GO:0008270; GO:0007275; GO:0006511
INIL01g15964	sp|P48502|QCR7_SOLTU	88.43	121	14	0	4	124	3	123	4e-73	220	Cytochrome b-c1 complex subunit 7	Solanum tuberosum (Potato).	102598697	NP_001274887.1	GO:0005750; GO:0006122	PF02271	IPR003197	GO:0005750|GO:0006122
INIL01g15965	sp|Q39117|TGT2_ARATH	45.45	77	38	1	11	83	94	170	1e-09	59.7	Trihelix transcription factor GT-2	Arabidopsis thaliana (Mouse-ear cress).	844024	NP_177815.1	GO:0005634; GO:0003677; GO:0003700; GO:0006351
INIL01g15966	tr|F6H3T9|F6H3T9_VITVI	49.41	425	169	8	1	381	21	443	2e-119	365	3-ketoacyl-CoA synthase {ECO:0000256|PIRNR:PIRNR036417}	Vitis vinifera (Grape).				PF03735	IPR005491
INIL01g15967	sp|Q8RWY7|CYP95_ARATH	65.71	175	59	1	1	174	1	175	1e-70	254	Peptidyl-prolyl cis-trans isomerase CYP95	Arabidopsis thaliana (Mouse-ear cress).	829377	NP_001119097.1; NP_001190888.1; NP_001190889.1; NP_194968.2	GO:0005634; GO:0003755; GO:0006457	PF00160	IPR002130	GO:0000413|GO:0003755|GO:0006457
INIL01g15968	sp|P45479|PPT1_RAT	32.31	195	128	3	2	192	112	306	6e-23	97.4	Palmitoyl-protein thioesterase 1	Rattus norvegicus (Rat).	29411	NP_071947.1	GO:0030424; GO:0005829; GO:0030425; GO:0070062; GO:0005576; GO:0005615; GO:0005794; GO:0005764; GO:0045121; GO:0043005; GO:0043025; GO:0005634; GO:0045202; GO:0008021; GO:0008474; GO:0016290; GO:0008344; GO:0008306; GO:0007420; GO:0044257; GO:0051186; GO:0051181; GO:0007625; GO:0016042; GO:0007042; GO:0031579; GO:0043066; GO:0030308; GO:0043524; GO:0007399; GO:0007269; GO:0006907; GO:0048549; GO:…	PF02089	IPR002472	GO:0098599
INIL01g15969	sp|Q9SU30|CPR30_ARATH	26.16	344	208	11	24	339	4	329	3e-16	83.6	F-box protein CPR30	Arabidopsis thaliana (Mouse-ear cress).	826869	NP_001078377.1; NP_192993.2	GO:0005737; GO:0005634; GO:0031348; GO:0042177; GO:0009626; GO:0016567
INIL01g15970	sp|Q6DF46|COQ6_XENTR	37.05	448	261	10	56	498	32	463	8e-87	281	Ubiquinone biosynthesis monooxygenase COQ6, mitochondrial {ECO:0000255|HAMAP-Rule:MF_03193}	Xenopus tropicalis (Western clawed frog) (Silurana tropicalis).	448564	NP_001006829.1	GO:0042995; GO:0005794; GO:0005743; GO:0005739; GO:0050660; GO:0004497; GO:0016709; GO:0044550; GO:0006744	PF01494	IPR002938	GO:0071949
INIL01g15972	sp|Q54CM0|PPT3_DICDI	31.27	259	157	7	23	270	18	266	3e-31	123	Palmitoyl-protein thioesterase 3	Dictyostelium discoideum (Slime mold).	8628914	XP_629396.1	GO:0005764; GO:0008474; GO:0016790	PF02089	IPR002472	GO:0098599
INIL01g15973	sp|Q5SVZ6|ZMYM1_HUMAN	32.13	277	171	7	225	493	493	760	8e-32	134	Zinc finger MYM-type protein 1	Homo sapiens (Human).	79830	NP_001276017.1; NP_001276018.1; NP_001276019.1; NP_079048.3	GO:0005634; GO:0003676; GO:0008270	PF14291	IPR025398
INIL01g15978	sp|Q20390|PPT1_CAEEL	34.32	303	158	9	13	298	5	283	4e-40	148	Palmitoyl-protein thioesterase 1	Caenorhabditis elegans.	191744	NP_504684.2	GO:0005764; GO:0008474; GO:0044257; GO:0007005; GO:0018991; GO:0009791; GO:0002084; GO:0006898	PF02089	IPR002472	GO:0098599
INIL01g15979	sp|Q946Y7|SYP61_ARATH	65.04	246	83	3	1	244	1	245	3e-110	324	Syntaxin-61	Arabidopsis thaliana (Mouse-ear cress).	839749	NP_564310.1	GO:0016021; GO:0031902; GO:0031201; GO:0005802; GO:0005484; GO:0009738; GO:0048193; GO:0006886; GO:0006906	PF05739|PF09177	IPR000727|IPR015260	GO:0005515|GO:0016020|GO:0048193
INIL01g19653	sp|Q94CA0|LAZH1_ARATH	73.55	465	121	2	1	464	1	464	0	717	Protein LAZ1 homolog 1 {ECO:0000303|PubMed:20830211}	Arabidopsis thaliana (Mouse-ear cress).	844058	NP_565152.1	GO:0016021	PF03619	IPR005178
INIL01g19654	tr|K4C6F0|K4C6F0_SOLLC	55.46	229	89	2	5	233	2	217	8e-81	253	Kinesin-like protein {ECO:0000256|RuleBase:RU000394}	Solanum lycopersicum (Tomato) (Lycopersicon esculentum).				PF04720	IPR006502
INIL01g19655	tr|K4C6F0|K4C6F0_SOLLC	54.17	192	75	2	9	200	7	185	7e-61	201	Kinesin-like protein {ECO:0000256|RuleBase:RU000394}	Solanum lycopersicum (Tomato) (Lycopersicon esculentum).				PF04720	IPR006502
INIL01g19656	tr|K4C6F0|K4C6F0_SOLLC	56.9	232	85	4	4	235	1	217	4e-80	251	Kinesin-like protein {ECO:0000256|RuleBase:RU000394}	Solanum lycopersicum (Tomato) (Lycopersicon esculentum).				PF04720	IPR006502
INIL01g19657	tr|K4C6F0|K4C6F0_SOLLC	56.9	232	85	4	4	235	1	217	2e-79	249	Kinesin-like protein {ECO:0000256|RuleBase:RU000394}	Solanum lycopersicum (Tomato) (Lycopersicon esculentum).				PF04720	IPR006502
INIL01g19658	tr|K4C6F0|K4C6F0_SOLLC	58.33	228	83	4	1	227	1	217	8e-86	265	Kinesin-like protein {ECO:0000256|RuleBase:RU000394}	Solanum lycopersicum (Tomato) (Lycopersicon esculentum).				PF04720	IPR006502
INIL01g19659	sp|Q9ZQ34|Y2433_ARATH	56.34	355	146	5	31	381	36	385	6e-130	387	Uncharacterized protein At2g24330	Arabidopsis thaliana (Mouse-ear cress).	816969	NP_180010.1		PF10058	IPR019273
INIL01g19660	sp|F4I037|TBL7_ARATH	60.53	380	145	2	36	412	65	442	3e-171	494	Protein trichome berefringence-like 7	Arabidopsis thaliana (Mouse-ear cress).	841310	NP_175319.2	GO:0016021	PF13839|PF14416	IPR026057|IPR025846
INIL01g19661	sp|Q9FY94|SWT15_ARATH	43.82	178	94	5	1	175	58	232	6e-40	144	Bidirectional sugar transporter SWEET15	Arabidopsis thaliana (Mouse-ear cress).	831156	NP_196821.1	GO:0005887; GO:0008515; GO:0051119; GO:0034219; GO:0071215; GO:0071470; GO:0071446; GO:0010150; GO:0015770	PF03083	IPR004316	GO:0016021
INIL01g19662	sp|Q9FY94|SWT15_ARATH	45.18	197	104	3	171	364	5	200	3e-47	168	Bidirectional sugar transporter SWEET15	Arabidopsis thaliana (Mouse-ear cress).	831156	NP_196821.1	GO:0005887; GO:0008515; GO:0051119; GO:0034219; GO:0071215; GO:0071470; GO:0071446; GO:0010150; GO:0015770	PF03083	IPR004316	GO:0016021
INIL01g19663	sp|Q9FY94|SWT15_ARATH	40.75	265	142	6	7	263	5	262	1e-55	186	Bidirectional sugar transporter SWEET15	Arabidopsis thaliana (Mouse-ear cress).	831156	NP_196821.1	GO:0005887; GO:0008515; GO:0051119; GO:0034219; GO:0071215; GO:0071470; GO:0071446; GO:0010150; GO:0015770	PF03083	IPR004316	GO:0016021
INIL01g19664	sp|Q9LF50|MEX1_ARATH	62.5	336	123	1	76	408	79	414	1e-141	417	Maltose excess protein 1, chloroplastic	Arabidopsis thaliana (Mouse-ear cress).	831618	NP_568349.1	GO:0009941; GO:0009706; GO:0016021; GO:0005363; GO:0005975; GO:0000023; GO:0015768; GO:0009624; GO:0005983
INIL01g19665	sp|Q9SQH6|PIN6_ARATH	64.77	579	162	13	1	546	1	570	0	699	Probable auxin efflux carrier component 6	Arabidopsis thaliana (Mouse-ear cress).	844046	NP_177836.1	GO:0005783; GO:0016021; GO:0005886; GO:0010329; GO:0010315; GO:0010252; GO:0009926; GO:0009734; GO:0010540; GO:0010105; GO:1901332; GO:0048767	PF03547	IPR004776	GO:0016021|GO:0055085
INIL01g19666	sp|Q9STN3|SPT51_ARATH	72.16	934	243	11	33	957	113	1038	0	1341	Putative transcription elongation factor SPT5 homolog 1	Arabidopsis thaliana (Mouse-ear cress).	826391	NP_192575.3	GO:0005634; GO:0005840; GO:0003735; GO:0032784; GO:0006357; GO:0006351; GO:0006412	PF00467|PF03439|PF11942	IPR005824|IPR005100|IPR022581
INIL01g19667	sp|O55236|MCE1_MOUSE	31.35	587	336	21	109	658	6	562	2e-70	246	mRNA-capping enzyme	Mus musculus (Mouse).	24018	NP_036014.1	GO:0005634; GO:0005525; GO:0004484; GO:0004651; GO:0004725; GO:0008138; GO:0008192; GO:0050355; GO:0006370; GO:0006396	PF00782|PF01331|PF03919	IPR000340|IPR001339|IPR013846	GO:0006470|GO:0008138|GO:0004484|GO:0006370|GO:0006397|GO:0004484
INIL01g19668	sp|Q8L9J7|SWET1_ARATH	61.6	263	72	3	8	265	5	243	3e-106	315	Bidirectional sugar transporter SWEET1	Arabidopsis thaliana (Mouse-ear cress).	838744	NP_564140.1	GO:0005783; GO:0005887; GO:0051119; GO:0034219	PF03083	IPR004316	GO:0016021
INIL01g19669	sp|Q9LS72|PP261_ARATH	35.5	600	348	7	3	595	20	587	7e-131	404	Pentatricopeptide repeat-containing protein At3g29230	Arabidopsis thaliana (Mouse-ear cress).	822578	NP_189568.1		PF01535|PF13041	IPR002885|IPR002885
INIL01g19670	sp|Q9FK93|PP406_ARATH	49.86	692	344	2	7	695	19	710	0	734	Pentatricopeptide repeat-containing protein At5g39680	Arabidopsis thaliana (Mouse-ear cress).	833964	NP_198784.1		PF13041|PF14432	IPR002885|IPR032867	GO:0008270
INIL01g19671	sp|Q8L6Y4|EMF2_ARATH	33.88	121	75	2	38	153	294	414	1e-16	82	Polycomb group protein EMBRYONIC FLOWER 2	Arabidopsis thaliana (Mouse-ear cress).	835198	NP_001119413.1; NP_199936.2; NP_851168.1	GO:0005634; GO:0003677; GO:0046872; GO:0003700; GO:0030154; GO:0009908; GO:0009910; GO:0006349; GO:0006351
INIL01g19672	sp|Q8L6Y4|EMF2_ARATH	25.97	181	81	5	23	156	240	414	3e-06	49.7	Polycomb group protein EMBRYONIC FLOWER 2	Arabidopsis thaliana (Mouse-ear cress).	835198	NP_001119413.1; NP_199936.2; NP_851168.1	GO:0005634; GO:0003677; GO:0046872; GO:0003700; GO:0030154; GO:0009908; GO:0009910; GO:0006349; GO:0006351
INIL01g19673	sp|Q8W486|Y1491_ARATH	33.85	322	196	7	61	380	62	368	9e-46	174	Uncharacterized protein At1g04910	Arabidopsis thaliana (Mouse-ear cress).	839373	NP_171983.2	GO:0005768; GO:0005794; GO:0000139; GO:0016021; GO:0005802; GO:0016757	PF10250	IPR019378
INIL01g19674	sp|Q9SZL7|FRS9_ARATH	39.06	64	34	1	23	81	346	409	1e-08	57.8	Protein FAR1-RELATED SEQUENCE 9	Arabidopsis thaliana (Mouse-ear cress).	829973	NP_195530.2	GO:0005634; GO:0008270; GO:0006355
INIL01g19675	tr|A0A068U7Y7|A0A068U7Y7_COFCA	52.73	55	26	0	1	55	131	185	2e-07	62	tRNA pseudouridine synthase {ECO:0000256|RuleBase:RU003792}	Coffea canephora (Robusta coffee).
INIL01g19676	sp|Q9FKK2|AGL62_ARATH	42.69	171	90	2	1	171	1	163	5e-39	144	Agamous-like MADS-box protein AGL62	Arabidopsis thaliana (Mouse-ear cress).	836165	NP_200852.1	GO:0005634; GO:0003677; GO:0003700; GO:0009960; GO:0006351	PF00319	IPR002100	GO:0003677|GO:0046983
INIL01g19678	sp|Q9FKK2|AGL62_ARATH	50.88	114	47	3	1	111	1	108	3e-29	114	Agamous-like MADS-box protein AGL62	Arabidopsis thaliana (Mouse-ear cress).	836165	NP_200852.1	GO:0005634; GO:0003677; GO:0003700; GO:0009960; GO:0006351	PF00319	IPR002100	GO:0003677|GO:0046983
INIL01g19679	sp|Q5KTS5|GRDH_DAUCA	73.72	293	75	2	1	293	1	291	6e-165	467	Glucose and ribitol dehydrogenase	Daucus carota (Wild carrot).			GO:0016491	PF13561
INIL01g19680	sp|Q84MC0|UGPI4_ARATH	47.14	140	69	2	27	162	27	165	5e-36	130	Uncharacterized GPI-anchored protein At3g06035	Arabidopsis thaliana (Mouse-ear cress).	819776	NP_566267.1	GO:0031225; GO:0005886
INIL01g19681	sp|P46086|KIME_ARATH	66.75	385	119	5	1	383	1	378	3e-180	513	Mevalonate kinase	Arabidopsis thaliana (Mouse-ear cress).	832804	NP_001190411.1; NP_198097.1; NP_851084.1	GO:0005829; GO:0005524; GO:0004496; GO:0019287; GO:0016126	PF00288	IPR006204	GO:0005524
INIL01g19682	tr|A0A068U1L0|A0A068U1L0_COFCA	72.65	117	31	1	1	116	1	117	2e-56	182	Photosystem II reaction center protein Z {ECO:0000256|HAMAP-Rule:MF_00644, ECO:0000256|RuleBase:RU003472}	Coffea canephora (Robusta coffee).
INIL01g19683	sp|Q9M8Z5|NSN1_ARATH	70.07	578	150	7	1	574	1	559	0	730	Guanine nucleotide-binding protein-like NSN1 {ECO:0000305}	Arabidopsis thaliana (Mouse-ear cress).	819890	NP_187361.1	GO:0005730; GO:0009506; GO:0005525; GO:0003924; GO:0048825; GO:0048444; GO:0010077; GO:0045892; GO:0045995; GO:0045604; GO:2000024; GO:0042254	PF01926|PF08701	IPR006073|IPR014813	GO:0005525
INIL01g19684	sp|F4K1B1|RPAP2_ARATH	44.95	465	215	11	209	660	299	735	7e-101	330	Putative RNA polymerase II subunit B1 CTD phosphatase RPAP2 homolog	Arabidopsis thaliana (Mouse-ear cress).	832734	NP_198028.2; NP_974839.1	GO:0005634; GO:0046872; GO:0004721	PF04181	IPR007308
INIL01g19685	sp|Q93VB8|RS22_ARATH	86.38	235	29	1	34	268	48	279	5e-146	417	40S ribosomal protein S2-2	Arabidopsis thaliana (Mouse-ear cress).	842222; 842229; 842237	NP_564737.1; NP_564740.1; NP_683443.1	GO:0005618; GO:0022627; GO:0016020; GO:0009506; GO:0003723; GO:0003735; GO:0006412	PF00333|PF03719	IPR013810|IPR005324	GO:0003723|GO:0003735|GO:0005840|GO:0006412|GO:0003735|GO:0005840|GO:0006412
INIL01g19686	sp|Q8GX69|BGA16_ARATH	54.95	728	281	8	642	1325	91	815	0	819	Beta-galactosidase 16	Arabidopsis thaliana (Mouse-ear cress).	844078	NP_177866.2	GO:0048046; GO:0005618; GO:0004565; GO:0030246; GO:0005975	PF00078|PF01301|PF02140	IPR000477|IPR031330|IPR000922	GO:0030246
INIL01g19687	sp|F8WKW8|UGT9_GARJA	35.06	77	50	0	3	79	90	166	6e-11	62.8	Beta-D-glucosyl crocetin beta-1,6-glucosyltransferase	Gardenia jasminoides (Cape jasmine) (Gardenia augusta).			GO:0016758
INIL01g19688	sp|Q9C6Y3|CCA11_ARATH	59.04	459	148	6	41	497	39	459	0	538	Cyclin-A1-1	Arabidopsis thaliana (Mouse-ear cress).	841014	NP_175077.1	GO:0005737; GO:0005634; GO:0007049; GO:0051301	PF00134|PF02984	IPR006671|IPR004367	GO:0005634
INIL01g19689	sp|Q8W4F1|PAP10_ARATH	65.23	256	86	2	39	291	29	284	1e-116	343	Probable plastid-lipid-associated protein 10, chloroplastic	Arabidopsis thaliana (Mouse-ear cress).	819304	NP_566091.1	GO:0009507; GO:0010287	PF04755	IPR006843
INIL01g19690	sp|Q8VYB1|MED31_ARATH	73.2	194	40	4	10	195	5	194	1e-85	258	Mediator of RNA polymerase II transcription subunit 31	Arabidopsis thaliana (Mouse-ear cress).	832113	NP_001190342.1; NP_197491.2	GO:0016592; GO:0001104; GO:0006351	PF05669	IPR008831	GO:0001104|GO:0006355|GO:0016592
INIL01g19691	sp|Q39134|AAP3_ARATH	77.37	464	103	2	30	493	15	476	0	750	Amino acid permease 3	Arabidopsis thaliana (Mouse-ear cress).	844074	NP_177862.1	GO:0016021; GO:0031965; GO:0005886; GO:0015171; GO:0015293; GO:0003333; GO:0015802	PF01490	IPR013057
INIL01g19692	sp|Q9XHZ8|Y1178_ARATH	71.78	326	91	1	1	325	1	326	1e-176	499	BTB/POZ domain-containing protein At1g21780	Arabidopsis thaliana (Mouse-ear cress).	838782	NP_001077574.1; NP_173597.1	GO:0031463; GO:0016567	PF00651	IPR000210	GO:0005515
INIL01g19693	sp|Q9XI00|SKI32_ARATH	75.08	329	78	3	1	326	1	328	0	534	F-box protein 7	Arabidopsis thaliana (Mouse-ear cress).	838780	NP_564150.1	GO:0005739; GO:0005634; GO:0090406; GO:0016567; GO:0006417; GO:0009409; GO:0009408	PF12937	IPR001810	GO:0005515
INIL01g19694	tr|K4C6K8|K4C6K8_SOLLC	59.36	1004	333	16	1	936	14	1010	0	1066	Hexosyltransferase {ECO:0000256|RuleBase:RU362027}	Solanum lycopersicum (Tomato) (Lycopersicon esculentum).				PF04782|PF04783	IPR006867|IPR006868
INIL01g19696	sp|Q8VXQ2|ALDH_CRAPL	66.81	473	154	1	1	470	4	476	0	668	Aldehyde dehydrogenase	Craterostigma plantagineum (Blue gem) (Torenia plantagineum).			GO:0009501; GO:0009507; GO:0004029; GO:0004030; GO:0006081	PF00171	IPR015590	GO:0008152|GO:0016491|GO:0055114
INIL01g19697	sp|Q6YZ54|RFC3_ORYSJ	79.38	325	67	0	32	356	36	360	0	553	Replication factor C subunit 3	Oryza sativa subsp. japonica (Rice).	4330895	NP_001048280.1	GO:0005634; GO:0005524; GO:0003677; GO:0031048; GO:0006260; GO:0009560; GO:0048449; GO:0051567; GO:0006346; GO:0006312; GO:0000398; GO:0031348; GO:0009909; GO:0016246	PF00004|PF08542	IPR003959|IPR013748	GO:0005524
INIL01g19698	sp|Q39013|NAC2_ARATH	65.57	305	80	7	1	296	1	289	1e-131	382	NAC domain-containing protein 2	Arabidopsis thaliana (Mouse-ear cress).	839265	NP_171677.1	GO:0005634; GO:0003677; GO:0003700; GO:0009788; GO:0009611; GO:0006351	PF02365	IPR003441	GO:0003677|GO:0006355
INIL01g19699	sp|F4I9E1|NFD4_ARATH	26.54	569	365	15	14	575	43	565	2e-38	152	Protein NUCLEAR FUSION DEFECTIVE 4 {ECO:0000303|PubMed:16698901}	Arabidopsis thaliana (Mouse-ear cress).	840037	NP_174432.2	GO:0016021; GO:0000741; GO:0010197; GO:0009651; GO:0006810	PF06813	IPR010658
INIL01g19700	tr|D7SQU5|D7SQU5_VITVI	55.56	108	47	1	1	108	1	107	1e-30	115	Carbonic anhydrase {ECO:0000256|RuleBase:RU003956}	Vitis vinifera (Grape).
INIL01g19701	sp|Q9M020|LRK63_ARATH	51.4	679	307	14	1	665	1	670	0	659	Lectin-domain containing receptor kinase VI.3	Arabidopsis thaliana (Mouse-ear cress).	831700	NP_195775.1	GO:0016021; GO:0005886; GO:0009506; GO:0005524; GO:0030246; GO:0001653; GO:0004675; GO:0031625; GO:0009738; GO:0046777; GO:0009845; GO:0007178	PF00069|PF00139	IPR000719|IPR001220	GO:0004672|GO:0005524|GO:0006468|GO:0030246
INIL01g19702	sp|P0DH79|Y5064_ARATH	66.79	551	164	7	7	545	5	548	0	709	CBS domain-containing protein CBSCBSPB5	Arabidopsis thaliana (Mouse-ear cress).	835121; 835133	NP_568736.1; NP_680412.1	GO:0016021	PF00564|PF00571	IPR000270|IPR000644	GO:0005515
INIL01g19703	tr|B9N413|B9N413_POPTR	86.17	94	13	0	1	94	1	94	2e-54	175	Protein-L-isoaspartate O-methyltransferase {ECO:0000256|RuleBase:RU003802}	Populus trichocarpa (Western balsam poplar) (Populus balsamiferasubsp. trichocarpa).	18098455	XP_006382263.1
INIL01g19704	tr|M1B829|M1B829_SOLTU	51.94	129	41	4	1	108	1	129	4e-24	101	Pectinesterase {ECO:0000256|RuleBase:RU000589}	Solanum tuberosum (Potato).	102593366	XP_006351496.1
INIL01g19705	sp|Q70PR7|VINSY_RAUSE	35.75	428	238	10	2	416	4	407	1e-68	230	Vinorine synthase	Rauvolfia serpentina (Serpentine wood) (Ophioxylon serpentinum).			GO:0050636; GO:0009820	PF02458	IPR003480	GO:0016747
INIL01g19706	sp|Q949R9|MPC1_ARATH	62.14	103	39	0	12	114	6	108	2e-47	154	Mitochondrial pyruvate carrier 1 {ECO:0000305}	Arabidopsis thaliana (Mouse-ear cress).	832131	NP_001078606.1; NP_197509.1	GO:0016021; GO:0016020; GO:0005743; GO:0005739; GO:0005886; GO:0005774; GO:0006850	PF03650	IPR005336	GO:0005743|GO:0006850
INIL01g19707	sp|Q9LN69|PPR50_ARATH	50.53	857	409	8	11	859	8	857	0	827	Putative pentatricopeptide repeat-containing protein At1g19290	Arabidopsis thaliana (Mouse-ear cress).	838511	NP_173362.2		PF12854|PF13041|PF13812	IPR002885|IPR002885|IPR002885
INIL01g19708	tr|M1BER7|M1BER7_SOLTU	49.25	67	34	0	7	73	57	123	3e-06	55.8	Photosystem I assembly protein Ycf4 {ECO:0000256|HAMAP-Rule:MF_00437}	Solanum tuberosum (Potato).	102593465	XP_006366457.1	GO:0008270; GO:0046621; GO:0048482; GO:0048317
INIL01g19709	sp|O64517|MCA4_ARATH	64.71	425	137	6	1	419	1	418	0	545	Metacaspase-4	Arabidopsis thaliana (Mouse-ear cress).	844272	NP_178052.1	GO:0005737; GO:0005829; GO:0005886; GO:0009506; GO:0004197; GO:0008234; GO:0042802; GO:0006952; GO:0043068; GO:0016540	PF00656
INIL01g19710	sp|Q9S7N2|TAA1_ARATH	52.42	393	174	6	18	404	6	391	4e-146	427	L-tryptophan--pyruvate aminotransferase 1	Arabidopsis thaliana (Mouse-ear cress).	843393	NP_177213.1	GO:0005737; GO:0016846; GO:0004021; GO:0080100; GO:0050048; GO:0080099; GO:0080130; GO:0047312; GO:0050362; GO:0080097; GO:0004838; GO:0080098; GO:0030170; GO:0042742; GO:0009908; GO:0048467; GO:0009684; GO:0048366; GO:0010078; GO:0010087; GO:0009958; GO:0009723; GO:0048364; GO:0009641; GO:0048367	PF04864	IPR006948	GO:0016846
INIL01g19712	sp|Q9S7N2|TAA1_ARATH	51.9	368	166	5	35	397	30	391	2e-134	397	L-tryptophan--pyruvate aminotransferase 1	Arabidopsis thaliana (Mouse-ear cress).	843393	NP_177213.1	GO:0005737; GO:0016846; GO:0004021; GO:0080100; GO:0050048; GO:0080099; GO:0080130; GO:0047312; GO:0050362; GO:0080097; GO:0004838; GO:0080098; GO:0030170; GO:0042742; GO:0009908; GO:0048467; GO:0009684; GO:0048366; GO:0010078; GO:0010087; GO:0009958; GO:0009723; GO:0048364; GO:0009641; GO:0048367	PF04864	IPR006948	GO:0016846
INIL01g19714	sp|Q9SA38|OCT3_ARATH	54.2	500	220	5	28	526	23	514	0	563	Organic cation/carnitine transporter 3	Arabidopsis thaliana (Mouse-ear cress).	838209	NP_173089.1	GO:0016021; GO:0009705; GO:0005524; GO:0022891; GO:0070417; GO:0006811; GO:0055085	PF00083	IPR005828	GO:0016021|GO:0022857|GO:0055085
INIL01g19715	sp|Q9SA38|OCT3_ARATH	53.97	517	226	6	1	513	1	509	0	570	Organic cation/carnitine transporter 3	Arabidopsis thaliana (Mouse-ear cress).	838209	NP_173089.1	GO:0016021; GO:0009705; GO:0005524; GO:0022891; GO:0070417; GO:0006811; GO:0055085	PF00083	IPR005828	GO:0016021|GO:0022857|GO:0055085
INIL01g19717	sp|Q9SAK5|APL_ARATH	78.51	121	26	0	3	123	13	133	6e-63	202	Myb family transcription factor APL	Arabidopsis thaliana (Mouse-ear cress).	844281	NP_565209.1; NP_849905.1	GO:0005634; GO:0003677; GO:0003700; GO:0010088; GO:0045893; GO:0006355; GO:0006351; GO:0010089	PF00249	IPR001005
INIL01g19718	sp|Q9SAK4|SSDH_ARATH	76.55	516	120	1	13	528	12	526	0	811	Succinate-semialdehyde dehydrogenase, mitochondrial	Arabidopsis thaliana (Mouse-ear cress).	844282	NP_178062.1	GO:0009507; GO:0009570; GO:0005759; GO:0005739; GO:0004029; GO:0005507; GO:0051287; GO:0004777; GO:0009013; GO:0009450; GO:0006540; GO:0072593; GO:0009408; GO:0009416	PF00171	IPR015590	GO:0008152|GO:0016491|GO:0055114
INIL01g19719	sp|Q3MKY2|AAE_RAUSE	43.17	366	199	3	7	372	6	362	2e-93	291	Acetylajmalan esterase {ECO:0000303|PubMed:16133216}	Rauvolfia serpentina (Serpentine wood) (Ophioxylon serpentinum).			GO:0033879; GO:0009820	PF00657	IPR001087	GO:0016788
INIL01g19720	sp|Q39182|DEF02_ARATH	57.53	73	28	1	6	78	8	77	1e-22	88.2	Defensin-like protein 2	Arabidopsis thaliana (Mouse-ear cress).	814741	NP_178319.1	GO:0005618; GO:0005576; GO:0009505; GO:0005886; GO:0006952; GO:0050832; GO:0031640	PF00304
INIL01g19721	sp|O65740|DEF2_CAPAN	49.37	79	32	1	11	89	4	74	1e-20	83.6	Defensin J1-2	Capsicum annuum (Bell pepper).			GO:0005576; GO:0050832; GO:0031640	PF00304
INIL01g19722	sp|Q9SIU2|NCBP1_ARATH	67.79	863	256	8	1	856	1	848	0	1197	Nuclear cap-binding protein subunit 1	Arabidopsis thaliana (Mouse-ear cress).	815840	NP_565356.1	GO:0005737; GO:0005846; GO:0005634; GO:0000339; GO:0006370; GO:0048574; GO:0045292; GO:0051028; GO:0031053; GO:0009737; GO:0000394	PF02854|PF09088|PF09090	IPR003890|IPR015172|IPR015174	GO:0003723|GO:0005515|GO:0016070|GO:0016070
INIL01g19723	tr|A0A022QFT3|A0A022QFT3_ERYGU	75.41	366	85	2	31	394	23	385	0	565	Protein arginine N-methyltransferase {ECO:0000256|PIRNR:PIRNR015894}	Erythranthe guttata (Yellow monkey flower) (Mimulus guttatus).
INIL01g19725	sp|P20024|MYB1_MAIZE	81.05	95	18	0	8	102	14	108	2e-50	174	Myb-related protein Zm1	Zea mays (Maize).			GO:0005634; GO:0003677; GO:0006355; GO:0006351	PF00249	IPR001005
INIL01g19730	sp|P07898|PGCA_CHICK	27.18	298	181	15	307	604	1381	1642	2e-07	59.3	Aggrecan core protein	Gallus gallus (Chicken).			GO:0005578; GO:0005509; GO:0030246; GO:0005540; GO:0007155
INIL01g19732	sp|Q9LTT8|VCS_ARATH	53.92	421	176	10	41	453	168	578	2e-141	447	Enhancer of mRNA-decapping protein 4	Arabidopsis thaliana (Mouse-ear cress).	820530	NP_187938.2; NP_850576.1	GO:0000932; GO:0005829; GO:0005634; GO:0071365; GO:0031087; GO:0009965; GO:0006402; GO:0006397; GO:0009791; GO:0010072; GO:0010071	PF16529	IPR032401
INIL01g19734	sp|C0LGH2|Y1561_ARATH	60.46	784	293	7	21	799	10	781	0	948	Probable LRR receptor-like serine/threonine-protein kinase At1g56130	Arabidopsis thaliana (Mouse-ear cress).	842065	NP_176009.1	GO:0016021; GO:0005886; GO:0005524; GO:0004674	PF07714|PF11721|PF13855	IPR001245|IPR021720|IPR001611	GO:0004672|GO:0006468|GO:0005515
INIL01g19735	sp|C0LGH3|Y5614_ARATH	58.2	189	74	2	1	188	849	1033	5e-62	212	Probable LRR receptor-like serine/threonine-protein kinase At1g56140	Arabidopsis thaliana (Mouse-ear cress).	842066	NP_564709.2	GO:0016021; GO:0005886; GO:0005524; GO:0004674	PF07714	IPR001245	GO:0004672|GO:0006468
INIL01g19736	sp|Q5I0K7|ALG13_RAT	43.29	164	85	3	15	175	5	163	1e-34	125	UDP-N-acetylglucosamine transferase subunit ALG13 homolog	Rattus norvegicus (Rat).	300284	NP_001013973.1	GO:0005783; GO:0030246; GO:0004577; GO:0030259	PF04101	IPR007235	GO:0016758
INIL01g19737	sp|C0LGH2|Y1561_ARATH	56.77	761	272	9	49	757	35	790	0	853	Probable LRR receptor-like serine/threonine-protein kinase At1g56130	Arabidopsis thaliana (Mouse-ear cress).	842065	NP_176009.1	GO:0016021; GO:0005886; GO:0005524; GO:0004674	PF07714|PF11721	IPR001245|IPR021720	GO:0004672|GO:0006468
INIL01g19738	sp|C0LGH2|Y1561_ARATH	58.55	760	281	8	49	778	35	790	0	904	Probable LRR receptor-like serine/threonine-protein kinase At1g56130	Arabidopsis thaliana (Mouse-ear cress).	842065	NP_176009.1	GO:0016021; GO:0005886; GO:0005524; GO:0004674	PF07714|PF11721	IPR001245|IPR021720	GO:0004672|GO:0006468
INIL01g19739	sp|Q9SLH0|EIL1_ARATH	56.67	60	26	0	289	348	245	304	4e-13	75.5	ETHYLENE INSENSITIVE 3-like 1 protein	Arabidopsis thaliana (Mouse-ear cress).	817247	NP_180273.1	GO:0005634; GO:0003677; GO:0003700; GO:0071281; GO:0042742; GO:0009873; GO:0009723; GO:0006351	PF04873
INIL01g19740	sp|C0LGH2|Y1561_ARATH	52.58	310	134	3	18	323	17	317	2e-99	321	Probable LRR receptor-like serine/threonine-protein kinase At1g56130	Arabidopsis thaliana (Mouse-ear cress).	842065	NP_176009.1	GO:0016021; GO:0005886; GO:0005524; GO:0004674
INIL01g19741	tr|A0A067JZX7|A0A067JZX7_JATCU	68.9	209	30	2	1	179	1	204	2e-94	285	2-C-methyl-D-erythritol 2,4-cyclodiphosphate synthase {ECO:0000256|RuleBase:RU004395}	Jatropha curcas (Barbados nut).	105646185	XP_012087381.1
INIL01g19742	sp|C0LGH2|Y1561_ARATH	57.73	750	270	9	49	755	45	790	0	857	Probable LRR receptor-like serine/threonine-protein kinase At1g56130	Arabidopsis thaliana (Mouse-ear cress).	842065	NP_176009.1	GO:0016021; GO:0005886; GO:0005524; GO:0004674	PF07714|PF11721	IPR001245|IPR021720	GO:0004672|GO:0006468
INIL01g19744	sp|C0LGH2|Y1561_ARATH	57.05	596	241	6	15	602	227	815	0	661	Probable LRR receptor-like serine/threonine-protein kinase At1g56130	Arabidopsis thaliana (Mouse-ear cress).	842065	NP_176009.1	GO:0016021; GO:0005886; GO:0005524; GO:0004674	PF07714|PF11721	IPR001245|IPR021720	GO:0004672|GO:0006468
INIL01g19745	sp|Q9SK55|NAC42_ARATH	68.68	182	39	4	15	196	9	172	4e-84	260	Transcription factor JUNGBRUNNEN 1	Arabidopsis thaliana (Mouse-ear cress).	818902	NP_181828.1	GO:0005634; GO:0003677; GO:0003700; GO:0009718; GO:0010120; GO:0042538; GO:0010150; GO:1900056; GO:0006561; GO:0006351; GO:0005992	PF02365	IPR003441	GO:0003677|GO:0006355
INIL01g19746	sp|O23755|EF2_BETVU	92.05	843	67	0	1	843	1	843	0	1636	Elongation factor 2	Beta vulgaris (Sugar beet).	104906141	NP_001290010.1	GO:0005737; GO:0005525; GO:0003924; GO:0003746	PF00009|PF00679|PF03144|PF03764|PF14492	IPR000640|IPR004161|IPR005517|IPR009022	GO:0005525|GO:0005525
INIL01g19747	sp|Q9FJ95|DHSO_ARATH	78.83	359	76	0	1	359	6	364	0	599	Sorbitol dehydrogenase	Arabidopsis thaliana (Mouse-ear cress).	835272	NP_200010.1; NP_974925.1	GO:0005737; GO:0005829; GO:0031966; GO:0005886; GO:0009506; GO:0003939; GO:0008270	PF00107|PF08240	IPR013149|IPR013154	GO:0055114|GO:0055114
INIL01g19748	sp|O23755|EF2_BETVU	91.34	843	73	0	1	843	1	843	0	1630	Elongation factor 2	Beta vulgaris (Sugar beet).	104906141	NP_001290010.1	GO:0005737; GO:0005525; GO:0003924; GO:0003746	PF00009|PF00679|PF03144|PF03764|PF14492	IPR000640|IPR004161|IPR005517|IPR009022	GO:0005525|GO:0005525
INIL01g19749	tr|M0U4Y1|M0U4Y1_MUSAM	65.45	55	17	1	15	69	31	83	3e-15	73.9	Eukaryotic translation initiation factor 3 subunit L {ECO:0000256|HAMAP-Rule:MF_03011}	Musa acuminata subsp. malaccensis (Wild banana) (Musa malaccensis).				PF12734	IPR028144
INIL01g19751	tr|M1C0Q4|M1C0Q4_SOLTU	61.7	94	26	3	1	94	1	84	9e-25	100	HVA22-like protein {ECO:0000256|RuleBase:RU362006}	Solanum tuberosum (Potato).	102583514	XP_006346047.1
INIL01g19752	sp|A3KPF8|PP131_ARATH	52.63	437	197	4	59	485	49	485	2e-155	461	Pentatricopeptide repeat-containing protein At1g79080, chloroplastic	Arabidopsis thaliana (Mouse-ear cress).	844249	NP_178029.2	GO:0009507	PF12854|PF13041	IPR002885|IPR002885
INIL01g19753	sp|P27951|BAG_STRAG	33.33	102	61	5	32	129	846	944	8e-09	57.4	IgA FC receptor	Streptococcus agalactiae.			GO:0005618; GO:0005576; GO:0016020
INIL01g19754	sp|A3KPF8|PP131_ARATH	50	578	281	7	189	760	1	576	0	543	Pentatricopeptide repeat-containing protein At1g79080, chloroplastic	Arabidopsis thaliana (Mouse-ear cress).	844249	NP_178029.2	GO:0009507	PF12854|PF13041	IPR002885|IPR002885
INIL01g19755	sp|A3KPF8|PP131_ARATH	47.69	585	286	8	1	575	1	575	0	544	Pentatricopeptide repeat-containing protein At1g79080, chloroplastic	Arabidopsis thaliana (Mouse-ear cress).	844249	NP_178029.2	GO:0009507	PF12854|PF13041	IPR002885|IPR002885
INIL01g19756	sp|A3KPF8|PP131_ARATH	48.62	578	284	7	1	567	1	576	1e-179	526	Pentatricopeptide repeat-containing protein At1g79080, chloroplastic	Arabidopsis thaliana (Mouse-ear cress).	844249	NP_178029.2	GO:0009507	PF12854|PF13041	IPR002885|IPR002885
INIL01g19759	sp|A3KPF8|PP131_ARATH	46.19	472	199	3	5	422	87	557	8e-149	442	Pentatricopeptide repeat-containing protein At1g79080, chloroplastic	Arabidopsis thaliana (Mouse-ear cress).	844249	NP_178029.2	GO:0009507	PF12854|PF13041	IPR002885|IPR002885
INIL01g19760	sp|A3KPF8|PP131_ARATH	47.12	590	281	10	1	574	1	575	3e-168	498	Pentatricopeptide repeat-containing protein At1g79080, chloroplastic	Arabidopsis thaliana (Mouse-ear cress).	844249	NP_178029.2	GO:0009507	PF12854|PF13041	IPR002885|IPR002885
INIL01g19761	sp|P27951|BAG_STRAG	33.33	102	55	5	36	130	825	920	1e-07	53.1	IgA FC receptor	Streptococcus agalactiae.			GO:0005618; GO:0005576; GO:0016020
INIL01g19762	tr|M1C023|M1C023_SOLTU	46.77	124	37	7	1	121	1	98	9e-14	72	Protein PsbN {ECO:0000256|HAMAP-Rule:MF_00293, ECO:0000256|SAAS:SAAS00095990}	Solanum tuberosum (Potato).
INIL01g19763	tr|A0A022QHX8|A0A022QHX8_ERYGU	56.68	434	162	12	1	417	1	425	1e-121	372	Pectinesterase {ECO:0000256|RuleBase:RU000589}	Erythranthe guttata (Yellow monkey flower) (Mimulus guttatus).
INIL01g19764	sp|P54168|YPGQ_BACSU	34.09	220	116	6	199	413	4	199	3e-23	100	Uncharacterized protein YpgQ	Bacillus subtilis (strain 168).	939080	NP_390072.1; WP_003230787.1		PF01966	IPR006674
INIL01g19766	sp|Q9LZ98|AB20I_ARATH	82.83	332	49	3	1	328	1	328	0	524	ABC transporter I family member 20	Arabidopsis thaliana (Mouse-ear cress).	831709	NP_195847.1	GO:0005737; GO:0005524; GO:0016887; GO:0006810	PF00005	IPR003439	GO:0005524|GO:0016887
INIL01g19767	sp|Q5E9V4|RRNAD_BOVIN	25.93	590	285	21	42	609	1	460	1e-27	119	Protein RRNAD1	Bos taurus (Bovine).	532204	NP_001015641.1	GO:0016021; GO:0000179	PF13679	IPR025714
INIL01g19768	sp|Q84TE6|NAC22_ARATH	76.19	168	35	2	8	173	10	174	6e-89	271	NAC domain-containing protein 21/22	Arabidopsis thaliana (Mouse-ear cress).	842052	NP_175997.1; NP_849817.1	GO:0005634; GO:0003677; GO:0003700; GO:0009734; GO:0048527; GO:0010072; GO:0006351	PF02365	IPR003441	GO:0003677|GO:0006355
INIL01g19769	sp|Q9ZSD6|ASPG_LUPLU	60.34	232	58	4	237	434	2	233	1e-77	258	Isoaspartyl peptidase/L-asparaginase	Lupinus luteus (European yellow lupin).			GO:0008798	PF01112|PF04725|PF08267	IPR000246|IPR006814|IPR013215	GO:0016787|GO:0009523|GO:0009654|GO:0015979|GO:0042651|GO:0003871|GO:0008270|GO:0008652
INIL01g19771	sp|C0LGH2|Y1561_ARATH	43.17	315	119	7	23	280	670	981	8e-68	234	Probable LRR receptor-like serine/threonine-protein kinase At1g56130	Arabidopsis thaliana (Mouse-ear cress).	842065	NP_176009.1	GO:0016021; GO:0005886; GO:0005524; GO:0004674	PF07714	IPR001245	GO:0004672|GO:0006468
INIL01g19772	sp|Q9FH13|RRAA3_ARATH	77.71	166	37	0	1	166	1	166	7e-91	268	Putative 4-hydroxy-4-methyl-2-oxoglutarate aldolase 3	Arabidopsis thaliana (Mouse-ear cress).	835725	NP_200437.1	GO:0047443; GO:0046872; GO:0008948; GO:0008428; GO:0051252	PF03737	IPR005493
INIL01g19774	sp|Q9ZWC8|BRL1_ARATH	61.58	1179	374	10	33	1182	38	1166	0	1436	Serine/threonine-protein kinase BRI1-like 1	Arabidopsis thaliana (Mouse-ear cress).	842010	NP_001117501.1; NP_175957.1	GO:0016021; GO:0005886; GO:0009506; GO:0005524; GO:0001653; GO:0005496; GO:0004675; GO:0031625; GO:0009755; GO:0046777; GO:0007178	PF00069|PF08263|PF13855	IPR000719|IPR013210|IPR001611	GO:0004672|GO:0005524|GO:0006468|GO:0005515
INIL01g19775	tr|A0A022QXM4|A0A022QXM4_ERYGU	56.41	39	17	0	84	122	6	44	7e-06	53.5	Autophagy-related protein {ECO:0000256|RuleBase:RU004384}	Erythranthe guttata (Yellow monkey flower) (Mimulus guttatus).				PF00646	IPR001810	GO:0005515
INIL01g19776	sp|Q9FG77|WRKY2_ARATH	52.39	731	270	23	1	699	1	685	0	572	Probable WRKY transcription factor 2 {ECO:0000303|Ref.1}	Arabidopsis thaliana (Mouse-ear cress).	835726	NP_200438.1	GO:0005634; GO:0043565; GO:0003700; GO:0030010; GO:0009942; GO:0009555; GO:0006355; GO:0006351	PF03106	IPR003657	GO:0003700|GO:0006355|GO:0043565
INIL01g19777	sp|P0CB21|Y4645_ARATH	28.14	789	421	29	1	724	1	708	1e-49	189	Uncharacterized protein At4g26450	Arabidopsis thaliana (Mouse-ear cress).	828751	NP_194375.4
INIL01g19778	sp|Q9LTT3|HMG10_ARATH	50.35	284	125	5	31	308	34	307	5e-92	283	High mobility group B protein 10	Arabidopsis thaliana (Mouse-ear cress).	820535	NP_566454.1	GO:0005634; GO:0003677; GO:0003700; GO:0006351	PF00505|PF01388	IPR009071|IPR001606	GO:0003677
INIL01g19779	sp|Q9FKT0|ARP8_ARATH	65.07	481	150	2	4	477	2	471	0	660	Actin-related protein 8	Arabidopsis thaliana (Mouse-ear cress).	835717	NP_568836.2; NP_974940.1	GO:0005737; GO:0005730; GO:0005634; GO:0005524; GO:0005200; GO:0030029	PF00022|PF00646	IPR004000|IPR001810	GO:0005515
INIL01g19780	sp|Q9FJY7|PP449_ARATH	40.12	491	281	5	2	481	24	512	5e-118	366	Pentatricopeptide repeat-containing protein At5g66520	Arabidopsis thaliana (Mouse-ear cress).	836784	NP_201453.1		PF01535|PF13041	IPR002885|IPR002885
INIL01g19781	sp|B3GS44|LRE_ARATH	38.19	144	79	4	63	202	27	164	5e-25	100	GPI-anchored protein LORELEI	Arabidopsis thaliana (Mouse-ear cress).	6240393	NP_001119062.1	GO:0031225; GO:0005886; GO:0009567; GO:0010183; GO:0010483; GO:0007338; GO:0010198
INIL01g19782	sp|Q9FKT4|QKIL2_ARATH	70.83	288	73	3	5	284	28	312	3e-145	417	KH domain-containing protein At5g56140	Arabidopsis thaliana (Mouse-ear cress).	835713	NP_200425.1	GO:0005634; GO:0003723	PF16544	IPR032377
INIL01g19783	sp|F4JC97|PSME4_ARATH	70.7	1816	520	9	1	1812	1	1808	0	2618	Proteasome activator subunit 4	Arabidopsis thaliana (Mouse-ear cress).	820533	NP_187941.6	GO:0000502; GO:0006281	PF11919|PF16507	IPR021843|IPR032430
INIL01g19784	sp|Q9LTT8|VCS_ARATH	57.07	1337	485	22	108	1427	80	1344	0	1434	Enhancer of mRNA-decapping protein 4	Arabidopsis thaliana (Mouse-ear cress).	820530	NP_187938.2; NP_850576.1	GO:0000932; GO:0005829; GO:0005634; GO:0071365; GO:0031087; GO:0009965; GO:0006402; GO:0006397; GO:0009791; GO:0010072; GO:0010071	PF16529	IPR032401
INIL01g19785	sp|Q9FYB5|DNJ11_ARATH	48.57	105	44	3	50	150	63	161	3e-22	91.7	Chaperone protein dnaJ 11, chloroplastic	Arabidopsis thaliana (Mouse-ear cress).	829760	NP_195328.1	GO:0009507; GO:0009570; GO:0005737; GO:0005634; GO:0009536	PF00226	IPR001623
INIL01g19786	tr|A0A061F4R8|A0A061F4R8_THECC	68	75	17	3	1	75	1	68	2e-22	92.4	Ubiquitin-related modifier 1 homolog {ECO:0000256|HAMAP-Rule:MF_03048}	Theobroma cacao (Cacao) (Cocoa).	18593205	XP_007020373.1
INIL01g19787	sp|Q3ECP0|TFB1A_ARATH	56.91	608	240	9	1	603	1	591	0	622	Probable RNA polymerase II transcription factor B subunit 1-1	Arabidopsis thaliana (Mouse-ear cress).	842024	NP_175971.3	GO:0000439; GO:0006289; GO:0006355; GO:0006351	PF03909|PF08567	IPR005607|IPR013876
INIL01g19788	sp|Q0U3Y6|DDI1_PHANO	38.62	435	225	12	8	407	15	442	1e-87	279	DNA damage-inducible protein 1	Phaeosphaeria nodorum (strain SN15 / ATCC MYA-4574 / FGSC 10173)(Glume blotch fungus) (Septoria nodorum).	5980656	XP_001803736.1	GO:0005737; GO:0004190; GO:0015031	PF00240|PF00627|PF09668	IPR000626|IPR015940|IPR019103	GO:0005515|GO:0004190|GO:0006508
INIL01g19789	sp|Q9SS44|TF2B2_ARATH	22.68	313	195	9	7	281	6	309	5e-11	67.4	Transcription initiation factor IIB-2	Arabidopsis thaliana (Mouse-ear cress).	820195	NP_187644.1	GO:0005737; GO:0005634; GO:0008270; GO:0006352; GO:0006355
INIL01g19790	sp|Q680K8|Y1576_ARATH	72.95	329	88	1	1	328	1	329	0	513	BTB/POZ domain-containing protein At1g55760	Arabidopsis thaliana (Mouse-ear cress).	842025	NP_175972.1	GO:0016567	PF00651	IPR000210	GO:0005515
INIL01g19791	tr|M1DUE8|M1DUE8_SOLTU	49.67	153	42	3	1	151	1	120	5e-37	134	Pectinesterase {ECO:0000256|RuleBase:RU000589}	Solanum tuberosum (Potato).
INIL01g19792	tr|M1DUE8|M1DUE8_SOLTU	63.71	124	35	3	65	184	2	119	4e-41	145	Pectinesterase {ECO:0000256|RuleBase:RU000589}	Solanum tuberosum (Potato).
INIL01g19794	sp|P0C8L4|Y4648_ARATH	48.78	205	102	2	7	208	2	206	2e-62	205	Uncharacterized protein At4g26485	Arabidopsis thaliana (Mouse-ear cress).	10723141	NP_001190847.1		PF10354	IPR019446
INIL01g19796	sp|P0C8L4|Y4648_ARATH	47.8	205	104	2	7	208	2	206	3e-59	196	Uncharacterized protein At4g26485	Arabidopsis thaliana (Mouse-ear cress).	10723141	NP_001190847.1		PF10354	IPR019446
INIL01g19797	tr|C5Y535|C5Y535_SORBI	28.22	411	224	7	180	562	291	658	5e-41	167	Serine/threonine-protein phosphatase 2A 55 kDa regulatory subunit B {ECO:0000256|RuleBase:RU331113}	Sorghum bicolor (Sorghum) (Sorghum vulgare).	8070652	XP_002450315.1	GO:0003676; GO:0008270	PF03108	IPR004332
INIL01g19798	tr|M1DUE8|M1DUE8_SOLTU	47.5	160	43	3	1	159	1	120	2e-35	130	Pectinesterase {ECO:0000256|RuleBase:RU000589}	Solanum tuberosum (Potato).
INIL01g19799	sp|P51818|HS903_ARATH	83.33	90	15	0	338	427	34	123	4e-40	157	Heat shock protein 90-3	Arabidopsis thaliana (Mouse-ear cress).	835699	NP_200412.1	GO:0005829; GO:0005794; GO:0016020; GO:0005730; GO:0005886; GO:0005524; GO:0071277; GO:0051131; GO:0006457; GO:0009408
INIL01g19800	sp|P36181|HSP80_SOLLC	90.97	155	10	2	1	152	546	699	9e-90	281	Heat shock cognate protein 80	Solanum lycopersicum (Tomato) (Lycopersicon esculentum).	543903	NP_001234439.1	GO:0005737; GO:0005524; GO:0006457; GO:0006950	PF00183	IPR001404	GO:0005524|GO:0006457|GO:0006950|GO:0051082
INIL01g19801	sp|P36181|HSP80_SOLLC	89.29	700	71	2	1	697	1	699	0	1220	Heat shock cognate protein 80	Solanum lycopersicum (Tomato) (Lycopersicon esculentum).	543903	NP_001234439.1	GO:0005737; GO:0005524; GO:0006457; GO:0006950	PF00183|PF02518	IPR001404|IPR003594	GO:0005524|GO:0006457|GO:0006950|GO:0051082
INIL01g19802	sp|O64477|Y2913_ARATH	39.92	511	266	16	736	1229	24	510	1e-96	334	G-type lectin S-receptor-like serine/threonine-protein kinase At2g19130	Arabidopsis thaliana (Mouse-ear cress).	816430	NP_179503.1	GO:0016021; GO:0005886; GO:0005524; GO:0005516; GO:0030246; GO:0004674; GO:0048544	PF00954|PF01453|PF08276	IPR000858|IPR001480|IPR003609	GO:0048544
INIL01g19803	sp|P36181|HSP80_SOLLC	91.31	702	57	2	1	701	1	699	0	1210	Heat shock cognate protein 80	Solanum lycopersicum (Tomato) (Lycopersicon esculentum).	543903	NP_001234439.1	GO:0005737; GO:0005524; GO:0006457; GO:0006950	PF00183|PF02518	IPR001404|IPR003594	GO:0005524|GO:0006457|GO:0006950|GO:0051082
INIL01g19804	tr|M0ZUZ6|M0ZUZ6_SOLTU	69.51	469	129	4	1	459	1	465	0	660	Lysine--tRNA ligase {ECO:0000256|RuleBase:RU003748}	Solanum tuberosum (Potato).	102585127	XP_006363219.1		PF04765	IPR006852
INIL01g19805	sp|Q75LU8|CNBL3_ORYSJ	94.57	184	10	0	10	193	42	225	1e-125	360	Calcineurin B-like protein 3	Oryza sativa subsp. japonica (Rice).	4333502	NP_001050704.1	GO:0005509	PF13499	IPR002048	GO:0005509
INIL01g19806	sp|Q9H330|TM245_HUMAN	32.14	196	124	6	447	636	648	840	8e-15	82	Transmembrane protein 245	Homo sapiens (Human).	23731	NP_114401.2	GO:0016021	PF01594	IPR002549
INIL01g19807	tr|A0A068V1G6|A0A068V1G6_COFCA	50.49	818	352	19	12	792	15	816	0	681	Non-specific serine/threonine protein kinase {ECO:0000256|SAAS:SAAS00027859}	Coffea canephora (Robusta coffee).				PF06972	IPR009719
INIL01g19808	sp|Q9LIR8|FBK67_ARATH	53.7	54	24	1	14	66	1	54	2e-09	56.2	F-box/kelch-repeat protein At3g23880	Arabidopsis thaliana (Mouse-ear cress).	821971	NP_189030.1	GO:0005634	PF00646	IPR001810	GO:0005515
INIL01g19809	sp|Q2KIY1|PXMP2_BOVIN	23.98	171	120	2	716	876	18	188	3e-12	70.9	Peroxisomal membrane protein 2	Bos taurus (Bovine).	508609	NP_001039473.1	GO:0016021; GO:0005739; GO:0005778; GO:0043234	PF04117|PF13456|PF14111	IPR007248|IPR025558	GO:0016021
INIL01g19810	sp|Q8CIB6|TM230_MOUSE	37.72	114	59	4	6	118	16	118	6e-17	75.9	Transmembrane protein 230	Mus musculus (Mouse).	70612	NP_001135443.1; NP_081754.2; XP_006500229.1	GO:0016021	PF05915	IPR008590
INIL01g19811	sp|Q32L22|RPAC1_BOVIN	46.09	358	169	8	38	394	7	341	3e-97	300	DNA-directed RNA polymerases I and III subunit RPAC1	Bos taurus (Bovine).	516337	NP_001033213.1	GO:0005736; GO:0005666; GO:0003677; GO:0003899; GO:0006360; GO:0006383	PF01000|PF01193	IPR011262|IPR009025	GO:0003899|GO:0006351|GO:0046983|GO:0006351|GO:0046983
INIL01g19812	sp|Q39183|D6KL2_ARATH	80.71	482	85	3	112	586	106	586	0	803	Serine/threonine-protein kinase D6PKL2	Arabidopsis thaliana (Mouse-ear cress).	834826	NP_199586.1	GO:0005737; GO:0005730; GO:0005634; GO:0005886; GO:0005524; GO:0016301; GO:0004672; GO:0004674; GO:0009734; GO:0010540; GO:0035556; GO:0006468	PF00069	IPR000719	GO:0004672|GO:0005524|GO:0006468
INIL01g19813	sp|F4JVA9|SFH2_ARATH	28.95	228	154	3	39	260	97	322	8e-22	99.8	Phosphatidylinositol/phosphatidylcholine transfer protein SFH2	Arabidopsis thaliana (Mouse-ear cress).	830073	NP_195629.2	GO:0000139; GO:0005886; GO:0005215; GO:0006656; GO:0015031	PF00650|PF03765	IPR001251|IPR011074
INIL01g19814	sp|Q8GY23|UPL1_ARATH	60.58	3800	1332	49	1	3753	1	3681	0	4291	E3 ubiquitin-protein ligase UPL1	Arabidopsis thaliana (Mouse-ear cress).	842036	NP_001185245.1	GO:0016874; GO:0004842	PF00627|PF00632|PF06012|PF06025|PF14377	IPR015940|IPR000569|IPR010309|IPR010314|IPR025527	GO:0004842
INIL01g19815	sp|Q8BIV3|RNBP6_MOUSE	27.92	154	98	6	43	193	909	1052	6e-06	53.1	Ran-binding protein 6	Mus musculus (Mouse).	240614	NP_808389.2	GO:0005737; GO:0005634; GO:0015031
INIL01g19816	sp|F4K687|NMNAT_ARATH	64.9	245	77	1	6	250	2	237	1e-112	330	Nicotinamide/nicotinic acid mononucleotide adenylyltransferase {ECO:0000305}	Arabidopsis thaliana (Mouse-ear cress).	835675	NP_200392.3	GO:0005634; GO:0005524; GO:0046872; GO:0000309; GO:0004515; GO:0009435	PF01467	IPR004821	GO:0003824|GO:0009058
INIL01g19817	sp|Q9FE17|SIR1_ARATH	65.31	467	153	4	1	464	1	461	0	652	NAD-dependent protein deacetylase SRT1	Arabidopsis thaliana (Mouse-ear cress).	835670	NP_200387.1	GO:0005634; GO:0016787; GO:0046872; GO:0070403	PF02146	IPR003000	GO:0070403
INIL01g19819	sp|Q9FM65|FLA1_ARATH	60.83	360	137	3	24	381	20	377	4e-137	406	Fasciclin-like arabinogalactan protein 1	Arabidopsis thaliana (Mouse-ear cress).	835667	NP_001190550.1; NP_200384.1	GO:0031225; GO:0046658; GO:0005618; GO:0005886; GO:0048364; GO:0048367	PF02469	IPR000782
INIL01g19820	sp|O23310|NFYB3_ARATH	87.9	124	13	1	1	124	1	122	1e-75	231	Nuclear transcription factor Y subunit B-3	Arabidopsis thaliana (Mouse-ear cress).	827101	NP_193190.1	GO:0005634; GO:0043565; GO:0003700; GO:0006351	PF00808	IPR003958
INIL01g19821	sp|P35659|DEK_HUMAN	30.06	163	108	4	206	368	58	214	2e-11	70.1	Protein DEK	Homo sapiens (Human).	7913	NP_001128181.1; NP_003463.1	GO:0043292; GO:0005634; GO:0003677; GO:0042393; GO:0044822; GO:0016568; GO:2000779; GO:2001032; GO:0006357; GO:0007165; GO:0006366; GO:0019079	PF08766	IPR014876
INIL01g19822	sp|P87131|CYSK2_SCHPO	47.49	419	182	7	337	750	8	393	3e-118	368	Cysteine synthase 2	Schizosaccharomyces pombe (strain 972 / ATCC 24843) (Fission yeast).	2542583	NP_593343.1	GO:0005737; GO:0005739; GO:0004124; GO:0030170; GO:0016740; GO:0006535	PF00291|PF00705|PF04852	IPR001926|IPR022648|IPR006936	GO:0003677|GO:0006275
INIL01g19823	sp|Q9M4A2|SPO11_ARATH	63.89	144	52	0	1	144	1	144	2e-59	194	Meiotic recombination protein SPO11-1	Arabidopsis thaliana (Mouse-ear cress).	820506	NP_187923.1	GO:0005694; GO:0005634; GO:0005524; GO:0003677; GO:0016787; GO:0051026; GO:0000737; GO:0042138; GO:0007131; GO:0007129	PF04406	IPR013049	GO:0003677|GO:0003824|GO:0005524|GO:0005694|GO:0006259
INIL01g19824	sp|Q9M4A2|SPO11_ARATH	74.18	213	55	0	1	213	144	356	2e-117	345	Meiotic recombination protein SPO11-1	Arabidopsis thaliana (Mouse-ear cress).	820506	NP_187923.1	GO:0005694; GO:0005634; GO:0005524; GO:0003677; GO:0016787; GO:0051026; GO:0000737; GO:0042138; GO:0007131; GO:0007129
INIL01g19826	sp|Q8VYE2|TIM50_ARATH	53.99	376	156	4	1	359	1	376	7e-137	401	Mitochondrial import inner membrane translocase subunit TIM50	Arabidopsis thaliana (Mouse-ear cress).	842040	NP_175986.2	GO:0016021; GO:0005743; GO:0005744; GO:0005739; GO:0015031	PF03031	IPR004274
INIL01g19827	sp|P38838|WSS1_YEAST	34.42	215	122	5	9	215	29	232	3e-27	113	DNA-dependent metalloprotease WSS1	Saccharomyces cerevisiae (strain ATCC 204508 / S288c) (Baker's yeast).	856536	NP_012002.1	GO:0005635; GO:0046872; GO:0004222; GO:0006974; GO:0016925; GO:0010224; GO:0010225; GO:0019985	PF08325	IPR013536
INIL01g19828	sp|Q9M4Y3|RR10_MESCR	80.85	141	23	2	51	188	58	197	2e-75	231	30S ribosomal protein S10, chloroplastic	Mesembryanthemum crystallinum (Common ice plant) (Cryophytumcrystallinum).			GO:0009507; GO:0005840; GO:0003723; GO:0003735; GO:0006412	PF00338	IPR027486
INIL01g19829	sp|Q9FM79|PME62_ARATH	53.35	373	145	4	6	355	14	380	1e-124	370	Pectinesterase QRT1	Arabidopsis thaliana (Mouse-ear cress).	835653	NP_200370.1	GO:0005618; GO:0005576; GO:0045330; GO:0030599; GO:0042545; GO:0045490	PF01095	IPR000070	GO:0005618|GO:0030599|GO:0042545
INIL01g19830	sp|Q9LY77|ACA12_ARATH	29.55	978	556	26	7	902	78	1004	1e-95	329	Calcium-transporting ATPase 12, plasma membrane-type	Arabidopsis thaliana (Mouse-ear cress).	825513	NP_191897.1	GO:0016021; GO:0005524; GO:0005388; GO:0046872	PF00122|PF00689	IPR008250|IPR006068	GO:0000166|GO:0046872
INIL01g19831	sp|O22161|ADLO1_ARATH	22.71	361	247	9	86	420	372	726	6e-10	65.5	Protein ARABIDILLO 1	Arabidopsis thaliana (Mouse-ear cress).	819099	NP_566029.1	GO:0005737; GO:0005634; GO:0070696; GO:0004842; GO:0048527; GO:0016567	PF13646
INIL01g19832	sp|Q93WV0|WRK20_ARATH	51.18	549	228	14	58	593	36	557	2e-158	472	Probable WRKY transcription factor 20	Arabidopsis thaliana (Mouse-ear cress).	828771	NP_567752.1; NP_849450.1	GO:0005634; GO:0043565; GO:0003700; GO:0045893; GO:0009961; GO:0009611; GO:0006351	PF03106	IPR003657	GO:0003700|GO:0006355|GO:0043565
INIL01g19833	sp|Q6ICW6|WNK11_ARATH	67.88	274	66	1	20	271	19	292	3e-138	400	Probable serine/threonine-protein kinase WNK11	Arabidopsis thaliana (Mouse-ear cress).	835650	NP_200367.2	GO:0005524; GO:0004674	PF00069	IPR000719	GO:0004672|GO:0005524|GO:0006468
INIL01g19836	sp|Q8W034|RNP1_ARATH	56.77	192	79	1	2	189	1	192	3e-74	246	Heterogeneous nuclear ribonucleoprotein 1	Arabidopsis thaliana (Mouse-ear cress).	827071	NP_193166.2	GO:0005737; GO:0005681; GO:0000166; GO:0003723; GO:0006397; GO:0051028; GO:0008380	PF00076	IPR000504	GO:0003676
INIL01g19837	tr|M1C0Z6|M1C0Z6_SOLTU	65.05	432	116	9	1	399	1	430	1e-176	511	Glycosyltransferase {ECO:0000256|RuleBase:RU362057}	Solanum tuberosum (Potato).	102592665	XP_006346164.1		PF00168	IPR000008	GO:0005515
INIL01g19838	sp|Q6NKU9|TI223_ARATH	51.1	182	70	5	5	173	18	193	2e-45	155	Mitochondrial import inner membrane translocase subunit TIM22-3	Arabidopsis thaliana (Mouse-ear cress).	835645	NP_200362.3	GO:0009941; GO:0016021; GO:0005743	PF02466	IPR003397
INIL01g19839	sp|Q9LHJ2|U82A1_ARATH	46.49	441	206	8	1	421	23	453	5e-135	403	UDP-glycosyltransferase 82A1	Arabidopsis thaliana (Mouse-ear cress).	821795	NP_188864.1	GO:0016758	PF00201	IPR002213	GO:0008152|GO:0016758
INIL01g19840	sp|Q9LPS9|PRNL1_ARATH	66.77	310	90	4	1	299	1	308	4e-144	415	Pirin-like protein At1g50590	Arabidopsis thaliana (Mouse-ear cress).	841481	NP_175474.1	GO:0005634	PF02678|PF05726	IPR003829|IPR008778
INIL01g19841	sp|Q9FLN5|VA0E1_ARATH	88.57	70	8	0	1	70	1	70	2e-39	130	V-type proton ATPase subunit e1	Arabidopsis thaliana (Mouse-ear cress).	835622	NP_001154781.1; NP_568823.1	GO:0005794; GO:0016021; GO:0033179; GO:0005773; GO:0015078; GO:0015991	PF05493	IPR008389	GO:0015078|GO:0015991|GO:0033179
INIL01g19842	sp|Q42545|FTSZ1_ARATH	81.75	389	50	5	43	413	48	433	0	559	Cell division protein FtsZ homolog 1, chloroplastic	Arabidopsis thaliana (Mouse-ear cress).	835621	NP_200339.1	GO:0009507; GO:0009570; GO:0009535; GO:0005874; GO:0005525; GO:0003924; GO:0042802; GO:0043621; GO:0007049; GO:0010020; GO:0009658; GO:0009902; GO:0007017; GO:0043572; GO:0051258; GO:0009637	PF00091|PF12327	IPR003008|IPR024757	GO:0003924
INIL01g19843	sp|Q9MAU3|TAF6_ARATH	58.26	551	211	6	1	534	1	549	0	628	Transcription initiation factor TFIID subunit 6	Arabidopsis thaliana (Mouse-ear cress).	839370	NP_001030969.1; NP_171987.1; NP_849592.1	GO:0005634; GO:0006352; GO:0009860; GO:0051090	PF02969|PF07571	IPR004823|IPR011442	GO:0005634|GO:0006352|GO:0005634|GO:0051090
INIL01g19844	sp|Q9SA23|SYP51_ARATH	69.53	233	70	1	1	233	1	232	2e-116	339	Syntaxin-51	Arabidopsis thaliana (Mouse-ear cress).	838193	NP_001031054.1; NP_563994.1	GO:0010008; GO:0005794; GO:0016021; GO:0031902; GO:0031201; GO:0005773; GO:0005484; GO:0006886; GO:0006906; GO:0016192	PF05739	IPR000727	GO:0005515
INIL01g19845	sp|Q5PNS0|Y3228_ARATH	49.32	146	64	1	338	473	13	158	3e-40	159	PHD finger protein At3g20280	Arabidopsis thaliana (Mouse-ear cress).	821572	NP_566656.3	GO:0008270	PF00628	IPR019787	GO:0005515
INIL01g19846	sp|Q9FLN8|IAMT1_ARATH	71.54	390	106	3	4	392	1	386	0	583	Indole-3-acetate O-methyltransferase 1	Arabidopsis thaliana (Mouse-ear cress).	835618	NP_001078756.1; NP_200336.1	GO:0042802; GO:0051749; GO:0000287; GO:0010252; GO:0009944	PF03492	IPR005299	GO:0008168
INIL01g19847	sp|Q9SZ15|LIP5_ARATH	51.14	481	153	12	1	462	1	418	7e-120	363	Protein HOMOLOG OF MAMMALIAN LYST-INTERACTING PROTEIN 5 {ECO:0000303|PubMed:17468262}	Arabidopsis thaliana (Mouse-ear cress).	828782	NP_194405.1	GO:0005737; GO:0010008; GO:0005771; GO:0005634; GO:0042803; GO:0009814; GO:1900426; GO:0015031; GO:0016192	PF04652
INIL01g19848	sp|Q9FLP0|MA651_ARATH	72.62	588	154	5	1	582	1	587	0	838	65-kDa microtubule-associated protein 1	Arabidopsis thaliana (Mouse-ear cress).	835616	NP_200334.1	GO:0005938; GO:0005874; GO:0005634; GO:0009524; GO:0005819; GO:0046983; GO:0043622; GO:0000910; GO:0007067	PF03999
[truncated: 32,303 more rows]
